# Supplementary material for: Allometry of cell types in planarians by single-cell transcriptomics
Source: Sci Adv. 2025 May 7;11(19):eadm7042. doi: 10.1126/sciadv.adm7042 (PMC12057665; doi:10.1126/sciadv.adm7042)
Supplement: Supplementary file 2 — Data S1 to S9 [file sciadv.adm7042_data_s1_to_s9.zip]

Archive with 9 entries (9 files):
- Emili et al 2024 Revision Supplementary File 9  vs 1.xlsx
- Emili et al 2024 Revision Supplementary File 1  vs 1.xlsx
- Emili et al 2024 Revision Supplementary File 2  vs 1.xlsx
- Emili et al 2024 Revision Supplementary File 3  vs 1.tsv
- Emili et al 2024 Revision Supplementary File 4  vs 1.pdf
- Emili et al 2024 Revision Supplementary File 5  vs 1.xlsx
- Emili et al 2024 Revision Supplementary File 6  vs 1.xlsx
- Emili et al 2024 Revision Supplementary File 7  vs 1.xlsx
- Emili et al 2024 Revision Supplementary File 8  vs 1.xlsx
