# Supplementary material for: Allometry of cell types in planarians by single-cell transcriptomics
Source: Sci Adv. 2025 May 7;11(19):eadm7042. doi: 10.1126/sciadv.adm7042 (PMC12057665; doi:10.1126/sciadv.adm7042)
Supplement: Supplementary file 2 — Data S1 to S9 [file sciadv.adm7042_data_s1_to_s9.zip › Emili et al 2024 Revision Supplementary File 1 vs 1.xlsx]

## Sheet: Sheet1
L	M	S
8.7308	4.9942	0.7307
6.264	2.9091	0.7307
8.6427	4.7785	1.614
8.2903	2.9091	1.2928
10.4928	4.9223	1.3731
7.1822	3.5518	1.6547
6.0677	3.9138	2.5673
6.2906	3.045	0.6017
7.1822	2.9002	1.8653
6.5878	3.045	2.4269
5.6124	5.1901	1.8039
7.1244	3.4333	0.9811
8.0604	3.9457	1.2803
7.3404	3.5797	2.1779
6.5484	3.9457	1.3551
6.0722	4.4184	1.269
7.209	3.6055	0.7407
8.021	3.9011	0.8581
7.3714	3.8272	0.7407
6.4782	2.5709	0.9755
7.5799	3.8172	2.0814
5.7376	3.8172	1.8018
6.9391	4.5482	1.2426
6.1381	5.4985	0.8931
7.66	5.2061	1.1727
9.1208	3.4029	1.1419
10.7491	4.3185	1.7147
8.2638	2.9451	0.9271
11.9489	4.6237	0.8555
12.9773	4.4711	0.9987
10.0881	5.6099	0.9411
9.3123	3.6625	2.2977
7.5883	2.9884	1.7979
10.6053	5.7597	2.0835
10.9501	3.5127	2.2263
	5.1282	1.7908
	2.9155	1.5736
	3.1444	1.2116
	3.6785	2.1528
	4.7467	2.0804
	3.8874	2.4397
	3.5666	2.5789
	3.4062	1.2565
	2.7646	2.3005
	4.4488	1.6741
	3.3084	1.2217
	3.9436	2.0749
	5.2934	1.7194
	5.5316	2.0038
	5.611	1.7905
		1.8546
		1.714
		0.9407
		0.8704
		1.0813
		0.9983
		0.7583
		0.6383
		1.1183
		1.2383
		0.4195
		1.0745
		0.5505
		1.009
		0.747
		0.5424
		0.5424
		1.3344
		0.9744
		0.9024
		0.8072
		0.5729
		0.8072
		1.5101
		0.4948
		1.374
		0.5862
		0.7074
		1.4952
		1.071
		0.5041
		0.3007
		0.9787
		1.2499
		0.7753
		0.6865
		0.5779
		0.7408
		0.4693
		1.7182
		0.4665
		0.5835
		1.0515
		1.344
		0.3495
		2.0775
		1.1844
		0.9783
		1.5966
		1.047
