# Supplementary material for: Allometry of cell types in planarians by single-cell transcriptomics
Source: Sci Adv. 2025 May 7;11(19):eadm7042. doi: 10.1126/sciadv.adm7042 (PMC12057665; doi:10.1126/sciadv.adm7042)
Supplement: Supplementary file 2 — Data S1 to S9 [file sciadv.adm7042_data_s1_to_s9.zip › Emili et al 2024 Revision Supplementary File 3 vs 1.tsv]

gene	longest_isoform	gene_type	gene_JakkeGuo	gene_Jakke_ver1	gene_ddv6	jakkeguo_collapsed	jakke_ver1_collapsed	ddv6_collapsed	Preferred_name	Description	PFAMs
h1SMcG0000001	h1SMcT0000001.1	other	-	-	dd_Smed_v6_17026_0_4	SMEST050392001.1	SMESG000050392.1	dd_Smed_v6_17026_0_4,dd_Smed_v6_17026_0_5	-	-	RVT_1
h1SMcG0000002	h1SMcT0000002.1	other	-	-	-	-	-	-	-	K02A2.6-like	DUF1759,RVP_2,RVT_1,SCAN,SRCR,gag-asp_proteas,rve,zf-CCHC,zf-H2C2
h1SMcG0000003	h1SMcT0000003.1	other	-	-	-	-	-	-	-	Ribonuclease H protein	C2,Dimer_Tnp_hAT,Exo_endo_phos,Ig_2,Nucleoporin2,PP2,RVT_1,RVT_3,rve,zf-RVT
h1SMcG0000004	h1SMcT0000004.1	other	-	-	-	-	-	-	-	-	-
h1SMcG0000005	h1SMcT0000005.1	other	-	-	-	-	-	dd_Smed_v6_10407_0_52	-	-	-
h1SMcG0000006	h1SMcT0000006.1	other	-	-	-	-	-	-	-	-	-
h1SMcG0000007	h1SMcT0000007.1	other	-	-	-	-	-	-	-	-	-
h1SMcG0000008	h1SMcT0000008.1	hconf	SMEST029651001.1	MSTRG.9911	dd_Smed_v6_35379_0_1	SMEST029651001.1,SMEST029651002.1,SmMSTRG.9911.2,SmMSTRG.9911.4	MSTRG.9911	dd_Smed_v6_35379_0_1	isl1	Insulin gene enhancer protein	Homeobox,LIM
h1SMcG0000009	h1SMcT0000009.2	hconf	SMEST029652002.1	MSTRG.9914	dd_Smed_v6_5323_0_1	SMEST029652002.1,SmMSTRG.9914.2,SmMSTRG.9914.3,SmMSTRG.9914.4,SmMSTRG.9914.5,SmMSTRG.9914.6,SmMSTRG.9914.6,SmMSTRG.9914.7,SmMSTRG.9914.8,SmMSTRG.9914.9	MSTRG.9914	dd_Smed_v6_5323_0_1	RASSF1	negative regulation of cell cycle arrest	C1_1,Nore1-SARAH,RA
h1SMcG0000010	h1SMcT0000010.1	other	-	-	-	-	-	-	-	-	-
h1SMcG0000011	h1SMcT0000011.1	hconf	SMEST029655001.1	MSTRG.9916	dd_Smed_v6_6416_0_1	SMEST029655001.1,SMEST029655002.1,SmMSTRG.9916.3,SmMSTRG.9916.3	MSTRG.9916	dd_Smed_v6_6416_0_1	SHOC2	Leucine-rich repeat protein SHOC-2	LRR_1,LRR_5,LRR_8
h1SMcG0000012	h1SMcT0000012.1	hconf	SmMSTRG.9913.2	MSTRG.9913	dd_Smed_v6_20296_0_1	SMEST029666001.1,SmMSTRG.9913.2	MSTRG.9913	dd_Smed_v6_20296_0_1	HOXD3	glossopharyngeal nerve morphogenesis	DUF4074,Homeobox
h1SMcG0000013	h1SMcT0000013.5	hconf	SmMSTRG.9917.1	MSTRG.9917	dd_Smed_v6_4708_0_1	SMEST029667004.1,SmMSTRG.9917.1,SmMSTRG.9917.2,SmMSTRG.9917.4,SmMSTRG.9917.4,SmMSTRG.9917.5,SmMSTRG.9917.5,SmMSTRG.9917.6,SmMSTRG.9917.7,SmMSTRG.9917.7,SmMSTRG.9917.8,SmMSTRG.9917.8,SmMSTRG.9917.8	MSTRG.9917	dd_Smed_v6_4708_0_1	HIVEP3	skeletal muscle cell differentiation	zf-C2H2
h1SMcG0000014	h1SMcT0000014.1	hconf	SMEST029670001.1	MSTRG.9918	-	SMEST029670001.1,SmMSTRG.9918.2,SmMSTRG.9918.3,SmMSTRG.9918.3,SmMSTRG.9918.4	MSTRG.9918	-	AGFG2	GTPase activator activity	ArfGap
h1SMcG0000015	h1SMcT0000015.1	other	-	-	-	-	-	-	-	-	-
h1SMcG0000016	h1SMcT0000016.1	hconf	SMEST029672001.1	MSTRG.9918	dd_Smed_v6_3855_0_1	SMEST029672001.1,SmMSTRG.9918.2,SmMSTRG.9918.6,SmMSTRG.9918.7,SmMSTRG.9918.8	MSTRG.9918	dd_Smed_v6_3855_0_1	UTP18	maturation of SSU-rRNA from tricistronic rRNA transcript (SSU-rRNA, 5.8S rRNA, LSU-rRNA)	WD40
h1SMcG0000017	h1SMcT0000017.1	hconf	SMEST029673001.1	MSTRG.9921	dd_Smed_v6_9677_0_1	SMEST029673001.1	MSTRG.9921	dd_Smed_v6_9677_0_1	PCDH9	homophilic cell adhesion via plasma membrane adhesion molecules	Cadherin,Cadherin_2,FAM47,Protocadherin
h1SMcG0000018	h1SMcT0000018.1	other	-	-	-	-	-	-	ULK2	autophagy of host cells involved in interaction with symbiont	DUF1712,DUF3543,Pkinase,RGS
h1SMcG0000019	h1SMcT0000019.2	hconf	SmMSTRG.9924.2	MSTRG.9924	-	SmMSTRG.9924.1,SmMSTRG.9924.2	MSTRG.9924	-	-	Protein kinase domain	ABC2_membrane,DUF3543,Pkinase
h1SMcG0000020	h1SMcT0000020.1	hconf	-	-	-	-	-	-	-	-	-
h1SMcG0000021	h1SMcT0000021.1	hconf	SMEST029677001.1	MSTRG.9923	dd_Smed_v6_18268_0_1	SMEST029677001.1	MSTRG.9923	dd_Smed_v6_18268_0_1	-	-	-
h1SMcG0000022	h1SMcT0000022.1	hconf	-	-	dd_Smed_v6_52512_0_1	-	-	dd_Smed_v6_52512_0_1	-	-	-
h1SMcG0000023	h1SMcT0000023.1	hconf	SMEST029685004.1	MSTRG.9928	-	SMEST029685002.1,SMEST029685004.1,SMEST029685006.1,SmMSTRG.9928.10,SmMSTRG.9928.11,SmMSTRG.9928.11,SmMSTRG.9928.12,SmMSTRG.9928.13,SmMSTRG.9928.13,SmMSTRG.9928.15,SmMSTRG.9928.15,SmMSTRG.9928.16,SmMSTRG.9928.16,SmMSTRG.9928.17,SmMSTRG.9928.17,SmMSTRG.9928.18,SmMSTRG.9928.18,SmMSTRG.9928.18,SmMSTRG.9928.20,SmMSTRG.9928.21,SmMSTRG.9928.21,SmMSTRG.9928.22,SmMSTRG.9928.22,SmMSTRG.9928.22,SmMSTRG.9928…	MSTRG.9928	dd_Smed_v6_9984_0_1	MAP4K5	Mitogen-activated protein kinase kinase kinase kinase 5	CNH,DDE_3,Pkinase
h1SMcG0000024	h1SMcT0000024.1	hconf	SMEST029688001.1	MSTRG.9925	dd_Smed_v6_37930_0_1	SMEST029688001.1,SmMSTRG.9925.2,SmMSTRG.9925.3	MSTRG.9925	dd_Smed_v6_37930_0_1	SIX4	homeobox	Homeobox,SIX1_SD
h1SMcG0000025	h1SMcT0000025.2	hconf	SMEST029689002.1	MSTRG.9932	-	SMEST029689001.1,SMEST029689002.1,SmMSTRG.9932.1,SmMSTRG.9932.2,SmMSTRG.9932.2,SmMSTRG.9932.3,SmMSTRG.9932.3	MSTRG.9932	dd_Smed_v6_4320_0_1,dd_Smed_v6_4320_0_2,dd_Smed_v6_7358_0_1	CAMK2G	Calcium calmodulin-dependent protein kinase	CaMKII_AD,Pkinase,Pkinase_Tyr,RVT_1
h1SMcG0000026	h1SMcT0000026.6	hconf	-	-	-	SMEST029699002.1,SMEST029703001.1,SmMSTRG.9927.1,SmMSTRG.9927.2,SmMSTRG.9931.1,SmMSTRG.9931.2,SmMSTRG.9931.4,SmMSTRG.9932.7,SmMSTRG.9932.8	MSTRG.9927,MSTRG.9931	-	TRAF1	factor 1	TRAF_BIRC3_bd,zf-C3HC4,zf-C3HC4_4,zf-TRAF
h1SMcG0000027	h1SMcT0000027.1	hconf	SMEST029707001.1	MSTRG.9933	dd_Smed_v6_5309_0_1	SMEST029707001.1	MSTRG.9933	dd_Smed_v6_5309_0_1	UPF3B	Smg-4/UPF3 family	Smg4_UPF3
h1SMcG0000028	h1SMcT0000028.1	hconf	SmMSTRG.9935.2	MSTRG.9935	dd_Smed_v6_1411_0_1	SMEST029717001.1,SmMSTRG.9935.1,SmMSTRG.9935.2	MSTRG.9935	dd_Smed_v6_1411_0_1	ACAA2	Thiolase, N-terminal domain	Acetyltransf_1,Thiolase_C,Thiolase_N
h1SMcG0000029	h1SMcT0000029.1	hconf	SmMSTRG.9937.6	MSTRG.9937	dd_Smed_v6_12812_0_1	SMEST029727001.1,SMEST029727002.1,SmMSTRG.9937.2,SmMSTRG.9937.3,SmMSTRG.9937.5,SmMSTRG.9937.6	MSTRG.9937	dd_Smed_v6_12812_0_1	TRIM2	Tripartite motif-containing protein	Filamin,Mnd1,NHL,zf-B_box,zf-C3HC4,zf-RING_UBOX
h1SMcG0000030	h1SMcT0000030.1	hconf	SMEST029728001.1	MSTRG.9938	dd_Smed_v6_28658_0_1	SMEST029728001.1,SMEST029728002.1	MSTRG.9938	dd_Smed_v6_28658_0_1,dd_Smed_v6_36550_0_1	-	-	-
h1SMcG0000031	h1SMcT0000031.1	hconf	SMEST029730001.1	MSTRG.9939	-	SMEST029730001.1,SmMSTRG.9939.2,SmMSTRG.9939.3,SmMSTRG.9939.4,SmMSTRG.9939.5,SmMSTRG.9939.6	MSTRG.9939	-	-	-	-
h1SMcG0000032	h1SMcT0000032.4	hconf	SmMSTRG.9940.1	MSTRG.9940	dd_Smed_v6_2825_0_1	SMEST029732001.1,SmMSTRG.9940.1	MSTRG.9940	dd_Smed_v6_2825_0_1,dd_Smed_v6_5331_0_1	EPB41L2	cortical actin cytoskeleton organization	4_1_CTD,FA,FERM_C,FERM_M,FERM_N,SAB,SPRY
h1SMcG0000033	h1SMcT0000033.1	hconf	SMEST029734001.1	MSTRG.9942	dd_Smed_v6_6705_0_1	SMEST029734001.1,SmMSTRG.9942.3	MSTRG.9942	dd_Smed_v6_6705_0_1	-	-	-
h1SMcG0000034	h1SMcT0000034.2	hconf	SMEST029735001.1	MSTRG.9945	dd_Smed_v6_12036_0_1	SMEST029735001.1,SMEST029735002.1,SmMSTRG.9945.3	MSTRG.9945	dd_Smed_v6_12036_0_1	-	-	-
h1SMcG0000035	h1SMcT0000035.1	hconf	SmMSTRG.9947.1	MSTRG.9947	dd_Smed_v6_6918_0_1	SmMSTRG.9947.1,SmMSTRG.9947.2,SmMSTRG.9947.3	MSTRG.9947	dd_Smed_v6_6918_0_1	PUS10	tRNA pseudouridine synthase Pus10	TSC22
h1SMcG0000036	h1SMcT0000036.4	hconf	SMEST029738001.1	MSTRG.9949	-	SMEST000559002.1,SMEST029738001.1,SmMSTRG.9949.1,SmMSTRG.9949.1,SmMSTRG.9949.1,SmMSTRG.9949.2,SmMSTRG.9949.2,SmMSTRG.9949.2,SmMSTRG.9949.4,SmMSTRG.9949.4,SmMSTRG.9949.5,SmMSTRG.9949.5,SmMSTRG.9949.6	MSTRG.9949,MSTRG.1092	-	TRAF6	It is involved in the biological process described with	zf-C3HC4,zf-C3HC4_2,zf-TRAF
h1SMcG0000037	h1SMcT0000037.1	other	-	-	-	SMEST069191023.1	-	-	TRAF2	TNF receptor-associated factor BIRC3 binding domain	TRAF_BIRC3_bd,zf-C3HC4,zf-TRAF
h1SMcG0000038	h1SMcT0000038.1	other	-	-	-	-	-	-	-	-	-
h1SMcG0000039	h1SMcT0000039.2	hconf	SMEST044149002.1	MSTRG.13968	dd_Smed_v6_15950_0_1	SMEST044149001.1,SMEST044149002.1,SMEST044149003.1,SmMSTRG.13968.1,SmMSTRG.13968.10,SmMSTRG.13968.11,SmMSTRG.13968.2,SmMSTRG.13968.7,SmMSTRG.13968.7	MSTRG.13968	dd_Smed_v6_15950_0_1,dd_Smed_v6_15950_0_2,dd_Smed_v6_15950_0_3,dd_Smed_v6_15950_0_4,dd_Smed_v6_35318_0_1	-	3',5'-cyclic-GMP phosphodiesterase activity	GAF,GAF_2,PDEase_I
h1SMcG0000040	h1SMcT0000040.1	hconf	SMEST044147002.1	MSTRG.13966	dd_Smed_v6_6181_0_1	SMEST044147002.1,SmMSTRG.13966.3	MSTRG.13966	dd_Smed_v6_6181_0_1	RAB4A	RAB4A, member RAS oncogene family	Ras
h1SMcG0000041	h1SMcT0000041.1	hconf	-	-	-	-	-	-	-	-	-
h1SMcG0000042	h1SMcT0000042.1	hconf	SMEST044161001.1	MSTRG.13960	-	SMEST044161001.1,SmMSTRG.1116.2,SmMSTRG.13960.1,SmMSTRG.13960.1,SmMSTRG.13960.3	MSTRG.13960	-	TRAF1	thioesterase binding	TRAF_BIRC3_bd,zf-C3HC4,zf-C3HC4_4,zf-TRAF
h1SMcG0000043	h1SMcT0000043.1	hconf	-	-	-	-	-	-	RAB4A	GTPase activity	Ras
h1SMcG0000044	h1SMcT0000044.1	other	-	-	-	-	-	-	-	-	-
h1SMcG0000045	h1SMcT0000045.1	other	-	-	-	-	-	-	TRAF5	TNF receptor-associated factor 5	zf-C3HC4,zf-TRAF
h1SMcG0000046	h1SMcT0000046.1	other	-	-	-	-	-	-	-	-	-
h1SMcG0000047	h1SMcT0000047.2	hconf	SmMSTRG.14198.1	MSTRG.14198	dd_Smed_v6_6368_0_1	SMEST044931001.1,SmMSTRG.14198.1,SmMSTRG.14198.3,SmMSTRG.14198.4	MSTRG.14198	dd_Smed_v6_6368_0_1	AP3M2	synaptic vesicle cytoskeletal transport	Adap_comp_sub,Clat_adaptor_s,ULD
h1SMcG0000048	h1SMcT0000048.1	other	-	-	-	-	-	-	-	-	-
h1SMcG0000049	h1SMcT0000049.1	hconf	SMEST044930003.1	MSTRG.14197	dd_Smed_v6_62256_0_1	SMEST044930002.1,SMEST044930003.1,SmMSTRG.14197.3,SmMSTRG.14197.3	MSTRG.14197	dd_Smed_v6_62256_0_1,dd_Smed_v6_70348_0_1	RBM47	heterogeneous nuclear ribonucleoprotein	DND1_DSRM,RRM_1
h1SMcG0000050	h1SMcT0000050.1	hconf	SMEST044927001.1	MSTRG.14196	dd_Smed_v6_5346_0_1	SMEST044927001.1,SmMSTRG.14196.1,SmMSTRG.14196.1,SmMSTRG.14196.2,SmMSTRG.14196.2	MSTRG.14196	dd_Smed_v6_5346_0_1	RSPH4A	Radial spoke head 4 homolog A (Chlamydomonas)	Radial_spoke
h1SMcG0000051	h1SMcT0000051.1	hconf	SMEST044922001.1	MSTRG.14195	dd_Smed_v6_7325_0_2	SMEST044922001.1,SmMSTRG.14195.2,SmMSTRG.14195.3,SmMSTRG.14195.4,SmMSTRG.14195.5	MSTRG.14195	dd_Smed_v6_7325_0_1,dd_Smed_v6_7325_0_2	-	-	-
h1SMcG0000052	h1SMcT0000052.1	other	-	-	-	-	-	-	-	-	-
h1SMcG0000053	h1SMcT0000053.1	other	-	-	-	-	-	-	-	-	-
h1SMcG0000054	h1SMcT0000054.1	other	SMEST076702001.1	SMESG000076702.1	-	SMEST029267006.1,SMEST032351001.1,SMEST045343003.1,SMEST048834002.1,SMEST056082001.1,SMEST056082002.1,SMEST059984005.1,SMEST060922001.1,SMEST076680005.1,SMEST076680019.1,SMEST076680022.1,SMEST076680034.1,SMEST076702001.1,SMEST076702006.1,SMEST080934003.1	MSTRG.9820,MSTRG.10173,SMESG000045343.1,SMESG000048834.1,SMESG000054168.1,SMESG000056082.1,MSTRG.17941,SMESG000060922.1,MSTRG.22500,SMESG000076702.1,SMESG000080934.1	dd_Smed_v6_48851_0_1	-	nucleic acid binding	DNA_pol_B_2,Endonuclease_7,Rho_N
h1SMcG0000055	h1SMcT0000055.1	hconf	-	-	-	-	-	-	-	-	-
h1SMcG0000056	h1SMcT0000056.1	other	-	-	-	-	-	-	MTO1	protein MTO1 homolog	CAP,DUF4796,GIDA,GIDA_assoc
h1SMcG0000057	h1SMcT0000057.1	hconf	-	-	-	-	-	-	-	-	-
h1SMcG0000058	h1SMcT0000058.1	hconf	-	-	-	-	-	-	TRAF3	thioesterase binding	MATH,zf-C3HC4,zf-C3HC4_2,zf-TRAF
h1SMcG0000059	h1SMcT0000059.2	hconf	-	-	-	SMEST000353001.1	MSTRG.1061	-	MTO1	protein MTO1 homolog	CAP,DUF4796,GIDA,GIDA_assoc
h1SMcG0000060	h1SMcT0000060.1	hconf	-	-	-	-	MSTRG.6210	-	-	peptidase inhibitor activity	CAP
h1SMcG0000061	h1SMcT0000061.1	hconf	SMEST000510001.1	MSTRG.1056	-	SMEST000510001.1	MSTRG.1056	-	MTO1	protein MTO1 homolog	CAP,DUF4796,GIDA,GIDA_assoc
h1SMcG0000062	h1SMcT0000062.1	hconf	SMEST000320001.1	MSTRG.1060	-	SMEST000320001.1,SMEST000320002.1,SMEST000320003.1,SmMSTRG.1060.4	MSTRG.1060	-	MTO1	protein MTO1 homolog	CAP,DUF4796,GIDA,GIDA_assoc
h1SMcG0000063	h1SMcT0000063.1	hconf	SMEST000375002.1	MSTRG.1062	dd_Smed_v6_6676_0_1	SMEST000375002.1	MSTRG.1062	dd_Smed_v6_6676_0_1	-	-	-
h1SMcG0000064	h1SMcT0000064.1	hconf	SMEST000386001.1	MSTRG.1063	dd_Smed_v6_7857_0_6	SMEST000386001.1	MSTRG.1063	dd_Smed_v6_7857_0_1,dd_Smed_v6_7857_0_2,dd_Smed_v6_7857_0_3,dd_Smed_v6_7857_0_4,dd_Smed_v6_7857_0_5,dd_Smed_v6_7857_0_6	CAP1	cyclase-associated protein	CAP_C,CAP_N
h1SMcG0000065	h1SMcT0000065.1	hconf	SmMSTRG.1058.1	MSTRG.1058	dd_Smed_v6_9981_0_1	SmMSTRG.1058.1	MSTRG.1058	dd_Smed_v6_9981_0_1	-	GTPase activator activity	RhoGAP
h1SMcG0000066	h1SMcT0000066.1	hconf	SMEST000502002.1	MSTRG.1065	-	SMEST000502002.1,SmMSTRG.1065.1,SmMSTRG.1065.1,SmMSTRG.1065.3	MSTRG.1065	-	TRAF6	thioesterase binding	zf-C3HC4,zf-C3HC4_2,zf-TRAF
h1SMcG0000067	h1SMcT0000067.4	hconf	-	-	dd_Smed_v6_1372_1_1	SMEST000504001.1,SMEST000504002.1,SMEST000504003.1,SMEST000504004.1,SMEST000504005.1,SmMSTRG.1071.1,SmMSTRG.1071.4,SmMSTRG.1071.6,SmMSTRG.1071.7,SmMSTRG.1071.7,SmMSTRG.1071.7	MSTRG.1071	dd_Smed_v6_1372_1_1,dd_Smed_v6_1372_1_2,dd_Smed_v6_1372_1_3,dd_Smed_v6_1372_1_4,dd_Smed_v6_1372_1_5,dd_Smed_v6_1372_1_6,dd_Smed_v6_1372_1_7,dd_Smed_v6_1372_1_8	ATP8A1	Belongs to the cation transport ATPase (P-type) (TC 3.A.3) family. Type IV subfamily	Cation_ATPase,E1-E2_ATPase,Hydrolase,PBP,PhoLip_ATPase_C,PhoLip_ATPase_N,Rad60-SLD_2
h1SMcG0000068	h1SMcT0000068.1	hconf	SMEST000507002.1	MSTRG.1066	dd_Smed_v6_20516_0_1	SMEST000507002.1,SmMSTRG.1066.1	MSTRG.1066	dd_Smed_v6_20516_0_1	-	-	-
h1SMcG0000069	h1SMcT0000069.1	hconf	SMEST000508002.1	SMESG000000508.1	dd_Smed_v6_17403_0_1	SMEST000508002.1	SMESG000000508.1	dd_Smed_v6_17403_0_1	-	-	-
h1SMcG0000070	h1SMcT0000070.1	hconf	SMEST000514001.1	MSTRG.1068	-	SMEST000514001.1,SMEST029692001.1,SMEST029692003.1,SmMSTRG.1068.2,SmMSTRG.1068.2,SmMSTRG.1068.3,SmMSTRG.1068.3,SmMSTRG.9932.1,SmMSTRG.9932.10,SmMSTRG.9932.7,SmMSTRG.9932.8	MSTRG.9932,MSTRG.1068	-	TRAF5	TNF receptor-associated factor 5	zf-C3HC4,zf-TRAF
h1SMcG0000071	h1SMcT0000071.1	hconf	SmMSTRG.1069.1	MSTRG.1069	dd_Smed_v6_50365_0_1	SmMSTRG.1069.1	MSTRG.1069	dd_Smed_v6_50365_0_1	-	-	-
h1SMcG0000072	h1SMcT0000072.1	hconf	SMEST000518001.1	SMESG000000518.1	dd_Smed_v6_93702_0_1	SMEST000518001.1	SMESG000000518.1	dd_Smed_v6_93702_0_1	-	-	-
h1SMcG0000073	h1SMcT0000073.1	hconf	SMEST000519001.1	MSTRG.1070	dd_Smed_v6_1420_0_1	SMEST000519001.1,SmMSTRG.1070.2,SmMSTRG.1070.3	MSTRG.1070	dd_Smed_v6_1420_0_1,dd_Smed_v6_1420_0_2	LARP6	La ribonucleoprotein domain family member 6	La,Pkinase,SUZ-C
h1SMcG0000074	h1SMcT0000074.1	other	-	-	-	-	-	-	LARP6	La ribonucleoprotein domain family member 6	La,Pkinase,SUZ-C
h1SMcG0000075	h1SMcT0000075.1	hconf	SMEST000522002.1	MSTRG.1073	dd_Smed_v6_8392_0_2	SMEST000522001.1,SMEST000522002.1,SmMSTRG.1073.1,SmMSTRG.1073.5	MSTRG.1073	dd_Smed_v6_8392_0_1,dd_Smed_v6_8392_0_2	TPH2	tryptophan hydroxylase 2	ACT,Biopterin_H
h1SMcG0000076	h1SMcT0000076.2	hconf	SmMSTRG.1088.14	MSTRG.1088	dd_Smed_v6_8899_0_21	SMEST000524002.1,SMEST000524004.1,SMEST000524007.1,SMEST000524009.1,SMEST000524010.1,SMEST000524014.1,SMEST000524017.1,SMEST000524020.1,SMEST000524022.1,SmMSTRG.1088.1,SmMSTRG.1088.1,SmMSTRG.1088.13,SmMSTRG.1088.13,SmMSTRG.1088.14,SmMSTRG.1088.15,SmMSTRG.1088.15,SmMSTRG.1088.15,SmMSTRG.1088.16,SmMSTRG.1088.16,SmMSTRG.1088.17,SmMSTRG.1088.17,SmMSTRG.1088.17,SmMSTRG.1088.18,SmMSTRG.1088.18,SmMSTRG.…	MSTRG.1088	dd_Smed_v6_8899_0_1,dd_Smed_v6_8899_0_10,dd_Smed_v6_8899_0_11,dd_Smed_v6_8899_0_12,dd_Smed_v6_8899_0_13,dd_Smed_v6_8899_0_14,dd_Smed_v6_8899_0_15,dd_Smed_v6_8899_0_16,dd_Smed_v6_8899_0_17,dd_Smed_v6_8899_0_18,dd_Smed_v6_8899_0_19,dd_Smed_v6_8899_0_2,dd_Smed_v6_8899_0_20,dd_Smed_v6_8899_0_21,dd_Smed_v6_8899_0_22,dd_Smed_v6_8899_0_23,dd_Smed_v6_8899_0_24,dd_Smed_v6_8899_0_25,dd_Smed_v6_8899_0_26,dd…	-	high voltage-gated calcium channel activity	CAC1F_C,Ca_chan_IQ,GPHH,Ion_trans
h1SMcG0000077	h1SMcT0000077.1	hconf	-	-	-	-	-	-	-	-	-
h1SMcG0000078	h1SMcT0000078.1	hconf	SmMSTRG.1074.1	MSTRG.1074	dd_Smed_v6_5779_0_1	SmMSTRG.1074.1	MSTRG.1074	dd_Smed_v6_5779_0_1	DRG1	GTP binding	MMR_HSR1,MMR_HSR1_Xtn,TGS
h1SMcG0000079	h1SMcT0000079.1	hconf	SmMSTRG.1079.1	MSTRG.1079	dd_Smed_v6_9226_0_1	SMEST000528001.1,SmMSTRG.1079.1,SmMSTRG.1079.2,SmMSTRG.1079.2	MSTRG.1079	dd_Smed_v6_9226_0_1	MLXIPL	protein-like	HLH,Nuf2,WD40
h1SMcG0000080	h1SMcT0000080.1	hconf	-	-	dd_Smed_v6_20112_0_1	-	-	dd_Smed_v6_20112_0_1	-	-	-
h1SMcG0000081	h1SMcT0000081.1	other	SMEST053372021.1	SMESG000053372.1	dd_Smed_v6_9974_1_2	SMEST015128001.1,SMEST021499004.1,SMEST021499031.1,SMEST022236010.1,SMEST023611006.1,SMEST026530003.1,SMEST034123005.1,SMEST040848004.1,SMEST040848007.1,SMEST040998001.1,SMEST042302003.1,SMEST046659007.1,SMEST046659008.1,SMEST048922012.1,SMEST048922015.1,SMEST053372021.1,SMEST054682001.1,SMEST057533004.1,SMEST057864008.1,SMEST061056002.1,SMEST061231009.1,SMEST074857011.1,SMEST076042010.1,SMEST080…	SMESG000021499.1,SMESG000022236.1,SMESG000023611.1,SMESG000026530.1,SMESG000034123.1,SMESG000040848.1,SMESG000040998.1,SMESG000042302.1,SMESG000048922.1,SMESG000053372.1,MSTRG.16426,SMESG000057533.1,SMESG000057864.1,SMESG000061056.1,SMESG000061231.1,SMESG000074857.1,MSTRG.22312,SMESG000080152.1	dd_Smed_v6_9974_1_1,dd_Smed_v6_9974_1_10,dd_Smed_v6_9974_1_12,dd_Smed_v6_9974_1_14,dd_Smed_v6_9974_1_17,dd_Smed_v6_9974_1_2,dd_Smed_v6_9974_1_3,dd_Smed_v6_9974_1_4,dd_Smed_v6_9974_1_5,dd_Smed_v6_9974_1_6,dd_Smed_v6_9974_1_7,dd_Smed_v6_9974_1_8	-	nucleic acid binding	DNA_pol_B_2,Endonuclease_7,Rho_N
h1SMcG0000082	h1SMcT0000082.1	hconf	SMEST000533001.1	MSTRG.1078	dd_Smed_v6_16527_0_1	SMEST000533001.1,SmMSTRG.1078.2,SmMSTRG.1078.3	MSTRG.1078	dd_Smed_v6_16527_0_1	-	-	-
h1SMcG0000083	h1SMcT0000083.1	hconf	SMEST000540001.1	MSTRG.1082	-	SMEST000540001.1,SmMSTRG.1082.2	MSTRG.1082	-	TRAF1	TNF receptor-associated factor	TRAF_BIRC3_bd,WSC,zf-C3HC4,zf-C3HC4_4,zf-TRAF,zf-TRAF_2
h1SMcG0000084	h1SMcT0000084.1	other	SMEST015007001.1	SMESG000015007.1	-	SMEST015007001.1,SMEST040681001.1	SMESG000015007.1,SMESG000040681.1	-	-	-	-
h1SMcG0000085	h1SMcT0000085.1	hconf	SmMSTRG.1083.1	MSTRG.1083	dd_Smed_v6_6846_0_1	SMEST000546001.1,SmMSTRG.1083.1,SmMSTRG.1083.3	MSTRG.1083	dd_Smed_v6_6846_0_1	ALG5	dolichyl-phosphate beta-glucosyltransferase	Glycos_transf_2,RNA_pol_A_bac,RNA_pol_L,Spt20
h1SMcG0000086	h1SMcT0000086.6	hconf	SMEST000547001.1	MSTRG.1084	dd_Smed_v6_2384_0_1	SMEST000547001.1,SmMSTRG.1084.1	MSTRG.1084	dd_Smed_v6_2384_0_1	API5	Apoptosis inhibitory protein 5 (API5)	API5,RVT_1,zf-NOSIP
h1SMcG0000087	h1SMcT0000087.1	hconf	-	-	-	-	-	-	-	Innexin	Innexin
h1SMcG0000088	h1SMcT0000088.1	hconf	SMEST000555002.1	MSTRG.1086	dd_Smed_v6_54043_0_1	SMEST000555002.1	MSTRG.1086	dd_Smed_v6_54043_0_1	-	Innexin	Innexin
h1SMcG0000089	h1SMcT0000089.1	other	-	-	-	-	-	-	-	-	-
h1SMcG0000090	h1SMcT0000090.1	hconf	-	-	-	SMEST000302002.1,SMEST000559001.1,SMEST000563001.1,SMEST065902001.1,SmMSTRG.1092.2,SmMSTRG.1099.3,SmMSTRG.19487.1,SmMSTRG.19487.2,SmMSTRG.19487.3	MSTRG.1099,MSTRG.1092	dd_Smed_v6_1243_0_1,dd_Smed_v6_490_0_5	-	-	-
h1SMcG0000091	h1SMcT0000091.1	other	-	-	-	-	-	-	-	-	-
h1SMcG0000092	h1SMcT0000092.1	other	-	-	-	-	-	-	-	-	-
h1SMcG0000093	h1SMcT0000093.1	other	-	-	-	SMEST016546002.1	SMESG000016546.1	-	-	K02A2.6-like	DUF1759,RVP_2,RVT_1,SCAN,SRCR,gag-asp_proteas,rve,zf-CCHC,zf-H2C2
h1SMcG0000094	h1SMcT0000094.2	hconf	SmMSTRG.1091.1	MSTRG.1091	dd_Smed_v6_13141_0_3	SmMSTRG.1091.1,SmMSTRG.1091.2,SmMSTRG.1091.3,SmMSTRG.1091.4,SmMSTRG.1091.5,SmMSTRG.1091.6,SmMSTRG.1091.7	MSTRG.1091	dd_Smed_v6_13141_0_1,dd_Smed_v6_13141_0_2,dd_Smed_v6_13141_0_3,dd_Smed_v6_13141_0_4	C8orf76	protein C8orf76 homolog	TPR_19
h1SMcG0000095	h1SMcT0000095.1	other	-	-	-	-	-	-	-	K02A2.6-like	DUF1759,RVP_2,RVT_1,SCAN,SRCR,gag-asp_proteas,rve,zf-CCHC,zf-H2C2
h1SMcG0000096	h1SMcT0000096.1	hconf	SMEST000357001.1	MSTRG.1102	dd_Smed_v6_9882_0_1	SMEST000357001.1,SmMSTRG.1102.2	MSTRG.1102	dd_Smed_v6_9882_0_1	CNTLN	centriole-centriole cohesion	-
h1SMcG0000097	h1SMcT0000097.1	other	SmMSTRG.1103.1	MSTRG.1103	dd_Smed_v6_3052_0_3	SMEST000368001.1,SmMSTRG.1103.1,SmMSTRG.1103.2	MSTRG.1103	dd_Smed_v6_3052_0_2,dd_Smed_v6_3052_0_3	-	-	-
h1SMcG0000098	h1SMcT0000098.1	hconf	SMEST000371001.1	MSTRG.1103	-	SMEST000371001.1,SmMSTRG.1103.2,SmMSTRG.1103.4,SmMSTRG.1103.4	MSTRG.1103	-	TRAF6	TNF receptor-associated factor	zf-C3HC4,zf-C3HC4_2,zf-TRAF
h1SMcG0000099	h1SMcT0000099.1	hconf	SMEST000376001.1	SMESG000000376.1	-	SMEST000376001.1	SMESG000000376.1	-	-	-	-
h1SMcG0000100	h1SMcT0000100.1	hconf	SMEST000377006.1	MSTRG.1107	dd_Smed_v6_12978_0_4	SMEST000377005.1,SMEST000377006.1,SmMSTRG.1107.10,SmMSTRG.1107.10,SmMSTRG.1107.11,SmMSTRG.1107.11,SmMSTRG.1107.12,SmMSTRG.1107.12,SmMSTRG.1107.12,SmMSTRG.1107.13,SmMSTRG.1107.13,SmMSTRG.1107.16,SmMSTRG.1107.3,SmMSTRG.1107.3,SmMSTRG.1107.4,SmMSTRG.1107.4,SmMSTRG.1107.5,SmMSTRG.1107.5,SmMSTRG.1107.5,SmMSTRG.1107.6,SmMSTRG.1107.6,SmMSTRG.1107.7,SmMSTRG.1107.7,SmMSTRG.1107.7,SmMSTRG.1107.8,SmMSTRG.11…	MSTRG.1107	dd_Smed_v6_12978_0_1,dd_Smed_v6_12978_0_2,dd_Smed_v6_12978_0_3,dd_Smed_v6_12978_0_4,dd_Smed_v6_12978_0_6,dd_Smed_v6_12978_0_7,dd_Smed_v6_12978_0_8	KCNH7	potassium voltage-gated channel, subfamily H	7tm_1,7tm_2,Ion_trans,Ion_trans_2,Neur_chan_LBD,Neur_chan_memb,PAS_9,cNMP_binding
h1SMcG0000101	h1SMcT0000101.1	hconf	SMEST000378001.1	MSTRG.1106	dd_Smed_v6_36984_0_1	SMEST000378001.1,SmMSTRG.1106.2,SmMSTRG.1106.3,SmMSTRG.1106.4,SmMSTRG.1106.5,SmMSTRG.1106.5,SmMSTRG.1106.6	MSTRG.1106	dd_Smed_v6_36984_0_1,dd_Smed_v6_53817_0_1	FBXO41	F-box protein 41	F-box-like,PA
h1SMcG0000102	h1SMcT0000102.1	hconf	SmMSTRG.1108.1	MSTRG.1108	dd_Smed_v6_2318_0_3	SMEST000381001.1,SmMSTRG.1108.1,SmMSTRG.1108.3	MSTRG.1108	dd_Smed_v6_2318_0_1,dd_Smed_v6_2318_0_2,dd_Smed_v6_2318_0_3	-	-	-
h1SMcG0000103	h1SMcT0000103.1	hconf	SMEST000382001.1	MSTRG.1109	-	SMEST000381001.1,SMEST000382001.1,SMEST000382002.1,SmMSTRG.1108.1,SmMSTRG.1108.3	MSTRG.1109	-	-	-	-
h1SMcG0000104	h1SMcT0000104.2	hconf	SMEST000384001.1	MSTRG.1130	dd_Smed_v6_10941_0_60	SMEST000384001.1,SMEST000384002.1,SMEST072635001.1,SmMSTRG.1130.10,SmMSTRG.1130.3,SmMSTRG.1130.4,SmMSTRG.1130.4,SmMSTRG.1130.5,SmMSTRG.1130.5,SmMSTRG.1130.6,SmMSTRG.1130.7,SmMSTRG.1130.7,SmMSTRG.1130.8,SmMSTRG.1130.8,SmMSTRG.1130.9,SmMSTRG.21347.4	MSTRG.1130,MSTRG.21347	dd_Smed_v6_10941_0_1,dd_Smed_v6_10941_0_10,dd_Smed_v6_10941_0_100,dd_Smed_v6_10941_0_101,dd_Smed_v6_10941_0_102,dd_Smed_v6_10941_0_103,dd_Smed_v6_10941_0_104,dd_Smed_v6_10941_0_105,dd_Smed_v6_10941_0_106,dd_Smed_v6_10941_0_107,dd_Smed_v6_10941_0_108,dd_Smed_v6_10941_0_109,dd_Smed_v6_10941_0_11,dd_Smed_v6_10941_0_110,dd_Smed_v6_10941_0_111,dd_Smed_v6_10941_0_112,dd_Smed_v6_10941_0_113,dd_Smed_v6_1…	-	-	-
h1SMcG0000105	h1SMcT0000105.2	hconf	SmMSTRG.1110.1	MSTRG.1110	dd_Smed_v6_2168_0_1	SMEST000387003.1,SmMSTRG.1110.1,SmMSTRG.1110.3,SmMSTRG.1110.4,SmMSTRG.1110.5,SmMSTRG.1110.5	MSTRG.1110	dd_Smed_v6_2168_0_1	MFN2	mitochondrial fusion	Dynamin_N,Fzo_mitofusin
h1SMcG0000106	h1SMcT0000106.2	hconf	SmMSTRG.1114.2	MSTRG.1114	dd_Smed_v6_550_0_1	SMEST000388001.1,SMEST000391003.1,SmMSTRG.1114.1,SmMSTRG.1114.2	MSTRG.1114	dd_Smed_v6_550_0_1	TKT	Transketolase	Transket_pyr,Transketolase_C,Transketolase_N
h1SMcG0000107	h1SMcT0000107.6	hconf	SmMSTRG.1117.5	MSTRG.1117	-	SMEST000393001.1,SMEST000411001.1,SMEST000411002.1,SMEST000421001.1,SmMSTRG.1116.1,SmMSTRG.1117.2,SmMSTRG.1117.2,SmMSTRG.1117.3,SmMSTRG.1117.4,SmMSTRG.1117.4,SmMSTRG.1117.5,SmMSTRG.1117.7,SmMSTRG.1117.7	MSTRG.1116,MSTRG.1117	dd_Smed_v6_1243_0_2	-	TNF receptor-associated factor	MATH,zf-TRAF
h1SMcG0000108	h1SMcT0000108.2	hconf	SmMSTRG.1122.1	MSTRG.1122	dd_Smed_v6_1369_0_1	SMEST000425001.1,SmMSTRG.1122.1	MSTRG.1122	dd_Smed_v6_1369_0_1	ATP6V1E1	ATP synthase (E/31 kDa) subunit	vATP-synt_E
h1SMcG0000109	h1SMcT0000109.1	hconf	SMEST000426001.1	MSTRG.1122	dd_Smed_v6_33702_0_1	SMEST000426001.1,SmMSTRG.1122.1	MSTRG.1122	dd_Smed_v6_33702_0_1,dd_Smed_v6_33702_0_2,dd_Smed_v6_33702_0_3,dd_Smed_v6_33702_0_4	ZDHHC2	protein-cysteine S-acyltransferase activity	DDE_Tnp_1_7,DHHC,Lipid_DES,RRM_1
h1SMcG0000110	h1SMcT0000110.1	hconf	SMEST000427002.1	MSTRG.1123	dd_Smed_v6_31012_0_1	SMEST000427001.1,SMEST000427002.1	MSTRG.1123	dd_Smed_v6_31012_0_1	-	-	-
h1SMcG0000111	h1SMcT0000111.1	hconf	-	-	-	-	-	-	-	-	-
h1SMcG0000112	h1SMcT0000112.1	hconf	-	-	-	-	-	-	-	-	-
h1SMcG0000113	h1SMcT0000113.1	hconf	-	-	-	-	-	-	-	-	-
h1SMcG0000114	h1SMcT0000114.1	hconf	-	-	-	-	-	-	-	Saccharomyces cerevisiae YLR247c	Helicase_C,PHD,PNGaseA,Prok-RING_4,SNF2_N,zf-C3HC4,zf-C3HC4_2,zf-C3HC4_3,zf-RING_2,zf-RING_5
h1SMcG0000115	h1SMcT0000115.1	hconf	-	-	-	-	-	-	-	-	-
h1SMcG0000116	h1SMcT0000116.1	other	SMEST000452001.1	MSTRG.1125	-	SMEST000452001.1	MSTRG.1125	-	-	Tnf receptor-associated factor 2	TRAF_BIRC3_bd,zf-C3HC4,zf-TRAF
h1SMcG0000117	h1SMcT0000117.1	hconf	-	-	dd_Smed_v6_26807_0_1	SMEST002391001.1,SMEST028539001.1,SMEST075333001.1	SMESG000002391.1,MSTRG.9129,SMESG000075333.1	dd_Smed_v6_19684_0_2,dd_Smed_v6_26807_0_1	-	Chromatin organization modifier domain	Baculo_F,Chromo,rve
h1SMcG0000118	h1SMcT0000118.1	hconf	-	-	-	-	-	-	-	Zinc finger, C3HC4 type (RING finger)	Helicase_C,PHD,PNGaseA,Prok-RING_4,SNF2_N,zf-C3HC4,zf-C3HC4_2,zf-C3HC4_3,zf-RING_2,zf-RING_5
h1SMcG0000119	h1SMcT0000119.1	hconf	-	-	-	-	-	-	-	-	-
h1SMcG0000120	h1SMcT0000120.1	hconf	-	-	dd_Smed_v6_42827_0_1	-	-	dd_Smed_v6_42827_0_1	-	-	-
h1SMcG0000121	h1SMcT0000121.1	other	-	-	-	-	-	-	-	-	-
h1SMcG0000122	h1SMcT0000122.1	hconf	SMEST000477001.1	MSTRG.1127	-	SMEST000477001.1,SMEST017361001.1	MSTRG.1127,MSTRG.6209	-	PI15	Belongs to the CRISP family	CAP,LCCL,RVT_1
h1SMcG0000123	h1SMcT0000123.1	hconf	SMEST000478001.1	MSTRG.1128	dd_Smed_v6_54490_0_1	SMEST000478001.1	MSTRG.1128	dd_Smed_v6_54490_0_1	-	-	-
h1SMcG0000124	h1SMcT0000124.1	hconf	-	-	-	-	-	-	-	-	-
h1SMcG0000125	h1SMcT0000125.1	other	SMEST035569001.1	SMESG000035569.1	-	SMEST016632001.1,SMEST017875001.1,SMEST034331001.1,SMEST035569001.1,SMEST039801001.1,SMEST063596001.1,SMEST075858001.1,SMEST076527002.1,SMEST080071001.1	SMESG000016632.1,SMESG000017875.1,SMESG000034331.1,SMESG000035569.1,MSTRG.12462,MSTRG.18988,SMESG000075858.1,MSTRG.22450,SMESG000080071.1	-	-	K02A2.6-like	DUF1759,RVP_2,RVT_1,SCAN,SRCR,gag-asp_proteas,rve,zf-CCHC,zf-H2C2
h1SMcG0000126	h1SMcT0000126.1	hconf	-	-	dd_Smed_v6_67545_0_1	-	-	dd_Smed_v6_67545_0_1	-	-	-
h1SMcG0000127	h1SMcT0000127.4	hconf	SmMSTRG.1129.3	MSTRG.1129	dd_Smed_v6_5739_0_1	SMEST000487001.1,SMEST000489001.1,SmMSTRG.1129.1,SmMSTRG.1129.10,SmMSTRG.1129.11,SmMSTRG.1129.12,SmMSTRG.1129.13,SmMSTRG.1129.3,SmMSTRG.1129.5	MSTRG.1129	dd_Smed_v6_2712_3_1,dd_Smed_v6_2712_3_2,dd_Smed_v6_2712_3_3,dd_Smed_v6_2712_3_5,dd_Smed_v6_5739_0_1	UBA3	NEDD8 activating enzyme activity	E2_bind,Peptidase_S24,ThiF,tRNA-synt_1b
h1SMcG0000128	h1SMcT0000128.1	hconf	SMEST000491008.1	MSTRG.1134	dd_Smed_v6_10271_0_1	SMEST000491002.1,SMEST000491003.1,SMEST000491005.1,SMEST000491007.1,SMEST000491008.1,SmMSTRG.1134.10,SmMSTRG.1134.11,SmMSTRG.1134.12,SmMSTRG.1134.12,SmMSTRG.1134.13,SmMSTRG.1134.13,SmMSTRG.1134.13,SmMSTRG.1134.14,SmMSTRG.1134.14,SmMSTRG.1134.15,SmMSTRG.1134.15,SmMSTRG.1134.6,SmMSTRG.1134.7,SmMSTRG.1134.7,SmMSTRG.1134.7,SmMSTRG.1134.7,SmMSTRG.1134.7,SmMSTRG.1134.8,SmMSTRG.1134.8,SmMSTRG.1134.9	MSTRG.1134	dd_Smed_v6_10271_0_1,dd_Smed_v6_10271_0_2,dd_Smed_v6_10271_0_3	CFAP43	-	Utp8,WD40
h1SMcG0000129	h1SMcT0000129.1	other	-	-	-	SMEST034332001.1	SMESG000034332.1	-	-	K02A2.6-like	PNP_UDP_1,RVT_1,SCAN,Spuma_A9PTase,rve,zf-CCHC,zf-H2C2
h1SMcG0000130	h1SMcT0000130.1	other	-	-	-	-	-	-	-	K02A2.6-like	DUF1759,RVP_2,RVT_1,SCAN,SRCR,gag-asp_proteas,rve,zf-CCHC,zf-H2C2
h1SMcG0000131	h1SMcT0000131.1	hconf	SmMSTRG.1133.5	MSTRG.1133	-	SMEST000493001.1,SmMSTRG.1133.1,SmMSTRG.1133.2,SmMSTRG.1133.4,SmMSTRG.1133.5	MSTRG.1133	-	-	Tnf receptor-associated factor 2	TRAF_BIRC3_bd,zf-C3HC4,zf-TRAF
h1SMcG0000132	h1SMcT0000132.2	hconf	-	-	-	SMEST000571001.1,SmMSTRG.1092.14,SmMSTRG.1092.20,SmMSTRG.1133.6	MSTRG.1092	-	TRAF6	factor 6	zf-C3HC4,zf-C3HC4_2,zf-TRAF
h1SMcG0000133	h1SMcT0000133.1	hconf	-	-	-	SMEST000302002.1,SMEST065602001.1,SMEST065622001.1,SmMSTRG.1099.1,SmMSTRG.1133.1,SmMSTRG.1133.4,SmMSTRG.19532.3,SmMSTRG.19532.5,SmMSTRG.19532.7	MSTRG.1099,MSTRG.1133,MSTRG.19520,MSTRG.19532	-	-	-	-
h1SMcG0000134	h1SMcT0000134.1	other	-	-	-	-	-	-	-	K02A2.6-like	Asp_protease_2,PNMA,RVP,RVP_2,RVT_1,RVT_3,Retrotrans_gag,SCAN,gag-asp_proteas,rve,zf-CCHC,zf-H2C2,zf-RVT
h1SMcG0000135	h1SMcT0000135.1	other	-	-	-	-	-	-	-	-	-
h1SMcG0000136	h1SMcT0000136.1	other	-	-	-	-	-	-	-	-	-
h1SMcG0000137	h1SMcT0000137.2	hconf	SMEST017389002.1	MSTRG.6216	dd_Smed_v6_924_0_1	SMEST015992001.1,SMEST017353001.1,SMEST017353003.1,SMEST017377001.1,SMEST017383001.1,SMEST017386001.1,SMEST017389001.1,SMEST017389002.1,SmMSTRG.6216.10,SmMSTRG.6216.14,SmMSTRG.6216.15,SmMSTRG.6216.16,SmMSTRG.6216.17,SmMSTRG.6216.7,SmMSTRG.6216.8	MSTRG.5715,MSTRG.6209,MSTRG.6216	dd_Smed_v6_924_0_1	PI16	SCP / Tpx-1 / Ag5 / PR-1 / Sc7 family of extracellular domains.	7TM_GPCR_Srx,CAP,CBM_14,Hyd_WA,Lectin_C,PA14
h1SMcG0000138	h1SMcT0000138.17	hconf	SMEST017387003.1	MSTRG.6219	dd_Smed_v6_4446_0_1	SMEST017387001.1,SMEST017387002.1,SMEST017387003.1,SmMSTRG.6219.10,SmMSTRG.6219.10,SmMSTRG.6219.11,SmMSTRG.6219.12,SmMSTRG.6219.12,SmMSTRG.6219.4,SmMSTRG.6219.5,SmMSTRG.6219.6,SmMSTRG.6219.6,SmMSTRG.6219.6,SmMSTRG.6219.7,SmMSTRG.6219.8,SmMSTRG.6219.8,SmMSTRG.6219.9	MSTRG.6219	dd_Smed_v6_4446_0_1,dd_Smed_v6_4446_0_2,dd_Smed_v6_4446_0_3,dd_Smed_v6_4446_0_4	PPP1R9A	protein phosphatase 1 regulatory	7tm_1,DUF4485,PDZ,SAM_1,SAM_2
h1SMcG0000139	h1SMcT0000139.1	other	-	-	-	-	-	-	-	-	-
h1SMcG0000140	h1SMcT0000140.1	hconf	SMEST017356002.1	MSTRG.6210	-	SMEST017356002.1	MSTRG.6210	dd_Smed_v6_924_0_2	PI16	SCP / Tpx-1 / Ag5 / PR-1 / Sc7 family of extracellular domains.	7TM_GPCR_Srx,CAP,CBM_14,Hyd_WA,Lectin_C,PA14
h1SMcG0000141	h1SMcT0000141.1	hconf	SmMSTRG.12152.10	MSTRG.12152	dd_Smed_v6_497_0_1	SMEST038837002.1,SMEST038837003.1,SmMSTRG.12152.1,SmMSTRG.12152.10,SmMSTRG.12152.2,SmMSTRG.12152.3,SmMSTRG.12152.4,SmMSTRG.12152.5,SmMSTRG.6211.1,SmMSTRG.6211.2,SmMSTRG.6211.3	MSTRG.12152,MSTRG.6211	dd_Smed_v6_497_0_1	-	Zinc-dependent metalloprotease	Astacin
h1SMcG0000142	h1SMcT0000142.1	hconf	SMEST017350001.1	MSTRG.6206	-	SMEST017350001.1	MSTRG.6206	-	-	-	-
h1SMcG0000143	h1SMcT0000143.2	hconf	SmMSTRG.6207.1	MSTRG.6207	dd_Smed_v6_14067_0_2	SMEST017345001.1,SMEST017345002.1,SmMSTRG.6207.1,SmMSTRG.6207.2,SmMSTRG.6207.2,SmMSTRG.6207.3,SmMSTRG.6207.4,SmMSTRG.6207.7	MSTRG.6207	dd_Smed_v6_14067_0_1,dd_Smed_v6_14067_0_2,dd_Smed_v6_14067_0_3	Hr96	Ligand binding domain of hormone receptors	Hormone_recep,zf-C4
h1SMcG0000144	h1SMcT0000144.3	hconf	SMEST017337001.1	MSTRG.6203	dd_Smed_v6_10483_0_4	SMEST017337001.1,SmMSTRG.6203.1,SmMSTRG.6203.3,SmMSTRG.6203.4,SmMSTRG.6203.5,SmMSTRG.6203.6	MSTRG.6203	dd_Smed_v6_10483_0_1,dd_Smed_v6_10483_0_2,dd_Smed_v6_10483_0_3,dd_Smed_v6_10483_0_4	TRDMT1	tRNA methyltransferase activity	DNA_methylase
h1SMcG0000145	h1SMcT0000145.1	hconf	SMEST017482002.1	MSTRG.6201	dd_Smed_v6_4164_0_1	SMEST017482001.1,SMEST017482002.1,SmMSTRG.12507.3,SmMSTRG.6201.3,SmMSTRG.6201.4,SmMSTRG.6201.5,SmMSTRG.6201.5,SmMSTRG.6201.6	MSTRG.6201	dd_Smed_v6_4164_0_1	ZCWPW1	zinc ion binding	PWWP,zf-CW
h1SMcG0000146	h1SMcT0000146.1	hconf	SMEST017479001.1	MSTRG.6200	dd_Smed_v6_2071_0_1	SMEST015991001.1,SMEST016003001.1,SMEST017479001.1,SmMSTRG.1126.2,SmMSTRG.6200.2,SmMSTRG.6200.3	MSTRG.5714,MSTRG.6200	dd_Smed_v6_2071_0_1,dd_Smed_v6_2071_0_2	GTF3C5	skeletal muscle cell differentiation	COesterase,Tau95
h1SMcG0000147	h1SMcT0000147.1	other	SMEST021486011.1	SMESG000021486.1	dd_Smed_v6_19123_0_1	SMEST021486005.1,SMEST021486011.1,SMEST031748001.1,SMEST044750003.1,SMEST046455002.1,SMEST046455004.1,SMEST047025002.1,SMEST061623002.1,SMEST062936001.1,SMEST071441001.1,SMEST078596001.1,SMEST079542001.1	SMESG000021486.1,SMESG000031748.1,SMESG000044750.1,MSTRG.14587,MSTRG.14420,SMESG000061623.1,SMESG000062936.1,SMESG000071441.1,SMESG000078596.1,MSTRG.23332	dd_Smed_v6_13241_0_1,dd_Smed_v6_13241_0_2,dd_Smed_v6_13241_0_3,dd_Smed_v6_13241_0_4,dd_Smed_v6_13241_0_5,dd_Smed_v6_13241_0_7,dd_Smed_v6_18000_0_1,dd_Smed_v6_18000_0_10,dd_Smed_v6_18000_0_11,dd_Smed_v6_18000_0_12,dd_Smed_v6_18000_0_13,dd_Smed_v6_18000_0_14,dd_Smed_v6_18000_0_15,dd_Smed_v6_18000_0_16,dd_Smed_v6_18000_0_2,dd_Smed_v6_18000_0_3,dd_Smed_v6_18000_0_4,dd_Smed_v6_18000_0_5,dd_Smed_v6_180…	-	Reverse transcriptase (RNA-dependent DNA polymerase)	Peptidase_C48,RVT_1
h1SMcG0000148	h1SMcT0000148.1	other	-	-	-	-	-	-	-	-	-
h1SMcG0000149	h1SMcT0000149.1	hconf	SmMSTRG.6198.1	MSTRG.6198	dd_Smed_v6_13059_0_1	SMEST017458001.1,SMEST017466001.1,SmMSTRG.6198.1,SmMSTRG.6198.3	MSTRG.6198	dd_Smed_v6_13059_0_1	INSC	protein binding, bridging	Herpes_IE68,INSC_LBD
h1SMcG0000150	h1SMcT0000150.1	hconf	SMEST017457001.1	MSTRG.6195	dd_Smed_v6_2415_0_1	SMEST017457001.1,SmMSTRG.6195.2,SmMSTRG.6195.3,SmMSTRG.6195.4	MSTRG.6195	dd_Smed_v6_2415_0_1	RAB2A	GTPase activity	Ras,Ribosomal_S26e
h1SMcG0000151	h1SMcT0000151.1	hconf	SMEST017454001.1	MSTRG.6191	dd_Smed_v6_94125_0_1	SMEST017454001.1	MSTRG.6191	dd_Smed_v6_64721_0_1,dd_Smed_v6_94125_0_1	glipr2	SCP / Tpx-1 / Ag5 / PR-1 / Sc7 family of extracellular domains.	B_lectin,CAP
h1SMcG0000152	h1SMcT0000152.1	hconf	SMEST017451001.1	MSTRG.6193	dd_Smed_v6_1901_0_1	SMEST017451001.1,SMEST017453001.1	MSTRG.6193,MSTRG.6194	dd_Smed_v6_1901_0_1,dd_Smed_v6_68632_0_1,dd_Smed_v6_81877_0_1	GLIPR2	positive regulation of epithelial to mesenchymal transition	CAP
h1SMcG0000153	h1SMcT0000153.1	hconf	SMEST017437001.1	MSTRG.6189	dd_Smed_v6_14231_0_1	SMEST017437001.1,SmMSTRG.6189.2,SmMSTRG.6189.2,SmMSTRG.6189.3,SmMSTRG.6189.5	MSTRG.6189	dd_Smed_v6_14231_0_1,dd_Smed_v6_14231_0_2	SLC35C2	UDP-glucose transmembrane transport	Collagen,TPT,VWA,fn3
h1SMcG0000154	h1SMcT0000154.1	hconf	SmMSTRG.6186.1	MSTRG.6186	dd_Smed_v6_11003_0_1	SmMSTRG.6186.1	MSTRG.6186	dd_Smed_v6_11003_0_1	LAS1L	endonucleolytic cleavage involved in rRNA processing	Gag_p24,Las1,Speriolin_N
h1SMcG0000155	h1SMcT0000155.1	hconf	SMEST017431001.1	MSTRG.6187	dd_Smed_v6_12358_0_1	SMEST017431001.1,SmMSTRG.6187.1,SmMSTRG.6187.1,SmMSTRG.6187.10,SmMSTRG.6187.10,SmMSTRG.6187.10,SmMSTRG.6187.10,SmMSTRG.6187.2,SmMSTRG.6187.3,SmMSTRG.6187.3,SmMSTRG.6187.4,SmMSTRG.6187.4,SmMSTRG.6187.4,SmMSTRG.6187.6,SmMSTRG.6187.7,SmMSTRG.6187.7,SmMSTRG.6187.8,SmMSTRG.6187.8,SmMSTRG.6187.8,SmMSTRG.6187.9	MSTRG.6187	dd_Smed_v6_12358_0_1,dd_Smed_v6_6598_0_1,dd_Smed_v6_6598_0_2,dd_Smed_v6_6598_0_3,dd_Smed_v6_6598_0_4,dd_Smed_v6_6598_0_6,dd_Smed_v6_6598_0_8	KIAA0195	nucleotide binding	Cation_ATPase_C,MMS19_N
h1SMcG0000156	h1SMcT0000156.1	hconf	SmMSTRG.6185.4	MSTRG.6185	dd_Smed_v6_9315_0_1	SMEST017428001.1,SmMSTRG.6185.1,SmMSTRG.6185.2,SmMSTRG.6185.4	MSTRG.6185	dd_Smed_v6_9315_0_1	-	TIR domain	APH,Arm,Gal-bind_lectin,ILEI,LRR_8,PEHE,TIR_2
h1SMcG0000157	h1SMcT0000157.1	hconf	SMEST017427001.1	SMESG000017427.1	-	SMEST017427001.1,SMEST033179001.1,SMEST073890001.1	SMESG000017427.1,SMESG000033179.1,SMESG000073890.1	-	-	-	-
h1SMcG0000158	h1SMcT0000158.1	other	-	-	-	-	-	-	-	-	-
h1SMcG0000159	h1SMcT0000159.1	hconf	SmMSTRG.6184.1	MSTRG.6184	dd_Smed_v6_6845_0_1	SMEST017412001.1,SmMSTRG.6184.1,SmMSTRG.6184.3,SmMSTRG.6184.3,SmMSTRG.6184.4,SmMSTRG.6184.4,SmMSTRG.6184.5,SmMSTRG.6184.6	MSTRG.6184	dd_Smed_v6_6845_0_1	-	Major Facilitator Superfamily	MFS_1,zf-C2H2_2
h1SMcG0000160	h1SMcT0000160.2	hconf	SmMSTRG.6183.3	-	dd_Smed_v6_31445_0_1	SmMSTRG.6183.3,SmMSTRG.6183.4	-	dd_Smed_v6_31445_0_1	-	synapse organization	I-set,Ig_3,V-set,ig
h1SMcG0000161	h1SMcT0000161.1	hconf	-	-	-	-	-	-	-	Calponin family repeat	CH,Calponin
h1SMcG0000162	h1SMcT0000162.1	hconf	SMEST017394001.1	MSTRG.6181	dd_Smed_v6_5783_1_1	SMEST017394001.1,SmMSTRG.6181.5	MSTRG.6181	dd_Smed_v6_5783_1_1	MRPL49	ribosomal protein L49	Img2
h1SMcG0000163	h1SMcT0000163.2	hconf	SMEST017380001.1	MSTRG.6181	dd_Smed_v6_12849_0_1	SMEST017380001.1,SmMSTRG.6181.2,SmMSTRG.6181.2	MSTRG.6181	dd_Smed_v6_12849_0_1	ZFYVE19	Ring finger	FYVE,zf-B_box
h1SMcG0000164	h1SMcT0000164.2	hconf	SmMSTRG.6180.3	MSTRG.6180	dd_Smed_v6_668_0_1	SMEST001117001.1,SMEST001430001.1,SMEST007706001.1,SMEST017347001.1,SMEST017358001.1,SMEST018073001.1,SMEST027834001.1,SMEST069228001.1,SMEST071677001.1,SmMSTRG.6180.1,SmMSTRG.6180.1,SmMSTRG.6180.3,SmMSTRG.6180.3	MSTRG.6180,MSTRG.1270,MSTRG.1335,MSTRG.3159,MSTRG.6429,MSTRG.9400,MSTRG.19031,MSTRG.21083	dd_Smed_v6_668_0_1	ST13	negative regulation of protein refolding	Hox9_act,RRM_1,TPR_1,TPR_11,TPR_16,TPR_2,TPR_8
h1SMcG0000165	h1SMcT0000165.2	hconf	SMEST017419007.1	MSTRG.6179	-	SMEST017419001.1,SMEST017419004.1,SMEST017419006.1,SMEST017419007.1,SmMSTRG.19515.4,SmMSTRG.6179.5,SmMSTRG.6179.5,SmMSTRG.6179.6,SmMSTRG.6179.6	MSTRG.6179,MSTRG.19487	dd_Smed_v6_13712_0_1	-	TNF receptor-associated factor	MATH,zf-TRAF
h1SMcG0000166	h1SMcT0000166.1	other	-	-	-	-	-	-	-	-	-
h1SMcG0000167	h1SMcT0000167.1	hconf	-	-	-	-	-	-	-	calmodulin	EF-hand_1,EF-hand_7
h1SMcG0000168	h1SMcT0000168.1	other	-	-	-	-	-	-	-	-	-
h1SMcG0000169	h1SMcT0000169.6	hconf	SMEST015868001.1	MSTRG.5706	dd_Smed_v6_10141_0_1	SMEST015868001.1,SmMSTRG.5706.11,SmMSTRG.5706.13,SmMSTRG.5706.13,SmMSTRG.5706.14,SmMSTRG.5706.15,SmMSTRG.5706.2,SmMSTRG.5706.2,SmMSTRG.5706.3,SmMSTRG.5706.4,SmMSTRG.5706.4,SmMSTRG.5706.5,SmMSTRG.5706.6,SmMSTRG.5706.7,SmMSTRG.5706.8,SmMSTRG.5706.9,SmMSTRG.5706.9	MSTRG.5706	dd_Smed_v6_10141_0_1,dd_Smed_v6_10141_0_2,dd_Smed_v6_10141_0_3,dd_Smed_v6_10141_0_4	TMEM39A	Transmembrane protein 39a	TPR_8,Tmp39
h1SMcG0000170	h1SMcT0000170.1	hconf	SMEST015934001.1	MSTRG.5708	dd_Smed_v6_5362_0_1	SMEST015934001.1,SmMSTRG.5708.1	MSTRG.5708	dd_Smed_v6_5362_0_1	-	N-terminal C2 in EEIG1 and EHBP1 proteins	NT-C2
h1SMcG0000171	h1SMcT0000171.1	hconf	SMEST015960001.1	MSTRG.5709	dd_Smed_v6_1496_0_1	SMEST015960001.1,SmMSTRG.5709.1,SmMSTRG.5709.2,SmMSTRG.5709.3	MSTRG.5709	dd_Smed_v6_1496_0_1	KCTD5	Potassium channel tetramerisation domain containing 5	Aldo_ket_red,BTB_2,PAN_1
h1SMcG0000172	h1SMcT0000172.1	other	SmMSTRG.9249.7	MSTRG.9249	-	SMEST028986001.1,SmMSTRG.9249.7	MSTRG.9249	-	-	-	-
h1SMcG0000173	h1SMcT0000173.1	other	-	-	-	-	-	-	-	transposition, RNA-mediated	rve
h1SMcG0000174	h1SMcT0000174.2	hconf	SMEST015982001.1	MSTRG.5710	dd_Smed_v6_3087_0_1	SMEST015982001.1,SmMSTRG.5710.5,SmMSTRG.5710.5,SmMSTRG.5710.6,SmMSTRG.5710.7	MSTRG.5710	dd_Smed_v6_3087_0_1	KIF2A	microtubule motor activity	Kinesin,LMBR1,MFS_1
h1SMcG0000175	h1SMcT0000175.1	hconf	SmMSTRG.5712.1	MSTRG.5712	-	SmMSTRG.5712.1	MSTRG.5712	-	TSFM	Associates with the EF-Tu.GDP complex and induces the exchange of GDP to GTP. It remains bound to the aminoacyl-tRNA.EF- Tu.GTP complex up to the GTP hydrolysis stage on the ribosome	EF_TS
h1SMcG0000176	h1SMcT0000176.1	hconf	SMEST015985001.1	MSTRG.5712	dd_Smed_v6_4240_0_1	SMEST015985001.1,SmMSTRG.5712.1	MSTRG.5712	dd_Smed_v6_4240_0_1	TSFM	Associates with the EF-Tu.GDP complex and induces the exchange of GDP to GTP. It remains bound to the aminoacyl-tRNA.EF- Tu.GTP complex up to the GTP hydrolysis stage on the ribosome	EF_TS
h1SMcG0000177	h1SMcT0000177.1	hconf	-	-	-	SMEST015990002.1	MSTRG.5713	-	-	SCP / Tpx-1 / Ag5 / PR-1 / Sc7 family of extracellular domains.	CAP,TSP_1
h1SMcG0000178	h1SMcT0000178.3	hconf	-	-	-	SMEST017376003.1,SMEST017376004.1,SmMSTRG.5715.4	MSTRG.6210	-	PI15	Belongs to the CRISP family	CAP,LCCL,RVT_1
h1SMcG0000179	h1SMcT0000179.1	hconf	SMEST015993001.1	MSTRG.5716	-	SMEST015993001.1	MSTRG.5716	-	GTF3C5	skeletal muscle cell differentiation	COesterase,Tau95
h1SMcG0000180	h1SMcT0000180.1	other	-	-	-	SmMSTRG.19523.1	MSTRG.19523	-	SLC44A5	otolith formation	Carn_acyltransf,Choline_transpo,RVT_1
h1SMcG0000181	h1SMcT0000181.1	hconf	SMEST016003001.1	MSTRG.5719	-	SMEST000309001.1,SMEST016003001.1	MSTRG.1059,MSTRG.5719	-	GTF3C5	skeletal muscle cell differentiation	COesterase,Tau95
h1SMcG0000182	h1SMcT0000182.1	hconf	SMEST016022001.1	MSTRG.5713	-	SMEST016022001.1,SmMSTRG.5713.5	MSTRG.5713	-	-	SCP / Tpx-1 / Ag5 / PR-1 / Sc7 family of extracellular domains.	CAP,Hemopexin
h1SMcG0000183	h1SMcT0000183.2	hconf	SmMSTRG.5722.4	MSTRG.5722	-	SMEST000294003.1,SMEST016032001.1,SMEST016032002.1,SmMSTRG.5722.1,SmMSTRG.5722.1,SmMSTRG.5722.1,SmMSTRG.5722.2,SmMSTRG.5722.2,SmMSTRG.5722.3,SmMSTRG.5722.3,SmMSTRG.5722.4,SmMSTRG.5722.5	MSTRG.5722,MSTRG.1092	-	-	TNF receptor-associated factor	-
h1SMcG0000184	h1SMcT0000184.1	other	SMEST016033001.1	MSTRG.5722	dd_Smed_v6_661_0_3	SMEST016033001.1	MSTRG.5722	dd_Smed_v6_661_0_3	SCL25A	RNA binding	Pept_tRNA_hydro,RRM_1,Radical_SAM
h1SMcG0000185	h1SMcT0000185.1	hconf	SmMSTRG.5723.3	MSTRG.5723	dd_Smed_v6_4964_0_2	SMEST016036001.1,SmMSTRG.5723.3,SmMSTRG.5723.5	MSTRG.5723	dd_Smed_v6_4964_0_2	YPT31	GTP-binding Protein	Ras
h1SMcG0000186	h1SMcT0000186.1	other	-	-	-	-	-	-	-	-	Borealin,Nbl1_Borealin_N,RVT_1
h1SMcG0000187	h1SMcT0000187.1	hconf	SMEST016039001.1	SMESG000016039.1	-	SMEST016039001.1	SMESG000016039.1	-	-	-	-
h1SMcG0000188	h1SMcT0000188.1	hconf	SmMSTRG.5729.8	MSTRG.5729	dd_Smed_v6_9877_0_1	SMEST016040002.1,SMEST016040003.1,SMEST016040006.1,SMEST016040008.1,SMEST016040011.1,SMEST016040013.1,SMEST016040014.1,SMEST016040014.1,SMEST016041001.1,SMEST016041001.1,SmMSTRG.5729.10,SmMSTRG.5729.10,SmMSTRG.5729.16,SmMSTRG.5729.17,SmMSTRG.5729.17,SmMSTRG.5729.17,SmMSTRG.5729.18,SmMSTRG.5729.2,SmMSTRG.5729.2,SmMSTRG.5729.21,SmMSTRG.5729.23,SmMSTRG.5729.24,SmMSTRG.5729.25,SmMSTRG.5729.3,SmMSTRG.…	MSTRG.5729	dd_Smed_v6_9877_0_1	-	Voltage-sensitive calcium channels (VSCC) mediate the entry of calcium ions into excitable cells and are also involved in a variety of calcium-dependent processes, including muscle contraction, hormone or neurotransmitter release, gene expression, cell motility, cell division and cell death. The isoform alpha-1C gives rise to L-type calcium currents. Long-lasting (L-type) calcium channels belong …	CAC1F_C,Ca_chan_IQ,GPHH,Ion_trans
h1SMcG0000189	h1SMcT0000189.1	other	-	-	-	SmMSTRG.55.1	MSTRG.55	-	BCL3	Ankyrin repeats (3 copies)	Ank,Ank_2,Ank_3,Ank_4,Ank_5
h1SMcG0000190	h1SMcT0000190.1	hconf	SMEST015860002.1	MSTRG.5725	-	SMEST015860001.1,SMEST015860002.1,SmMSTRG.5725.3,SmMSTRG.5725.4,SmMSTRG.5725.5,SmMSTRG.5725.6	MSTRG.5725	-	TRAF1	TNF receptor-associated factor 1	TRAF_BIRC3_bd,zf-C3HC4,zf-C3HC4_4,zf-TRAF
h1SMcG0000191	h1SMcT0000191.1	hconf	SMEST015870002.1	MSTRG.5728	dd_Smed_v6_4042_0_1	SMEST015870002.1,SmMSTRG.5728.2	MSTRG.5728	dd_Smed_v6_4042_0_1	MRPS12	structural constituent of ribosome	CDP-OH_P_transf,Ribosom_S12_S23
h1SMcG0000192	h1SMcT0000192.1	other	-	-	-	-	-	-	-	-	-
h1SMcG0000193	h1SMcT0000193.7	hconf	SMEST015872001.1	MSTRG.5730	dd_Smed_v6_6488_0_1	SMEST015872001.1,SmMSTRG.5730.2,SmMSTRG.5730.2,SmMSTRG.5730.2,SmMSTRG.5730.3,SmMSTRG.5730.3,SmMSTRG.5730.4,SmMSTRG.5730.5	MSTRG.5730	dd_Smed_v6_6488_0_1	SLC44A2	Belongs to the CTL (choline transporter-like) family	Choline_transpo,RVT_1
h1SMcG0000194	h1SMcT0000194.1	hconf	SMEST015876003.1	MSTRG.5738	dd_Smed_v6_10156_0_1	SMEST015876001.1,SMEST015876002.1,SMEST015876003.1,SMEST015876004.1,SmMSTRG.5738.10,SmMSTRG.5738.10,SmMSTRG.5738.10,SmMSTRG.5738.10,SmMSTRG.5738.11,SmMSTRG.5738.11,SmMSTRG.5738.12,SmMSTRG.5738.12,SmMSTRG.5738.13,SmMSTRG.5738.13,SmMSTRG.5738.14,SmMSTRG.5738.14,SmMSTRG.5738.15,SmMSTRG.5738.15,SmMSTRG.5738.16,SmMSTRG.5738.17,SmMSTRG.5738.18,SmMSTRG.5738.18,SmMSTRG.5738.20,SmMSTRG.5738.6,SmMSTRG.5738…	MSTRG.5738	dd_Smed_v6_10156_0_1,dd_Smed_v6_10156_0_2	-	high voltage-gated calcium channel activity	CAC1F_C,Ca_chan_IQ,GPHH,Ion_trans
h1SMcG0000195	h1SMcT0000195.2	hconf	SMEST015886002.1	MSTRG.5732	dd_Smed_v6_4192_0_1	SMEST015886001.1,SMEST015886002.1,SmMSTRG.5732.3,SmMSTRG.5732.3,SmMSTRG.5732.4,SmMSTRG.5732.6	MSTRG.5732	dd_Smed_v6_4192_0_1,dd_Smed_v6_4192_0_2	SLC44A5	otolith formation	Carn_acyltransf,Choline_transpo,RVT_1
h1SMcG0000196	h1SMcT0000196.2	hconf	SMEST015894001.1	MSTRG.5733	-	SMEST015894001.1,SMEST015894002.1,SmMSTRG.5733.1,SmMSTRG.5733.1,SmMSTRG.5733.1,SmMSTRG.5733.2,SmMSTRG.5733.2,SmMSTRG.5733.2,SmMSTRG.5733.3,SmMSTRG.5733.4,SmMSTRG.5733.4,SmMSTRG.5733.7	MSTRG.5733	-	TRAF1	TNF receptor-associated factor	TRAF_BIRC3_bd,WSC,zf-C3HC4,zf-C3HC4_4,zf-TRAF,zf-TRAF_2
h1SMcG0000197	h1SMcT0000197.1	other	-	-	-	-	-	-	-	-	-
h1SMcG0000198	h1SMcT0000198.1	other	-	-	-	SmMSTRG.23296.1	MSTRG.23296	-	-	-	-
h1SMcG0000199	h1SMcT0000199.1	hconf	SMEST015917001.1	MSTRG.5736	dd_Smed_v6_8569_0_1	SMEST015917001.1	MSTRG.5736	dd_Smed_v6_8569_0_1	-	Binds the poly(A) tail of mRNA	PABP,RRM_1
h1SMcG0000200	h1SMcT0000200.1	other	-	-	-	-	-	-	-	-	-
h1SMcG0000201	h1SMcT0000201.1	hconf	SMEST015922001.1	MSTRG.5741	dd_Smed_v6_31589_0_1	SMEST015922001.1,SmMSTRG.5741.3,SmMSTRG.5741.4,SmMSTRG.5741.5,SmMSTRG.5741.6,SmMSTRG.5741.8	MSTRG.5741	dd_Smed_v6_31589_0_1	-	actin filament severing	Gelsolin
h1SMcG0000202	h1SMcT0000202.2	hconf	SmMSTRG.5742.2	MSTRG.5742	dd_Smed_v6_1673_0_1	SMEST015924001.1,SmMSTRG.5742.2,SmMSTRG.5742.3,SmMSTRG.5742.4,SmMSTRG.5742.4,SmMSTRG.5742.5,SmMSTRG.5742.6,SmMSTRG.5742.6	MSTRG.5742	dd_Smed_v6_1673_0_1	-	actin filament severing	Gelsolin
h1SMcG0000203	h1SMcT0000203.2	hconf	SMEST015925001.1	MSTRG.5744	dd_Smed_v6_1464_0_1	SMEST015925001.1,SmMSTRG.5744.2,SmMSTRG.5744.3,SmMSTRG.5744.4	MSTRG.5744	dd_Smed_v6_1464_0_1	-	actin filament capping	Gelsolin
h1SMcG0000204	h1SMcT0000204.1	hconf	SMEST015927001.1	MSTRG.5746	dd_Smed_v6_929_0_1	SMEST015927001.1,SmMSTRG.5746.1	MSTRG.5746	dd_Smed_v6_929_0_1	-	actin filament severing	Gelsolin
h1SMcG0000205	h1SMcT0000205.1	hconf	SMEST015928001.1	MSTRG.5746	dd_Smed_v6_1215_0_1	SMEST015928001.1,SmMSTRG.5746.3,SmMSTRG.5746.4,SmMSTRG.5746.5,SmMSTRG.5746.6,SmMSTRG.5746.8	MSTRG.5746	dd_Smed_v6_1215_0_1	-	actin filament capping	Gelsolin
h1SMcG0000206	h1SMcT0000206.1	other	-	-	-	-	-	-	ky	Kyphoscoliosis peptidase	CAP_GLY,Cu-oxidase,Cu-oxidase_2,Cu-oxidase_3,Transglut_core
h1SMcG0000207	h1SMcT0000207.1	hconf	-	-	-	SmMSTRG.20769.2,SmMSTRG.20769.3	-	-	SKI	Smad binding	Ski_Sno,c-SKI_SMAD_bind
h1SMcG0000208	h1SMcT0000208.1	other	-	-	-	-	-	-	-	-	-
h1SMcG0000209	h1SMcT0000209.1	other	-	-	-	-	-	-	-	-	-
h1SMcG0000210	h1SMcT0000210.1	hconf	SMEST065911001.1	MSTRG.19470	dd_Smed_v6_15995_0_1	SMEST065911001.1,SMEST065911003.1,SmMSTRG.19470.2	MSTRG.19470	dd_Smed_v6_15995_0_1,dd_Smed_v6_15995_0_2	-	-	-
h1SMcG0000211	h1SMcT0000211.1	hconf	SMEST065509001.1	MSTRG.19471	dd_Smed_v6_6370_0_1	SMEST065509001.1,SmMSTRG.19471.10,SmMSTRG.19471.10,SmMSTRG.19471.2,SmMSTRG.19471.2,SmMSTRG.19471.3,SmMSTRG.19471.3,SmMSTRG.19471.4,SmMSTRG.19471.5,SmMSTRG.19471.5,SmMSTRG.19471.6,SmMSTRG.19471.6,SmMSTRG.19471.7,SmMSTRG.19471.7,SmMSTRG.19471.8,SmMSTRG.19471.8,SmMSTRG.19471.9,SmMSTRG.19471.9	MSTRG.19471	dd_Smed_v6_6370_0_1	MED14	mediator of RNA polymerase II transcription subunit	Med14
h1SMcG0000212	h1SMcT0000212.2	hconf	SmMSTRG.19472.5	MSTRG.19472	dd_Smed_v6_7074_0_1	SMEST065586001.1,SMEST065586002.1,SmMSTRG.19472.1,SmMSTRG.19472.4,SmMSTRG.19472.5	MSTRG.19472	dd_Smed_v6_7074_0_1	-	-	-
h1SMcG0000213	h1SMcT0000213.1	hconf	SMEST065653001.1	SMESG000065653.1	-	SMEST065653001.1	SMESG000065653.1	-	Abca15	ATP-binding cassette sub-family A member 3-like	ABC2_membrane_3,ABC_tran
h1SMcG0000214	h1SMcT0000214.1	hconf	SMEST065664001.1	SMESG000065664.1	-	SMEST065664001.1	SMESG000065664.1	-	ABCA3	ATPase activity, coupled to transmembrane movement of substances	AAA_21,ABC2_membrane_3,ABC_tran,Choline_transpo,DUF1758,DUF1759,Lig_chan,Lig_chan-Glu_bd,RRM_1
h1SMcG0000215	h1SMcT0000215.1	other	SMEST052058001.1	SMESG000052058.1	-	SMEST052058001.1,SMEST052058002.1,SMEST080048001.1,SmMSTRG.21594.5	SMESG000052058.1,SMESG000080048.1	dd_Smed_v6_36071_0_1	-	DNA-binding transcription factor activity, RNA polymerase II-specific	DUF4371,Dimer_Tnp_hAT
h1SMcG0000216	h1SMcT0000216.1	other	-	-	-	-	-	-	-	-	-
h1SMcG0000217	h1SMcT0000217.1	other	-	-	-	-	-	-	-	-	-
h1SMcG0000218	h1SMcT0000218.1	hconf	SMEST065819001.1	SMESG000065819.1	-	SMEST065819001.1	SMESG000065819.1	-	ABCA5	ATP-binding cassette sub-family A	ABC2_membrane_3,ABC_tran
h1SMcG0000219	h1SMcT0000219.1	hconf	SMEST065849001.1	MSTRG.19475	-	SMEST065849001.1	MSTRG.19475	-	-	mannosyl-inositol phosphorylceramide biosynthetic process	Gly_transf_sug,p450
h1SMcG0000220	h1SMcT0000220.1	hconf	SmMSTRG.19477.1	MSTRG.19477	dd_Smed_v6_944_0_1	SMEST065858001.1,SmMSTRG.19477.1	MSTRG.19477	dd_Smed_v6_944_0_1	ETHE1	sulfur dioxygenase activity	Lactamase_B
h1SMcG0000221	h1SMcT0000221.1	other	-	-	-	-	-	-	-	-	-
h1SMcG0000222	h1SMcT0000222.1	other	-	-	-	-	-	-	-	-	-
h1SMcG0000223	h1SMcT0000223.1	hconf	SMEST065864001.1	MSTRG.19478	dd_Smed_v6_5032_0_1	SMEST065864001.1,SmMSTRG.19478.2,SmMSTRG.19478.4	MSTRG.19478	dd_Smed_v6_5032_0_1	UBL4A	Ubiquitin-like	ubiquitin
h1SMcG0000224	h1SMcT0000224.1	hconf	SmMSTRG.19481.6	MSTRG.19481	dd_Smed_v6_11678_0_1	SMEST065868001.1,SmMSTRG.19481.1,SmMSTRG.19481.3,SmMSTRG.19481.4,SmMSTRG.19481.5,SmMSTRG.19481.6	MSTRG.19481	dd_Smed_v6_11678_0_1	NAT9	N-acetyltransferase 9	Acetyltransf_3,DNA_pol_A,Mpv17_PMP22
h1SMcG0000225	h1SMcT0000225.1	hconf	SMEST065868001.1	-	-	SMEST065868001.1,SmMSTRG.19481.4,SmMSTRG.19481.5	-	-	ALG14	Oligosaccharide biosynthesis protein Alg14 like	Alg14
h1SMcG0000226	h1SMcT0000226.1	hconf	SMEST065870002.1	MSTRG.19482	dd_Smed_v6_2186_0_1	SMEST065870002.1,SmMSTRG.19482.1	MSTRG.19482	dd_Smed_v6_2186_0_1	EXOC6	vesicle docking involved in exocytosis	COG2,Sec15,Vps51
h1SMcG0000227	h1SMcT0000227.2	hconf	SMEST065880001.1	MSTRG.19483	dd_Smed_v6_7249_0_1	SMEST065880001.1	MSTRG.19483	dd_Smed_v6_7249_0_1,dd_Smed_v6_9783_0_1	-	mannosyl-inositol phosphorylceramide biosynthetic process	Gly_transf_sug,p450
h1SMcG0000228	h1SMcT0000228.1	hconf	SMEST065885001.1	MSTRG.19484	-	SMEST065885001.1	MSTRG.19484	-	CSH1	to Saccharomyces cerevisiae CSH1 (YBR161W) and SUR1 (YPL057C)	Gly_transf_sug,p450
h1SMcG0000229	h1SMcT0000229.1	hconf	-	-	-	SMEST065897001.1	MSTRG.19485	-	-	mannosyl-inositol phosphorylceramide biosynthetic process	Gly_transf_sug,p450
h1SMcG0000230	h1SMcT0000230.1	hconf	SMEST065899001.1	SMESG000065899.1	-	SMEST065899001.1	SMESG000065899.1	-	-	-	-
h1SMcG0000231	h1SMcT0000231.1	hconf	SMEST065901001.1	MSTRG.19486	dd_Smed_v6_3179_0_1	SMEST065901001.1,SmMSTRG.19486.2,SmMSTRG.19486.3	MSTRG.19486	dd_Smed_v6_3179_0_1	OSBPL1A	Oxysterol binding protein-like 1A	Ank,Ank_2,Ank_3,Ank_4,Ank_5,Oxysterol_BP,PH
h1SMcG0000232	h1SMcT0000232.1	hconf	SmMSTRG.19487.3	MSTRG.19487	-	SMEST065902001.1,SmMSTRG.19487.1,SmMSTRG.19487.2,SmMSTRG.19487.3	MSTRG.19487	dd_Smed_v6_15090_0_1	TRAF4	TNF receptor-associated factor 4	MATH,zf-C2HC_2,zf-C3HC4,zf-C3HC4_2,zf-TRAF
h1SMcG0000233	h1SMcT0000233.1	other	-	-	-	-	-	-	-	-	-
h1SMcG0000234	h1SMcT0000234.4	hconf	SMEST065904001.1	MSTRG.19488	dd_Smed_v6_4201_0_2	SMEST065904001.1,SMEST065904002.1,SmMSTRG.19488.10,SmMSTRG.19488.11,SmMSTRG.19488.11,SmMSTRG.19488.12,SmMSTRG.19488.12,SmMSTRG.19488.3,SmMSTRG.19488.4,SmMSTRG.19488.5,SmMSTRG.19488.6,SmMSTRG.19488.7,SmMSTRG.19488.7,SmMSTRG.19488.8,SmMSTRG.19488.8,SmMSTRG.19488.9,SmMSTRG.19488.9	MSTRG.19488	dd_Smed_v6_4201_0_1,dd_Smed_v6_4201_0_2	PDP1	[pyruvate dehydrogenase (lipoamide)] phosphatase activity	NUDIX,PP2C,Pre-SET,SET
h1SMcG0000235	h1SMcT0000235.1	hconf	SMEST065907001.1	MSTRG.19491	dd_Smed_v6_8532_0_1	SMEST065907001.1,SmMSTRG.19491.2,SmMSTRG.19491.3,SmMSTRG.19491.4,SmMSTRG.19491.5,SmMSTRG.19491.5,SmMSTRG.19491.6	MSTRG.19491	dd_Smed_v6_8532_0_1	-	ionotropic glutamate receptor activity	ANF_receptor,Lig_chan,Lig_chan-Glu_bd,SBP_bac_3
h1SMcG0000236	h1SMcT0000236.2	hconf	SmMSTRG.19493.3	MSTRG.19493	dd_Smed_v6_22973_0_1	SMEST065489001.1,SMEST065494001.1,SmMSTRG.19493.1,SmMSTRG.19493.3,SmMSTRG.19493.4,SmMSTRG.19493.5,SmMSTRG.19493.5,SmMSTRG.19493.6,SmMSTRG.19493.7	MSTRG.19493	dd_Smed_v6_22973_0_1	-	extracellularly glutamate-gated ion channel activity	ANF_receptor,Lig_chan,Lig_chan-Glu_bd,Tetraspannin
h1SMcG0000237	h1SMcT0000237.1	hconf	SMEST065495001.1	MSTRG.19492	dd_Smed_v6_3603_0_1	SMEST065495001.1,SmMSTRG.19492.1,SmMSTRG.19492.1,SmMSTRG.4144.1	MSTRG.19492,MSTRG.4144	dd_Smed_v6_3603_0_1	PXDN	peroxidase activity	An_peroxidase,HYR,I-set,Ig_3,LRRCT,LRRNT,LRR_8,PSP94,RVT_1,VWC
h1SMcG0000238	h1SMcT0000238.1	hconf	SMEST065496004.1	MSTRG.19494	dd_Smed_v6_24205_0_1	SMEST065496001.1,SMEST065496003.1,SMEST065496003.1,SMEST065496004.1,SmMSTRG.19494.4	MSTRG.19494	dd_Smed_v6_24205_0_1,dd_Smed_v6_24205_0_2	-	7 transmembrane receptor (rhodopsin family)	7tm_1
h1SMcG0000239	h1SMcT0000239.2	hconf	SMEST065499001.1	MSTRG.19499	dd_Smed_v6_5359_0_1	SMEST065499001.1,SMEST065499002.1,SmMSTRG.19499.1	MSTRG.19499	dd_Smed_v6_5359_0_1,dd_Smed_v6_5359_0_2	-	TIR domain	SAM_2,TIR_2
h1SMcG0000240	h1SMcT0000240.3	hconf	SMEST065500001.1	MSTRG.19500	dd_Smed_v6_2991_0_1	SMEST065500001.1,SmMSTRG.19500.2	MSTRG.19500	dd_Smed_v6_2991_0_1	RAB5A	RAB5A, member RAS oncogene family	Ras
h1SMcG0000241	h1SMcT0000241.1	other	-	-	-	-	-	-	LRSAM1	E3 ubiquitin-protein ligase	LRR_1,LRR_4,LRR_8,Mab-21,PAX,SAM_1,SAM_2,zf-C3HC4_3
h1SMcG0000242	h1SMcT0000242.1	other	-	-	-	-	-	-	-	-	-
h1SMcG0000243	h1SMcT0000243.1	other	-	-	-	-	-	-	TRAF3	TNF receptor-associated factor 3	zf-C3HC4,zf-C3HC4_2,zf-TRAF
h1SMcG0000244	h1SMcT0000244.1	other	-	-	-	SmMSTRG.8815.1	MSTRG.8815	-	-	-	-
h1SMcG0000245	h1SMcT0000245.1	hconf	SMEST065538001.1	MSTRG.19501	dd_Smed_v6_11161_0_1	SMEST065538001.1	MSTRG.19501	dd_Smed_v6_11161_0_1	-	-	-
h1SMcG0000246	h1SMcT0000246.2	hconf	SMEST065539003.1	MSTRG.19502	-	SMEST065539001.1,SMEST065539002.1,SMEST065539003.1	MSTRG.19502	-	PIP5K1B	Phosphatidylinositol-4-phosphate 5-Kinase	Frataxin_Cyay,NADHdh_A3,PID,PIP5K,Ribosomal_S28e,UIM,VWA_2
h1SMcG0000247	h1SMcT0000247.1	other	-	-	-	-	-	-	-	Transposase (partial DDE domain)	DDE_3,HTH_24,HTH_Tnp_Tc3_2,Transposase_1
h1SMcG0000248	h1SMcT0000248.2	hconf	SMEST065540001.1	MSTRG.19504	dd_Smed_v6_7880_0_1	SMEST065540001.1,SMEST065543001.1	MSTRG.19504,MSTRG.19505	dd_Smed_v6_7880_0_1	-	LicD family	LicD
h1SMcG0000249	h1SMcT0000249.1	other	-	-	-	-	-	-	-	-	-
h1SMcG0000250	h1SMcT0000250.1	hconf	SMEST065550001.1	MSTRG.19506	dd_Smed_v6_10241_0_1	SMEST065550001.1	MSTRG.19506	dd_Smed_v6_10241_0_1	CIB1	Calcium and	EF-hand_7
h1SMcG0000251	h1SMcT0000251.1	hconf	SMEST065551001.1	MSTRG.19507	dd_Smed_v6_7205_0_1	SMEST065551001.1	MSTRG.19507	dd_Smed_v6_7205_0_1	CIB3	family member 3	EF-hand_1,EF-hand_5,EF-hand_6,EF-hand_7,Peptidase_C1_2
h1SMcG0000252	h1SMcT0000252.1	hconf	SMEST065555001.1	MSTRG.19508	dd_Smed_v6_11444_0_1	SMEST065555001.1,SmMSTRG.19508.2,SmMSTRG.19508.3	MSTRG.19508	dd_Smed_v6_11444_0_1,dd_Smed_v6_11444_0_2	-	LicD family	LicD
h1SMcG0000253	h1SMcT0000253.2	hconf	SMEST065558001.1	MSTRG.19512	dd_Smed_v6_2447_0_1	SMEST065558001.1,SmMSTRG.19512.2,SmMSTRG.19512.3,SmMSTRG.19512.3	MSTRG.19512	dd_Smed_v6_2447_0_1	TOM1L2	It is involved in the biological process described with intracellular protein transport	GAT,VHS
h1SMcG0000254	h1SMcT0000254.1	other	-	-	-	-	-	-	-	-	-
h1SMcG0000255	h1SMcT0000255.1	hconf	SmMSTRG.19511.2	MSTRG.19511	dd_Smed_v6_126_0_1	SMEST065562001.1,SmMSTRG.19511.2	MSTRG.19511	dd_Smed_v6_126_0_1	FAU	Belongs to the eukaryotic ribosomal protein eS30 family	DOMON,Ferrochelatase,Ribosomal_S30,ubiquitin,zf-C3HC4
h1SMcG0000256	h1SMcT0000256.1	hconf	SmMSTRG.19513.1	MSTRG.19513	-	SMEST065563001.1,SmMSTRG.19513.1	MSTRG.19513	-	FAM78A	family with sequence similarity 78, member	-
h1SMcG0000257	h1SMcT0000257.1	hconf	SMEST065567001.1	MSTRG.19514	-	SMEST065567001.1	MSTRG.19514	-	-	TNF receptor-associated factor	MATH,zf-TRAF
h1SMcG0000258	h1SMcT0000258.1	hconf	SmMSTRG.19515.5	-	-	SmMSTRG.19515.5	-	-	TRAF3	thioesterase binding	zf-C3HC4,zf-C3HC4_2,zf-TRAF
h1SMcG0000259	h1SMcT0000259.1	other	-	-	-	-	-	-	-	-	-
h1SMcG0000260	h1SMcT0000260.1	other	-	-	-	-	-	-	-	-	-
h1SMcG0000261	h1SMcT0000261.1	other	-	-	-	-	-	-	-	-	-
h1SMcG0000262	h1SMcT0000262.1	hconf	-	-	-	SMEST065603002.1	MSTRG.19522	-	-	-	-
h1SMcG0000263	h1SMcT0000263.2	hconf	SMEST065606001.1	MSTRG.19520	-	SMEST065577001.1,SMEST065577002.1,SMEST065606001.1,SmMSTRG.19515.1,SmMSTRG.19520.4,SmMSTRG.19520.4	MSTRG.19515,MSTRG.19520	-	TRAF6	zinc finger of C3HC4-type, RING	zf-C3HC4,zf-C3HC4_2,zf-TRAF
h1SMcG0000264	h1SMcT0000264.2	hconf	SMEST065607001.1	MSTRG.19526	dd_Smed_v6_6809_0_1	SMEST065607001.1,SmMSTRG.19526.2,SmMSTRG.19526.2,SmMSTRG.19526.3,SmMSTRG.19526.3,SmMSTRG.19526.4,SmMSTRG.19526.4,SmMSTRG.19526.5,SmMSTRG.19526.5,SmMSTRG.19526.5,SmMSTRG.19526.6,SmMSTRG.19526.7	MSTRG.19526	dd_Smed_v6_6809_0_1	ANO8	intracellular chloride channel activity	Anoctamin,DEAD,Helicase_C
h1SMcG0000265	h1SMcT0000265.3	hconf	SMEST065608001.1	MSTRG.19527	dd_Smed_v6_7241_0_1	SMEST065608001.1,SmMSTRG.19527.2,SmMSTRG.19527.3,SmMSTRG.19527.4,SmMSTRG.19527.4,SmMSTRG.19527.5,SmMSTRG.19527.6,SmMSTRG.19527.7,SmMSTRG.19527.8	MSTRG.19527	dd_Smed_v6_7241_0_1	SLC47A2	drug:proton antiporter activity	Gag_MA,MatE,SRP14
h1SMcG0000266	h1SMcT0000266.1	hconf	-	-	-	-	-	-	-	-	-
h1SMcG0000267	h1SMcT0000267.1	hconf	SmMSTRG.19528.1	MSTRG.19528	-	SMEST065612001.1,SmMSTRG.19528.1	MSTRG.19528	-	ETS1	Sequence-specific DNA binding. It is involved in the biological process described with regulation of transcription, DNA-templated	Ets,SAM_PNT
h1SMcG0000268	h1SMcT0000268.1	hconf	SMEST065614001.1	MSTRG.19530	dd_Smed_v6_47365_0_1	SMEST065614001.1	MSTRG.19530	dd_Smed_v6_47365_0_1	C1orf194	Protein of unknown function (DUF3695)	DUF3695
h1SMcG0000269	h1SMcT0000269.1	hconf	SMEST065615001.1	MSTRG.19531	dd_Smed_v6_32569_0_1	SMEST065615001.1,SmMSTRG.19531.2,SmMSTRG.19531.3,SmMSTRG.19531.4,SmMSTRG.19531.4	MSTRG.19531	dd_Smed_v6_32569_0_1	POLR2C	DNA-directed 5'-3' RNA polymerase activity	BPL_LplA_LipB,RNA_pol_A_bac,RNA_pol_L
h1SMcG0000270	h1SMcT0000270.1	other	-	-	-	-	-	-	-	-	-
h1SMcG0000271	h1SMcT0000271.1	hconf	-	-	-	-	-	-	-	-	-
h1SMcG0000272	h1SMcT0000272.1	hconf	-	-	-	-	-	-	-	-	-
h1SMcG0000273	h1SMcT0000273.1	hconf	SMEST065630001.1	MSTRG.19533	dd_Smed_v6_18470_0_1	SMEST065630001.1	MSTRG.19533	dd_Smed_v6_18470_0_1	-	-	-
h1SMcG0000274	h1SMcT0000274.1	hconf	-	-	-	SMEST023707001.1,SMEST062630001.1,SMEST065282001.1	MSTRG.8419,MSTRG.18681,SMESG000065282.1	-	-	-	-
h1SMcG0000275	h1SMcT0000275.1	hconf	SMEST065648001.1	MSTRG.19535	dd_Smed_v6_15123_0_1	SMEST065648001.1	MSTRG.19535	dd_Smed_v6_15123_0_1	-	-	-
h1SMcG0000276	h1SMcT0000276.1	hconf	SMEST065659001.1	SMESG000065659.1	-	SMEST065659001.1	SMESG000065659.1	-	NME8	nucleoside diphosphate kinase activity	DUF4746,NDK,Thioredoxin
h1SMcG0000277	h1SMcT0000277.1	hconf	-	-	-	-	-	-	-	Serpentine type 7TM GPCR chemoreceptor Srx	7tm_1,Thioredoxin
h1SMcG0000278	h1SMcT0000278.1	hconf	SMEST065662001.1	SMESG000065662.1	dd_Smed_v6_102032_0_1	SMEST065662001.1	SMESG000065662.1	dd_Smed_v6_102032_0_1	-	-	-
h1SMcG0000279	h1SMcT0000279.1	hconf	SMEST065663001.1	SMESG000065663.1	-	SMEST065663001.1	SMESG000065663.1	dd_Smed_v6_70946_0_1	-	structural constituent of cytoskeleton	Tubulin,Tubulin_C
h1SMcG0000280	h1SMcT0000280.2	hconf	SMEST065669001.1	MSTRG.19539	dd_Smed_v6_69578_0_1	SMEST065669001.1,SMEST065669003.1,SMEST065669004.1,SMEST065669005.1,SMEST065669006.1,SMEST065669007.1,SmMSTRG.19539.1	MSTRG.19539	dd_Smed_v6_69578_0_1,dd_Smed_v6_96986_0_1,dd_Smed_v6_97475_0_1	-	-	-
h1SMcG0000281	h1SMcT0000281.1	hconf	-	-	dd_Smed_v6_87033_0_1	-	-	dd_Smed_v6_87033_0_1	-	-	-
h1SMcG0000282	h1SMcT0000282.1	hconf	SmMSTRG.19539.9	MSTRG.19539	dd_Smed_v6_10718_0_4	SMEST065670001.1,SmMSTRG.19539.1,SmMSTRG.19539.8,SmMSTRG.19539.9	MSTRG.19539	dd_Smed_v6_10718_0_1,dd_Smed_v6_10718_0_2,dd_Smed_v6_10718_0_3,dd_Smed_v6_10718_0_4	FOXA1	Forkhead N-terminal region	Forkhead,Forkhead_N,HNF_C
h1SMcG0000283	h1SMcT0000283.1	hconf	-	-	-	SMEST010646001.1	-	-	-	-	-
h1SMcG0000284	h1SMcT0000284.2	hconf	SmMSTRG.19543.1	MSTRG.19543	dd_Smed_v6_5963_0_2	SmMSTRG.19542.1,SmMSTRG.19543.1	MSTRG.19542,MSTRG.19543	dd_Smed_v6_5963_0_1,dd_Smed_v6_5963_0_2,dd_Smed_v6_5963_0_3,dd_Smed_v6_5963_0_4	NPHS1	heterophilic cell-cell adhesion via plasma membrane cell adhesion molecules	C2-set_2,I-set,Ig_2,Ig_3,Phage_integrase,RVT_1,V-set,fn3,ig
h1SMcG0000285	h1SMcT0000285.1	hconf	SMEST065680002.1	MSTRG.19544	dd_Smed_v6_4539_0_1	SMEST065680002.1,SmMSTRG.19544.2	MSTRG.19544	dd_Smed_v6_4539_0_1	CREB3L1	extracellular matrix constituent secretion	RVT_1,bZIP_1
h1SMcG0000286	h1SMcT0000286.2	hconf	SMEST065681001.1	MSTRG.19545	dd_Smed_v6_1922_0_1	SMEST065681001.1,SmMSTRG.19545.2,SmMSTRG.19545.2	MSTRG.19545	dd_Smed_v6_1922_0_1	SEH1L	positive regulation of TORC1 signaling	WD40
h1SMcG0000287	h1SMcT0000287.1	hconf	SMEST065690001.1	MSTRG.19546	dd_Smed_v6_17749_0_1	SMEST065690001.1	MSTRG.19546	dd_Smed_v6_17749_0_1	Foxd3	sequence-specific DNA binding	Forkhead
h1SMcG0000288	h1SMcT0000288.3	hconf	SmMSTRG.19552.1	MSTRG.19552	dd_Smed_v6_8970_0_7	SMEST065691001.1,SMEST065691002.1,SmMSTRG.19552.1,SmMSTRG.19552.2,SmMSTRG.19552.2,SmMSTRG.19552.3,SmMSTRG.19552.6	MSTRG.19552	dd_Smed_v6_8970_0_1,dd_Smed_v6_8970_0_2,dd_Smed_v6_8970_0_3,dd_Smed_v6_8970_0_4,dd_Smed_v6_8970_0_5,dd_Smed_v6_8970_0_6,dd_Smed_v6_8970_0_7	-	Zinc finger MYM-type protein	DUF4371,Dimer_Tnp_hAT
h1SMcG0000289	h1SMcT0000289.1	other	-	-	dd_Smed_v6_42087_0_1	-	-	dd_Smed_v6_42087_0_1,dd_Smed_v6_55553_0_1	-	Transposase IS4	DDE_Tnp_1_7,Tnp_zf-ribbon_2
h1SMcG0000290	h1SMcT0000290.1	hconf	SMEST065696003.1	MSTRG.19550	dd_Smed_v6_12726_0_1	SMEST065696003.1,SMEST065696004.1,SmMSTRG.19550.3,SmMSTRG.19550.4,SmMSTRG.19550.5	MSTRG.19550	dd_Smed_v6_12726_0_1,dd_Smed_v6_22938_0_1,dd_Smed_v6_22938_0_2,dd_Smed_v6_22938_0_3,dd_Smed_v6_35838_0_1,dd_Smed_v6_35838_0_2,dd_Smed_v6_39554_0_1	-	-	-
h1SMcG0000291	h1SMcT0000291.1	hconf	-	-	-	-	-	-	-	-	-
h1SMcG0000292	h1SMcT0000292.1	hconf	SMEST065706001.1	MSTRG.19553	dd_Smed_v6_5622_0_1	SMEST065706001.1,SmMSTRG.19553.2	MSTRG.19553	dd_Smed_v6_5622_0_1	MED10	cardiac jelly development	HSCB_C,Med10,UPF0203
h1SMcG0000293	h1SMcT0000293.1	hconf	SMEST065719001.1	MSTRG.19558	dd_Smed_v6_8360_0_1	SMEST065719001.1,SmMSTRG.19558.10,SmMSTRG.19558.11,SmMSTRG.19558.12,SmMSTRG.19558.13,SmMSTRG.19558.13,SmMSTRG.19558.14,SmMSTRG.19558.15,SmMSTRG.19558.16,SmMSTRG.19558.17,SmMSTRG.19558.18,SmMSTRG.19558.18,SmMSTRG.19558.19,SmMSTRG.19558.19,SmMSTRG.19558.2,SmMSTRG.19558.20,SmMSTRG.19558.22,SmMSTRG.19558.23,SmMSTRG.19558.24,SmMSTRG.19558.24,SmMSTRG.19558.25,SmMSTRG.19558.25,SmMSTRG.19558.26,SmMSTRG.1…	MSTRG.19558	dd_Smed_v6_5661_0_1,dd_Smed_v6_5661_0_2,dd_Smed_v6_8360_0_1	TPR	regulation of heterochromatin assembly	Baculo_F,DUF4219,TPR_MLP1_2,zf-BED
h1SMcG0000294	h1SMcT0000294.4	hconf	SmMSTRG.19561.2	MSTRG.19561	dd_Smed_v6_4266_0_1	SMEST065729001.1,SmMSTRG.19561.2,SmMSTRG.19561.3	MSTRG.19561	dd_Smed_v6_4266_0_1	DHODH	dihydroorotate dehydrogenase activity	DHO_dh
h1SMcG0000295	h1SMcT0000295.1	hconf	SMEST065732003.1	MSTRG.19574	dd_Smed_v6_6941_0_1	SMEST065732002.1,SMEST065732003.1,SmMSTRG.19574.10,SmMSTRG.19574.10,SmMSTRG.19574.11,SmMSTRG.19574.11,SmMSTRG.19574.12,SmMSTRG.19574.3,SmMSTRG.19574.3,SmMSTRG.19574.3,SmMSTRG.19574.3,SmMSTRG.19574.3,SmMSTRG.19574.4,SmMSTRG.19574.4,SmMSTRG.19574.4,SmMSTRG.19574.4,SmMSTRG.19574.5,SmMSTRG.19574.5,SmMSTRG.19574.6,SmMSTRG.19574.6,SmMSTRG.19574.7,SmMSTRG.19574.7,SmMSTRG.19574.7,SmMSTRG.19574.8,SmMSTRG.…	MSTRG.19574	dd_Smed_v6_6941_0_1,dd_Smed_v6_6941_0_3	DNAH12	heavy chain	AAA_5,AAA_6,AAA_7,AAA_8,AAA_9,Ank,Citrate_ly_lig,DHC_N2,Dynein_heavy,MT
h1SMcG0000296	h1SMcT0000296.1	hconf	-	-	-	-	-	-	PPP4C	Serine threonine-protein phosphatase 4 catalytic subunit	Glycolytic,Metallophos
h1SMcG0000297	h1SMcT0000297.1	other	-	-	-	-	-	-	-	-	-
h1SMcG0000298	h1SMcT0000298.1	hconf	SmMSTRG.19564.2	MSTRG.19564	dd_Smed_v6_34399_0_1	SMEST065741001.1,SmMSTRG.19564.2,SmMSTRG.19564.3,SmMSTRG.19564.4,SmMSTRG.19564.5	MSTRG.19564	dd_Smed_v6_34399_0_1	-	tyrosinase	Tyrosinase
h1SMcG0000299	h1SMcT0000299.1	hconf	SMEST065746001.1	MSTRG.19565	dd_Smed_v6_7350_0_1	SMEST065746001.1,SmMSTRG.19565.1	MSTRG.19565	dd_Smed_v6_7350_0_1	NUP43	Nucleoporin	WD40
h1SMcG0000300	h1SMcT0000300.1	other	-	-	-	-	-	-	-	-	-
h1SMcG0000301	h1SMcT0000301.1	hconf	SMEST065749001.1	MSTRG.19566	dd_Smed_v6_41430_0_1	SMEST065749001.1	MSTRG.19566	dd_Smed_v6_41430_0_1,dd_Smed_v6_41430_0_2	-	-	-
h1SMcG0000302	h1SMcT0000302.1	hconf	SMEST065762002.1	MSTRG.19568	dd_Smed_v6_21049_0_1	SMEST065762002.1,SmMSTRG.19568.2	MSTRG.19568	dd_Smed_v6_21049_0_1,dd_Smed_v6_21049_0_2	-	-	-
h1SMcG0000303	h1SMcT0000303.1	hconf	SMEST065770001.1	SMESG000065770.1	-	SMEST065770001.1	SMESG000065770.1	-	-	-	-
h1SMcG0000304	h1SMcT0000304.1	hconf	SMEST065771001.1	SMESG000065771.1	-	SMEST065771001.1	SMESG000065771.1	-	-	-	-
h1SMcG0000305	h1SMcT0000305.1	hconf	-	-	-	-	-	-	-	-	-
h1SMcG0000306	h1SMcT0000306.1	hconf	SMEST065776001.1	MSTRG.19569	-	SMEST065776001.1	MSTRG.19569	-	-	-	-
h1SMcG0000307	h1SMcT0000307.1	hconf	-	-	-	-	-	-	-	-	-
h1SMcG0000308	h1SMcT0000308.1	other	-	-	-	SmMSTRG.9260.1	MSTRG.9260	-	-	-	-
h1SMcG0000309	h1SMcT0000309.1	other	-	-	-	SmMSTRG.22476.1	-	dd_Smed_v6_16967_0_1,dd_Smed_v6_20599_0_18	-	K02A2.6-like	DUF1759,RVP_2,RVT_1,SCAN,SRCR,gag-asp_proteas,rve,zf-CCHC,zf-H2C2
h1SMcG0000310	h1SMcT0000310.1	other	SmMSTRG.22477.1	MSTRG.22477	-	SmMSTRG.22477.1	MSTRG.22477	-	-	-	-
h1SMcG0000311	h1SMcT0000311.1	hconf	-	-	-	-	-	-	-	-	-
h1SMcG0000312	h1SMcT0000312.1	hconf	-	-	-	SMEST065804001.1	-	dd_Smed_v6_74553_0_1,dd_Smed_v6_74553_0_2	-	-	-
h1SMcG0000313	h1SMcT0000313.1	hconf	-	-	-	-	-	-	-	-	-
h1SMcG0000314	h1SMcT0000314.1	hconf	SMEST065824001.1	SMESG000065824.1	-	SMEST065824001.1	SMESG000065824.1	-	-	-	-
h1SMcG0000315	h1SMcT0000315.1	hconf	SMEST065828001.1	MSTRG.19572	dd_Smed_v6_43988_0_1	SMEST065828001.1	MSTRG.19572	dd_Smed_v6_43988_0_1	-	-	-
h1SMcG0000316	h1SMcT0000316.1	other	-	-	dd_Smed_v6_16788_0_4	-	-	dd_Smed_v6_16788_0_4	-	Transposase IS4	BESS,DDE_Tnp_1_7,THAP,Tnp_P_element,Tnp_zf-ribbon_2
h1SMcG0000317	h1SMcT0000317.1	hconf	SMEST065834001.1	SMESG000065834.1	-	SMEST065834001.1	SMESG000065834.1	-	-	-	-
h1SMcG0000318	h1SMcT0000318.1	hconf	-	-	-	-	-	-	-	-	-
h1SMcG0000319	h1SMcT0000319.1	hconf	SmMSTRG.19576.1	MSTRG.19576	dd_Smed_v6_12305_0_1	SMEST011120001.1,SMEST065837001.1,SMEST065837002.1,SMEST065837003.1,SMEST065840001.1,SmMSTRG.19576.1,SmMSTRG.19576.10,SmMSTRG.19576.11,SmMSTRG.19576.11,SmMSTRG.19576.12,SmMSTRG.19576.12,SmMSTRG.19576.13,SmMSTRG.19576.2,SmMSTRG.19576.2,SmMSTRG.19576.3,SmMSTRG.19576.3,SmMSTRG.19576.3,SmMSTRG.19576.4,SmMSTRG.19576.5,SmMSTRG.19576.5,SmMSTRG.19576.5,SmMSTRG.19576.9,SmMSTRG.19576.9,SmMSTRG.4103.1,SmMST…	MSTRG.19576,MSTRG.4103	dd_Smed_v6_12305_0_1	-	guanylate cyclase activity	ANF_receptor,Guanylate_cyc,HNOBA,Pkinase_Tyr,Spc97_Spc98
h1SMcG0000320	h1SMcT0000320.1	hconf	SMEST065841001.1	MSTRG.19575	dd_Smed_v6_8005_0_1	SMEST011131001.1,SMEST065841001.1	MSTRG.4104,MSTRG.19575	dd_Smed_v6_8005_0_1	-	-	-
h1SMcG0000321	h1SMcT0000321.1	other	-	-	-	-	-	-	-	-	-
h1SMcG0000322	h1SMcT0000322.1	hconf	-	-	-	-	-	-	ATL1	Guanylate-binding protein, N-terminal domain	Calreticulin,GBP,GBP_C
h1SMcG0000323	h1SMcT0000323.1	other	-	-	-	-	-	-	-	-	-
h1SMcG0000324	h1SMcT0000324.1	other	-	-	-	-	-	-	-	-	-
h1SMcG0000325	h1SMcT0000325.1	hconf	SmMSTRG.4106.2	MSTRG.4106	dd_Smed_v6_6286_0_1	SMEST011089001.1,SmMSTRG.4106.2	MSTRG.4106	dd_Smed_v6_6286_0_1	-	sodium:proton antiporter activity	Na_H_Exchanger
h1SMcG0000326	h1SMcT0000326.1	hconf	SMEST011100001.1	SMESG000011100.1	-	SMEST011100001.1	SMESG000011100.1	-	-	-	-
h1SMcG0000327	h1SMcT0000327.1	hconf	-	-	-	-	-	-	-	Ribonuclease H protein	Baculo_F,Chromo,Pkinase,rve
h1SMcG0000328	h1SMcT0000328.1	hconf	-	-	dd_Smed_v6_26484_0_3	-	-	dd_Smed_v6_26484_0_3	-	Ribonuclease H protein	Peptidase_C48,RVT_1
h1SMcG0000329	h1SMcT0000329.1	other	-	-	-	-	-	-	-	-	-
h1SMcG0000330	h1SMcT0000330.1	other	-	-	-	SMEST071627001.1,SmMSTRG.21077.1	MSTRG.21077	dd_Smed_v6_12353_0_28	-	-	-
h1SMcG0000331	h1SMcT0000331.1	other	-	-	-	-	-	-	-	-	-
h1SMcG0000332	h1SMcT0000332.1	hconf	-	-	-	-	-	-	-	G-protein coupled receptor activity	7tm_1
h1SMcG0000333	h1SMcT0000333.1	hconf	SMEST011105001.1	MSTRG.4108	dd_Smed_v6_12448_0_1	SMEST011105001.1	MSTRG.4108	dd_Smed_v6_12448_0_1	CCDC112	Coiled-coil domain-containing protein 112	-
h1SMcG0000334	h1SMcT0000334.3	hconf	SMEST011108002.1	MSTRG.4110	dd_Smed_v6_4730_0_1	SMEST011108001.1,SMEST011108002.1,SmMSTRG.4110.10,SmMSTRG.4110.10,SmMSTRG.4110.3,SmMSTRG.4110.3,SmMSTRG.4110.4,SmMSTRG.4110.4,SmMSTRG.4110.5,SmMSTRG.4110.6,SmMSTRG.4110.6,SmMSTRG.4110.7,SmMSTRG.4110.7,SmMSTRG.4110.8,SmMSTRG.4110.9	MSTRG.4110	dd_Smed_v6_4730_0_1,dd_Smed_v6_4730_0_2	BUD2	negative regulation of Ras protein signal transduction	Ank,Ank_4,C1_1,C2,DUF3498,Guanylate_cyc,LIM,PI-PLC-X,PI-PLC-Y,RasGAP,SH2,SH3_1
h1SMcG0000335	h1SMcT0000335.1	other	-	-	-	-	-	-	-	-	-
h1SMcG0000336	h1SMcT0000336.1	hconf	-	-	-	-	-	-	-	-	-
h1SMcG0000337	h1SMcT0000337.1	hconf	SmMSTRG.4111.1	MSTRG.4111	dd_Smed_v6_23449_0_1	SMEST011114001.1,SmMSTRG.4111.1	MSTRG.4111	dd_Smed_v6_23449_0_1	-	-	-
h1SMcG0000338	h1SMcT0000338.2	hconf	SMEST011115001.1	MSTRG.4111	dd_Smed_v6_2611_0_1	SMEST011115001.1,SmMSTRG.4111.1,SmMSTRG.4111.4,SmMSTRG.4111.5,SmMSTRG.4111.5	MSTRG.4111	dd_Smed_v6_2611_0_1	PARP3	Proposed nucleic acid binding domain	PARP,PARP_reg,SAP,WGR
h1SMcG0000339	h1SMcT0000339.1	other	-	-	-	-	-	-	-	-	Borealin,Nbl1_Borealin_N,RVT_1
h1SMcG0000340	h1SMcT0000340.1	hconf	SmMSTRG.4113.2	MSTRG.4113	dd_Smed_v6_6562_0_1	SMEST011117001.1,SMEST011117002.1,SmMSTRG.4113.1,SmMSTRG.4113.2	MSTRG.4113	dd_Smed_v6_6562_0_1	-	regulation of acid-sensing ion channel activity	Band_7
h1SMcG0000341	h1SMcT0000341.1	hconf	SMEST011121001.1	SMESG000011121.1	-	SMEST011121001.1	SMESG000011121.1	-	-	-	-
h1SMcG0000342	h1SMcT0000342.1	hconf	-	-	dd_Smed_v6_44724_0_1	SMEST011122001.1,SMEST011132001.1	SMESG000011122.1,SMESG000011132.1	dd_Smed_v6_44724_0_1	-	-	-
h1SMcG0000343	h1SMcT0000343.2	hconf	SMEST011137001.1	MSTRG.4114	dd_Smed_v6_8223_0_1	SMEST011137001.1,SmMSTRG.4114.10,SmMSTRG.4114.12,SmMSTRG.4114.2,SmMSTRG.4114.3,SmMSTRG.4114.3,SmMSTRG.4114.4,SmMSTRG.4114.5,SmMSTRG.4114.6,SmMSTRG.4114.7,SmMSTRG.4114.7,SmMSTRG.4114.8,SmMSTRG.4114.9	MSTRG.4114	dd_Smed_v6_8223_0_1	-	-	-
h1SMcG0000344	h1SMcT0000344.1	other	-	-	-	-	-	-	-	-	-
h1SMcG0000345	h1SMcT0000345.1	hconf	SMEST011147001.1	MSTRG.4115	dd_Smed_v6_129_2_2	SMEST011147001.1	MSTRG.4115	dd_Smed_v6_129_2_1,dd_Smed_v6_129_2_2	TRAF2	TNF receptor-associated factor 2	TRAF_BIRC3_bd,zf-C3HC4,zf-TRAF
h1SMcG0000346	h1SMcT0000346.1	other	SmMSTRG.4119.1	MSTRG.4119	dd_Smed_v6_23101_0_4	SmMSTRG.4119.1	MSTRG.4119	dd_Smed_v6_23101_0_4	-	-	-
h1SMcG0000347	h1SMcT0000347.1	hconf	SMEST011161001.1	MSTRG.4120	dd_Smed_v6_4775_0_1	SMEST011161001.1,SmMSTRG.4120.1	MSTRG.4120	dd_Smed_v6_4775_0_1	ALKBH4	cleavage furrow ingression	2OG-FeII_Oxy,2OG-FeII_Oxy_2,ANF_receptor,HMG_box,IBN_N,Lig_chan-Glu_bd,Rhodanese,Xpo1
h1SMcG0000348	h1SMcT0000348.1	hconf	-	-	-	-	-	-	-	-	-
h1SMcG0000349	h1SMcT0000349.1	other	-	-	dd_Smed_v6_28809_0_1	-	-	dd_Smed_v6_28809_0_1	-	-	-
h1SMcG0000350	h1SMcT0000350.2	hconf	SmMSTRG.4130.2	MSTRG.4130	dd_Smed_v6_16294_0_1	SMEST011174001.1,SmMSTRG.4130.2,SmMSTRG.4130.3,SmMSTRG.4130.3,SmMSTRG.4130.3,SmMSTRG.4130.4,SmMSTRG.4130.5,SmMSTRG.4130.5,SmMSTRG.4130.6,SmMSTRG.4130.6,SmMSTRG.4130.6,SmMSTRG.4130.7,SmMSTRG.4130.7,SmMSTRG.4130.8,SmMSTRG.4130.8,SmMSTRG.4130.8	MSTRG.4130	dd_Smed_v6_16294_0_1,dd_Smed_v6_16294_0_2,dd_Smed_v6_16294_0_3	INPPL1	regulation of response to stimulus	Ank_2,Chitin_synth_2,Exo_endo_phos,RA,SAM_1,SAM_2,SH2,SH3_2
h1SMcG0000351	h1SMcT0000351.1	hconf	SMEST010995001.1	MSTRG.4130	dd_Smed_v6_5914_0_1	SMEST010995001.1,SmMSTRG.4130.4,SmMSTRG.4130.9	MSTRG.4130	dd_Smed_v6_5914_0_1	ADTRP	Androgen-dependent TFPI-regulating protein	Far-17a_AIG1
h1SMcG0000352	h1SMcT0000352.1	hconf	SmMSTRG.4128.4	MSTRG.4128	dd_Smed_v6_12006_0_1	SMEST011002001.1,SmMSTRG.4128.2,SmMSTRG.4128.3,SmMSTRG.4128.4	MSTRG.4128	dd_Smed_v6_12006_0_1	-	-	-
h1SMcG0000353	h1SMcT0000353.1	other	SMEST011003001.1	MSTRG.4129	dd_Smed_v6_17286_0_1	SMEST011003001.1,SMEST011003002.1,SmMSTRG.4129.3	MSTRG.4129	dd_Smed_v6_17286_0_1	TRAF1	thioesterase binding	TRAF_BIRC3_bd,WSC,zf-C3HC4,zf-C3HC4_4,zf-TRAF,zf-TRAF_2
h1SMcG0000354	h1SMcT0000354.1	other	-	-	-	-	-	-	-	-	-
h1SMcG0000355	h1SMcT0000355.1	hconf	SmMSTRG.4134.3	MSTRG.4134	dd_Smed_v6_5729_0_1	SMEST011011001.1,SmMSTRG.4134.1,SmMSTRG.4134.2,SmMSTRG.4134.3,SmMSTRG.4134.6	MSTRG.4134	dd_Smed_v6_5729_0_1	-	Endonuclease/Exonuclease/phosphatase family	Exo_endo_phos
h1SMcG0000356	h1SMcT0000356.1	hconf	SMEST011014001.1	MSTRG.4135	-	SMEST003920001.1,SMEST011014001.1,SMEST014967001.1,SMEST015921001.1,SMEST015921002.1,SMEST023638001.1,SMEST026371001.1,SMEST029096001.1,SMEST055161001.1,SMEST063801001.1,SMEST066228001.1,SmMSTRG.4135.6,SmMSTRG.9091.1	SMESG000003920.1,MSTRG.4135,SMESG000014967.1,MSTRG.5740,MSTRG.8391,SMESG000026371.1,MSTRG.9091,SMESG000055161.1,SMESG000063801.1,SMESG000066228.1	-	lin-53	Histone-binding protein RBBP4 or subunit C of CAF1 complex	CAF1C_H4-bd,Hexapep,WD40,adh_short_C2
h1SMcG0000357	h1SMcT0000357.1	hconf	SmMSTRG.4138.2	MSTRG.4138	dd_Smed_v6_4743_0_1	SMEST011024001.1,SmMSTRG.4138.2	MSTRG.4138	dd_Smed_v6_4743_0_1	NRSN1	Neurensin	Neurensin
h1SMcG0000358	h1SMcT0000358.1	hconf	SmMSTRG.4139.2	MSTRG.4139	dd_Smed_v6_2765_0_1	SMEST011025001.1,SMEST026974001.1,SmMSTRG.259.1,SmMSTRG.259.4,SmMSTRG.259.5,SmMSTRG.259.6,SmMSTRG.4139.1,SmMSTRG.4139.2	MSTRG.4139,MSTRG.259	dd_Smed_v6_1536_0_1,dd_Smed_v6_2765_0_1	FKBP14	FK506 binding protein 14	EF-hand_5,EF-hand_7,EF-hand_8,FKBP_C
h1SMcG0000359	h1SMcT0000359.1	hconf	SMEST011026001.1	MSTRG.4141	dd_Smed_v6_13789_0_1	SMEST011026001.1,SmMSTRG.4141.1,SmMSTRG.4141.1,SmMSTRG.4141.1,SmMSTRG.4141.10,SmMSTRG.4141.2,SmMSTRG.4141.2,SmMSTRG.4141.3,SmMSTRG.4141.3,SmMSTRG.4141.4,SmMSTRG.4141.4,SmMSTRG.4141.6,SmMSTRG.4141.6,SmMSTRG.4141.7,SmMSTRG.4141.8,SmMSTRG.4141.8	MSTRG.4141	dd_Smed_v6_13789_0_1	-	-	-
h1SMcG0000360	h1SMcT0000360.1	hconf	SmMSTRG.4141.2	MSTRG.4141	dd_Smed_v6_18502_0_1	SMEST011028001.1,SmMSTRG.4141.2	MSTRG.4141	dd_Smed_v6_18502_0_1	-	-	-
h1SMcG0000361	h1SMcT0000361.3	hconf	SmMSTRG.4142.2	MSTRG.4142	dd_Smed_v6_660_0_1	SMEST011029001.1,SmMSTRG.4142.1,SmMSTRG.4142.2,SmMSTRG.4142.4	MSTRG.4142	dd_Smed_v6_660_0_1	-	EF-hand domain pair	EF-hand_7
h1SMcG0000362	h1SMcT0000362.1	hconf	SMEST011030001.1	MSTRG.4140	dd_Smed_v6_45942_0_2	SMEST011030001.1	MSTRG.4140	dd_Smed_v6_45942_0_1,dd_Smed_v6_45942_0_2	FKBPL	cellular component assembly	DnaJ,Methyltransf_16,TPR_1,TPR_16,TPR_19,TPR_8
h1SMcG0000363	h1SMcT0000363.3	hconf	SMEST011031008.1	MSTRG.4148	dd_Smed_v6_17011_0_1	SMEST011031003.1,SMEST011031004.1,SMEST011031006.1,SMEST011031007.1,SMEST011031008.1,SmMSTRG.4148.10,SmMSTRG.4148.10,SmMSTRG.4148.10,SmMSTRG.4148.11,SmMSTRG.4148.11,SmMSTRG.4148.11,SmMSTRG.4148.12,SmMSTRG.4148.13,SmMSTRG.4148.15,SmMSTRG.4148.16,SmMSTRG.4148.19,SmMSTRG.4148.20,SmMSTRG.4148.22,SmMSTRG.4148.23,SmMSTRG.4148.24,SmMSTRG.4148.25,SmMSTRG.4148.26,SmMSTRG.4148.27,SmMSTRG.4148.28,SmMSTRG.41…	MSTRG.4148	dd_Smed_v6_17011_0_1,dd_Smed_v6_17011_0_10,dd_Smed_v6_17011_0_11,dd_Smed_v6_17011_0_12,dd_Smed_v6_17011_0_13,dd_Smed_v6_17011_0_2,dd_Smed_v6_17011_0_3,dd_Smed_v6_17011_0_4,dd_Smed_v6_17011_0_5,dd_Smed_v6_17011_0_7,dd_Smed_v6_17011_0_8,dd_Smed_v6_17011_0_9	-	-	-
h1SMcG0000364	h1SMcT0000364.2	hconf	SMEST011033001.1	MSTRG.4143	dd_Smed_v6_9388_0_1	SMEST011033001.1,SmMSTRG.4143.1,SmMSTRG.4143.3	MSTRG.4143	dd_Smed_v6_9388_0_1	RACGAP1	It is involved in the biological process described with intracellular signal transduction	C1_1,RhoGAP,bZIP_1,pKID
h1SMcG0000365	h1SMcT0000365.1	other	-	-	-	-	-	-	-	-	RNA_helicase
h1SMcG0000366	h1SMcT0000366.1	other	-	-	-	-	-	-	-	oxidation-reduction process	Exo_endo_phos_2,Herpes_teg_N
h1SMcG0000367	h1SMcT0000367.1	hconf	SmMSTRG.4149.1	MSTRG.4149	dd_Smed_v6_15258_0_2	SMEST011037001.1,SMEST011037002.1,SmMSTRG.4149.1,SmMSTRG.4149.4,SmMSTRG.4149.6,SmMSTRG.4149.8	MSTRG.4149	dd_Smed_v6_15258_0_2	-	F5/8 type C domain	B_lectin,F5_F8_type_C,Gal-bind_lectin,Laminin_G_3,PAN_4,Pentaxin
h1SMcG0000368	h1SMcT0000368.1	other	-	-	-	-	-	-	-	K02A2.6-like	DUF1759,RVP_2,RVT_1,SCAN,SRCR,gag-asp_proteas,rve,zf-CCHC,zf-H2C2
h1SMcG0000369	h1SMcT0000369.1	hconf	SMEST011056001.1	MSTRG.4151	dd_Smed_v6_18135_0_4	SMEST011056001.1	MSTRG.4151	dd_Smed_v6_18135_0_1,dd_Smed_v6_18135_0_4	-	-	-
h1SMcG0000370	h1SMcT0000370.1	hconf	SMEST011069001.1	MSTRG.4156	dd_Smed_v6_9532_0_1	SMEST011069001.1	MSTRG.4156	dd_Smed_v6_9532_0_1	-	-	-
h1SMcG0000371	h1SMcT0000371.1	hconf	SMEST011066001.1	MSTRG.4153	dd_Smed_v6_18135_0_5	SMEST011066001.1	MSTRG.4153	dd_Smed_v6_18135_0_2,dd_Smed_v6_18135_0_3,dd_Smed_v6_18135_0_5,dd_Smed_v6_18135_0_6	-	-	-
h1SMcG0000372	h1SMcT0000372.1	hconf	-	-	-	-	-	-	-	-	-
h1SMcG0000373	h1SMcT0000373.1	hconf	SMEST070572001.1	SMESG000070572.1	-	SMEST011084001.1,SMEST070572001.1	SMESG000011084.1,SMESG000070572.1	-	-	-	-
h1SMcG0000374	h1SMcT0000374.1	hconf	-	-	-	-	-	-	-	-	-
h1SMcG0000375	h1SMcT0000375.1	other	SMEST026480001.1	SMESG000026480.1	dd_Smed_v6_16714_0_1	SMEST018497001.1,SMEST019990001.1,SMEST026480001.1,SMEST033347001.1,SMEST037582001.1	MSTRG.6519,SMESG000019990.1,SMESG000026480.1,MSTRG.10443,SMESG000037582.1	dd_Smed_v6_16714_0_1,dd_Smed_v6_16714_0_2	-	-	-
h1SMcG0000376	h1SMcT0000376.1	hconf	SmMSTRG.20804.1	MSTRG.20804	dd_Smed_v6_71686_0_1	SmMSTRG.20804.1	MSTRG.20804	dd_Smed_v6_71686_0_1,dd_Smed_v6_99284_0_1	-	-	-
h1SMcG0000377	h1SMcT0000377.1	other	-	-	-	-	-	-	-	-	-
h1SMcG0000378	h1SMcT0000378.1	hconf	SmMSTRG.20807.1	MSTRG.20807	dd_Smed_v6_6378_0_4	SMEST070565001.1,SmMSTRG.20807.1	MSTRG.20807	dd_Smed_v6_6378_0_1,dd_Smed_v6_6378_0_2,dd_Smed_v6_6378_0_3,dd_Smed_v6_6378_0_4	C16orf58	Chromosome 16 open reading frame 58	DUF647
h1SMcG0000379	h1SMcT0000379.1	other	-	-	-	-	-	-	-	-	-
h1SMcG0000380	h1SMcT0000380.1	hconf	SMEST070559001.1	MSTRG.20803	dd_Smed_v6_6569_0_1	SMEST070559001.1	MSTRG.20803	dd_Smed_v6_6569_0_1	KLHDC10	Kelch domain containing 10	Dimer_Tnp_hAT,Kelch_1,Kelch_2,Kelch_3,Kelch_4,Kelch_5,Kelch_6,PIF1
h1SMcG0000381	h1SMcT0000381.1	hconf	-	-	-	-	-	-	-	-	-
h1SMcG0000382	h1SMcT0000382.1	hconf	SMEST070557003.1	MSTRG.20809	dd_Smed_v6_14214_0_1	SMEST023211001.1,SMEST070557001.1,SMEST070557002.1,SMEST070557003.1,SmMSTRG.20809.10,SmMSTRG.20809.11,SmMSTRG.20809.4,SmMSTRG.20809.4,SmMSTRG.20809.4,SmMSTRG.20809.4,SmMSTRG.20809.5,SmMSTRG.20809.5,SmMSTRG.20809.5,SmMSTRG.20809.6,SmMSTRG.20809.6,SmMSTRG.20809.6,SmMSTRG.20809.7,SmMSTRG.20809.9,SmMSTRG.7619.1,SmMSTRG.7619.1,SmMSTRG.7619.10,SmMSTRG.7619.11,SmMSTRG.7619.12,SmMSTRG.7619.12,SmMSTRG.761…	MSTRG.7619,MSTRG.20809	dd_Smed_v6_14214_0_1,dd_Smed_v6_14214_0_2	-	inositol 1,4,5-trisphosphate-sensitive calcium-release channel activity	Ins145_P3_rec,Ion_trans,MIR,RIH_assoc,RYDR_ITPR
h1SMcG0000383	h1SMcT0000383.1	other	SMEST070556001.1	SMESG000070556.1	dd_Smed_v6_39235_0_2	SMEST008616001.1,SMEST047784001.1,SMEST049700001.1,SMEST069312001.1,SMEST070556001.1,SMEST074559001.1	SMESG000008616.1,SMESG000047784.1,SMESG000049700.1,SMESG000069312.1,SMESG000070556.1,SMESG000074559.1	dd_Smed_v6_14504_0_1,dd_Smed_v6_16935_0_1,dd_Smed_v6_16935_0_2,dd_Smed_v6_39235_0_2	-	Zinc finger MYM-type protein	DUF4371,Dimer_Tnp_hAT
h1SMcG0000384	h1SMcT0000384.1	hconf	SMEST070553003.1	SMESG000070553.1	-	SMEST070553002.1,SMEST070553003.1	SMESG000070553.1	-	-	-	-
h1SMcG0000385	h1SMcT0000385.2	hconf	SmMSTRG.20800.4	MSTRG.20800	-	SmMSTRG.20800.1,SmMSTRG.20800.4	MSTRG.20800	-	-	Phosphorylated CTD interacting factor 1 WW domain	PCIF1_WW
h1SMcG0000386	h1SMcT0000386.1	hconf	-	-	-	-	-	-	PRPF19	Prp19/Pso4-like	7tm_1,Col_cuticle_N,Collagen,HELP,LRR_5,Prp19,U-box,WD40
h1SMcG0000387	h1SMcT0000387.1	hconf	SMEST070537001.1	SMESG000070537.1	dd_Smed_v6_53733_0_1	SMEST002710001.1,SMEST070537001.1,SMEST070576003.1	SMESG000002710.1,SMESG000070537.1,MSTRG.20805	dd_Smed_v6_53733_0_1	-	Tigger transposable element-derived protein	CENP-B_N,COesterase,DDE_1,HTH_Tnp_Tc5
h1SMcG0000388	h1SMcT0000388.1	hconf	SMEST070535001.1	MSTRG.20797	dd_Smed_v6_13174_0_1	SMEST070535001.1,SmMSTRG.20797.2,SmMSTRG.20797.3,SmMSTRG.20797.4,SmMSTRG.20797.5,SmMSTRG.20797.5	MSTRG.20797	dd_Smed_v6_13174_0_1	-	TNF receptor-associated factor	zf-C3HC4,zf-C3HC4_2,zf-C3HC4_4,zf-TRAF
h1SMcG0000389	h1SMcT0000389.1	hconf	SMEST070531001.1	SMESG000070531.1	-	SMEST070531001.1,SMEST070531004.1,SMEST070534001.1	SMESG000070531.1,SMESG000070534.1	-	-	-	-
h1SMcG0000390	h1SMcT0000390.2	hconf	SMEST070523001.1	SMESG000070523.1	-	SMEST070523001.1,SMEST070523002.1	SMESG000070523.1	-	-	-	-
h1SMcG0000391	h1SMcT0000391.1	other	-	-	-	-	-	-	-	nucleic acid binding	DNA_pol_B_2,Endonuclease_7,Rho_N
h1SMcG0000392	h1SMcT0000392.3	hconf	SMEST070513003.1	SMESG000070513.1	dd_Smed_v6_77911_0_1	SMEST070513001.1,SMEST070513003.1	SMESG000070513.1	dd_Smed_v6_77911_0_1	-	-	-
h1SMcG0000393	h1SMcT0000393.1	hconf	SMEST070509001.1	SMESG000070509.1	-	SMEST070509001.1	SMESG000070509.1	-	-	-	-
h1SMcG0000394	h1SMcT0000394.1	hconf	SMEST070505001.1	SMESG000070505.1	-	SMEST070505001.1	SMESG000070505.1	-	-	-	-
h1SMcG0000395	h1SMcT0000395.1	hconf	-	-	-	-	-	-	-	hAT family C-terminal dimerisation region	Dimer_Tnp_hAT
h1SMcG0000396	h1SMcT0000396.1	hconf	SMEST070496002.1	MSTRG.20792	dd_Smed_v6_12779_0_1	SMEST070496001.1,SMEST070496002.1	MSTRG.20792	dd_Smed_v6_12779_0_1	-	Innexin	Innexin
h1SMcG0000397	h1SMcT0000397.1	hconf	SMEST070492001.1	SMESG000070492.1	-	SMEST070492001.1	SMESG000070492.1	dd_Smed_v6_80773_0_1	-	serine threonine-protein phosphatase	Metallophos,STPPase_N
h1SMcG0000398	h1SMcT0000398.3	hconf	SMEST070491001.1	MSTRG.20791	-	SMEST070491001.1,SmMSTRG.20791.2,SmMSTRG.20791.3,SmMSTRG.20791.4,SmMSTRG.20791.5	MSTRG.20791	-	WBSCR27	Methyltransferase domain	Methyltransf_11,Methyltransf_23,Methyltransf_25,Methyltransf_31
h1SMcG0000399	h1SMcT0000399.1	hconf	-	-	-	-	-	-	-	-	Lectin_C
h1SMcG0000400	h1SMcT0000400.1	hconf	SMEST070485001.1	MSTRG.20789	dd_Smed_v6_33002_0_1	SMEST070485001.1	MSTRG.20789	dd_Smed_v6_33002_0_1	-	-	-
h1SMcG0000401	h1SMcT0000401.1	other	-	-	-	SMEST048755001.1	-	dd_Smed_v6_9974_1_19	-	nucleic acid binding	DNA_pol_B_2,Endonuclease_7,Rho_N
h1SMcG0000402	h1SMcT0000402.1	hconf	-	-	dd_Smed_v6_2582_1_1	-	-	dd_Smed_v6_2582_1_1	WBSCR27	Methyltransferase domain	Methyltransf_11,Methyltransf_23,Methyltransf_25,Methyltransf_31
h1SMcG0000403	h1SMcT0000403.1	other	-	-	-	-	-	-	-	nucleic acid binding	DNA_pol_B_2,Endonuclease_7
h1SMcG0000404	h1SMcT0000404.1	hconf	SMEST070472001.1	MSTRG.20790	dd_Smed_v6_10257_0_1	SMEST070472001.1	MSTRG.20790	dd_Smed_v6_10257_0_1	FAM115A	regulation of anion channel activity	M60-like_N,Peptidase_M60
h1SMcG0000405	h1SMcT0000405.4	hconf	SmMSTRG.20788.1	MSTRG.20788	dd_Smed_v6_294_0_2	SMEST070471001.1,SmMSTRG.20788.1	MSTRG.20788	dd_Smed_v6_294_0_1,dd_Smed_v6_294_0_2	KHDRBS3	RNA binding	KH_1,Pkinase,Qua1,SET,Sam68-YY
h1SMcG0000406	h1SMcT0000406.1	other	-	-	-	-	-	-	-	Ankyrin repeat	Ank_2,Ank_4
h1SMcG0000407	h1SMcT0000407.1	hconf	-	-	-	-	-	-	-	-	-
h1SMcG0000408	h1SMcT0000408.1	hconf	SMEST070463001.1	MSTRG.20787	-	SMEST070463001.1	MSTRG.20787	-	-	-	-
h1SMcG0000409	h1SMcT0000409.1	hconf	SMEST070461001.1	MSTRG.20786	dd_Smed_v6_46927_0_1	SMEST070461001.1	MSTRG.20786	dd_Smed_v6_46927_0_1,dd_Smed_v6_46927_0_2	-	-	-
h1SMcG0000410	h1SMcT0000410.1	hconf	SMEST070451001.1	MSTRG.20785	-	SMEST070451001.1	MSTRG.20785	-	-	-	-
h1SMcG0000411	h1SMcT0000411.1	hconf	-	-	dd_Smed_v6_65289_0_1	-	-	dd_Smed_v6_65289_0_1	-	-	-
h1SMcG0000412	h1SMcT0000412.1	other	-	-	-	-	-	-	-	von Willebrand factor D and EGF	Gal_Lectin,PAN_1,VWD
h1SMcG0000413	h1SMcT0000413.1	hconf	SMEST070419001.1	MSTRG.20782	dd_Smed_v6_38985_0_1	SMEST070419001.1,SMEST070424001.1	MSTRG.20782,MSTRG.20783	dd_Smed_v6_38985_0_1	-	von Willebrand factor D and EGF	Gal_Lectin,PAN_1,VWD
h1SMcG0000414	h1SMcT0000414.1	hconf	SMEST070405001.1	MSTRG.20781	dd_Smed_v6_4731_0_1	SMEST070405001.1	MSTRG.20781	dd_Smed_v6_4731_0_1	-	-	-
h1SMcG0000415	h1SMcT0000415.1	other	-	-	-	-	-	-	-	-	-
h1SMcG0000416	h1SMcT0000416.1	hconf	-	-	-	-	-	-	-	-	-
h1SMcG0000417	h1SMcT0000417.1	hconf	-	-	dd_Smed_v6_84530_0_1	-	-	dd_Smed_v6_84530_0_1	-	-	-
h1SMcG0000418	h1SMcT0000418.1	hconf	-	-	-	-	-	-	-	-	-
h1SMcG0000419	h1SMcT0000419.1	other	-	-	-	-	-	-	-	Reverse transcriptase (RNA-dependent DNA polymerase)	Asp_protease,Asp_protease_2,Chromo,RVP_2,RVT_1,Retrotrans_gag,gag-asp_proteas,rve,zf-CCHC,zf-H2C2
h1SMcG0000420	h1SMcT0000420.1	hconf	SMEST070347001.1	MSTRG.20780	dd_Smed_v6_39203_0_1	SMEST070347001.1	MSTRG.20780	dd_Smed_v6_39203_0_1	-	-	-
h1SMcG0000421	h1SMcT0000421.1	hconf	SMEST070325001.1	MSTRG.20778	-	SMEST070325001.1	MSTRG.20778	-	KY	peptidase activity	ASC,Cu-oxidase,Cu-oxidase_2,Cu-oxidase_3,Kringle,Ldl_recept_a,PAN_1,Transglut_core
h1SMcG0000422	h1SMcT0000422.1	hconf	SMEST070321002.1	MSTRG.20777	dd_Smed_v6_641_0_1	SMEST070321002.1	MSTRG.20777	dd_Smed_v6_641_0_1	ARF4	Belongs to the small GTPase superfamily. Arf family	Arf,BNIP2,CRAL_TRIO_2
h1SMcG0000423	h1SMcT0000423.1	hconf	SMEST070317001.1	MSTRG.20776	dd_Smed_v6_14596_0_1	SMEST070317001.1,SmMSTRG.20776.2,SmMSTRG.20776.2	MSTRG.20776	dd_Smed_v6_14596_0_1	PDZRN4	neuromuscular junction development	PDZ,zf-C3HC4_2,zf-TRAF
h1SMcG0000424	h1SMcT0000424.1	hconf	SMEST070313001.1	MSTRG.20775	dd_Smed_v6_9510_0_1	SMEST070313001.1	MSTRG.20775	dd_Smed_v6_9510_0_1	BUD13	RNA splicing, via transesterification reactions with bulged adenosine as nucleophile	Bud13
h1SMcG0000425	h1SMcT0000425.1	hconf	SMEST070312001.1	MSTRG.20774	dd_Smed_v6_9373_0_1	SMEST070312001.1,SmMSTRG.20774.2,SmMSTRG.20774.3,SmMSTRG.20774.4	MSTRG.20774	dd_Smed_v6_9373_0_1	LHFP	Lipoma HMGIC fusion	L_HMGIC_fpl,SapB_2
h1SMcG0000426	h1SMcT0000426.1	hconf	SmMSTRG.20772.2	MSTRG.20772	dd_Smed_v6_8019_0_1	SMEST070656001.1,SmMSTRG.20772.1,SmMSTRG.20772.2,SmMSTRG.20772.3,SmMSTRG.20772.3,SmMSTRG.20772.5,SmMSTRG.20772.6	MSTRG.20772	dd_Smed_v6_8019_0_1	-	Innexin	Innexin
h1SMcG0000427	h1SMcT0000427.1	other	-	-	-	-	-	-	-	BH2 domain binding	ABC_ATPase,ArfGap,DDE_Tnp_4,Dynamin_M,Dynamin_N,GED,GIT1_C,GIT_SHD,RVT_1,WD40
h1SMcG0000428	h1SMcT0000428.1	other	-	-	-	-	-	-	TRAF1	TNF receptor-associated factor 1	TRAF_BIRC3_bd,zf-C3HC4,zf-C3HC4_4,zf-TRAF
h1SMcG0000429	h1SMcT0000429.1	hconf	SmMSTRG.20771.3	MSTRG.20771	dd_Smed_v6_2340_0_1	SMEST070652001.1,SmMSTRG.20771.2,SmMSTRG.20771.2,SmMSTRG.20771.3,SmMSTRG.20771.4	MSTRG.20771	dd_Smed_v6_2340_0_1	ALG1	Asparagine-linked glycosylation 1 homolog (yeast, beta-1,4-mannosyltransferase)	Glyco_trans_1_4,Glyco_trans_4_4,Glyco_transf_4,Glycos_transf_1,Pkinase
h1SMcG0000430	h1SMcT0000430.2	hconf	SmMSTRG.20770.5	MSTRG.20770	dd_Smed_v6_4256_0_1	SMEST070650002.1,SmMSTRG.20770.2,SmMSTRG.20770.3,SmMSTRG.20770.4,SmMSTRG.20770.4,SmMSTRG.20770.5	MSTRG.20770	dd_Smed_v6_4256_0_1	EPS8L2	positive regulation of ruffle assembly	Atg8,Fic,PTB,SH3_1,SH3_2,SH3_9
h1SMcG0000431	h1SMcT0000431.1	hconf	SMEST070642001.1	MSTRG.20769	dd_Smed_v6_19617_0_1	SMEST070642001.1	MSTRG.20769	dd_Smed_v6_19617_0_1	SKI	Smad binding	Ski_Sno,c-SKI_SMAD_bind
h1SMcG0000432	h1SMcT0000432.1	hconf	SmMSTRG.20768.3	MSTRG.20768	dd_Smed_v6_16023_0_1	SmMSTRG.20768.3	MSTRG.20768	dd_Smed_v6_16023_0_1	unc-9	Structural component of the gap junctions	Innexin
h1SMcG0000433	h1SMcT0000433.1	hconf	-	-	dd_Smed_v6_35445_0_3	-	-	dd_Smed_v6_35445_0_1,dd_Smed_v6_35445_0_2,dd_Smed_v6_35445_0_3,dd_Smed_v6_35445_0_4	pogk	Pogo transposable element with KRAB domain	BrkDBD,DDE_1,HTH_Tnp_IS630,HTH_Tnp_Tc5,Lectin_C,Pentaxin,Transposase_1
h1SMcG0000434	h1SMcT0000434.1	hconf	SmMSTRG.20767.1	MSTRG.20767	dd_Smed_v6_5422_0_2	SMEST070635001.1,SMEST070635001.1,SmMSTRG.20767.1,SmMSTRG.20767.1,SmMSTRG.20767.2,SmMSTRG.20767.3,SmMSTRG.20767.3	MSTRG.20767	dd_Smed_v6_5422_0_1,dd_Smed_v6_5422_0_2	PIAS1	SUMO transferase activity	Cornifin,PINIT,RVT_1,SAP,zf-MIZ
h1SMcG0000435	h1SMcT0000435.1	hconf	SmMSTRG.20767.2	-	-	SmMSTRG.20767.2	-	-	-	-	-
h1SMcG0000436	h1SMcT0000436.1	other	-	-	-	-	-	-	-	transposition, RNA-mediated	Peptidase_A2B,RVT_1,Retrotrans_gag,gag-asp_proteas,rve,zf-CCHC
h1SMcG0000437	h1SMcT0000437.1	hconf	SMEST070631002.1	MSTRG.20766	dd_Smed_v6_33748_0_1	SMEST070631001.1,SMEST070631002.1,SmMSTRG.20766.1,SmMSTRG.20766.4,SmMSTRG.20766.5,SmMSTRG.20766.6	MSTRG.20766	dd_Smed_v6_33748_0_1,dd_Smed_v6_41539_0_1	-	osmolarity-sensing cation channel activity	Ank_2,Ank_3,Ank_4,Ank_5,Ion_trans
h1SMcG0000438	h1SMcT0000438.1	hconf	SmMSTRG.20762.2	MSTRG.20762	dd_Smed_v6_18450_0_1	SMEST070597003.1,SmMSTRG.20762.2,SmMSTRG.20762.3,SmMSTRG.20762.4,SmMSTRG.20762.5,SmMSTRG.20762.6	MSTRG.20762	dd_Smed_v6_18450_0_1	CNNM2	Cyclin and CBS domain divalent metal cation transport mediator	CBS,DUF21,Proteasome,Proteasome_A_N
h1SMcG0000439	h1SMcT0000439.1	hconf	SMEST070594001.1	MSTRG.20761	dd_Smed_v6_15465_0_1	SMEST070594001.1,SmMSTRG.20761.2	MSTRG.20761	dd_Smed_v6_15465_0_1,dd_Smed_v6_15465_0_2	DTL	signal transduction involved in G2 DNA damage checkpoint	WD40
h1SMcG0000440	h1SMcT0000440.2	hconf	SMEST070587001.1	MSTRG.20759	dd_Smed_v6_7294_0_1	SMEST070587001.1,SmMSTRG.20759.2,SmMSTRG.20759.2,SmMSTRG.20759.3,SmMSTRG.20759.3,SmMSTRG.20759.4,SmMSTRG.20759.4,SmMSTRG.20759.5,SmMSTRG.20760.2	MSTRG.20759	dd_Smed_v6_7294_0_1	-	-	-
h1SMcG0000441	h1SMcT0000441.1	hconf	SMEST076569001.1	MSTRG.22465	dd_Smed_v6_78141_0_1	SMEST015384001.1,SMEST076569001.1	MSTRG.5608,MSTRG.22465	dd_Smed_v6_78141_0_1	-	-	-
h1SMcG0000442	h1SMcT0000442.1	hconf	SMEST070566004.1	MSTRG.20758	dd_Smed_v6_6933_0_2	SMEST014680001.1,SMEST020526002.1,SMEST070566001.1,SMEST070566002.1,SMEST070566003.1,SMEST070566004.1,SmMSTRG.20758.1,SmMSTRG.20758.6,SmMSTRG.20758.6,SmMSTRG.4430.2	MSTRG.20758,MSTRG.4430,SMESG000020526.1	dd_Smed_v6_18516_0_1,dd_Smed_v6_18516_0_2,dd_Smed_v6_21954_0_1,dd_Smed_v6_6933_0_1,dd_Smed_v6_6933_0_2,dd_Smed_v6_79539_0_1	-	glucose import	ADH_N,ADH_zinc_N,Aconitase,Aconitase_C,FAD_binding_6,MFS_1,Sugar_tr,Transferase,Zn_clus
h1SMcG0000443	h1SMcT0000443.1	hconf	SMEST070521001.1	SMESG000070521.1	-	SMEST070521001.1	SMESG000070521.1	-	-	Protein kinase C terminal domain	Pkinase,Pkinase_C
h1SMcG0000444	h1SMcT0000444.1	other	-	-	-	-	-	-	-	-	-
h1SMcG0000445	h1SMcT0000445.1	other	-	-	-	-	-	-	-	-	-
h1SMcG0000446	h1SMcT0000446.1	hconf	SmMSTRG.20753.7	MSTRG.20753	dd_Smed_v6_11241_0_1	SMEST070466001.1,SmMSTRG.20753.2,SmMSTRG.20753.3,SmMSTRG.20753.4,SmMSTRG.20753.6,SmMSTRG.20753.6,SmMSTRG.20753.7,SmMSTRG.20753.8,SmMSTRG.20753.8	MSTRG.20753	dd_Smed_v6_11241_0_1	C6orf211	UPF0364 protein C6orf211 homolog	DUF89
h1SMcG0000447	h1SMcT0000447.1	hconf	SMEST070444001.1	MSTRG.20754	dd_Smed_v6_10200_0_1	SMEST070444001.1,SmMSTRG.20754.2,SmMSTRG.20754.3,SmMSTRG.20754.4	MSTRG.20754	dd_Smed_v6_10200_0_1	MDH1B	malate dehydrogenase 1B	Ldh_1_C,Ldh_1_N
h1SMcG0000448	h1SMcT0000448.3	hconf	SMEST070377001.1	MSTRG.20746	dd_Smed_v6_7988_0_1	SMEST070377001.1,SmMSTRG.20746.1,SmMSTRG.20746.1,SmMSTRG.20746.2,SmMSTRG.20746.2,SmMSTRG.20746.2,SmMSTRG.20746.3,SmMSTRG.20746.5,SmMSTRG.20746.5,SmMSTRG.20746.6	MSTRG.20746	dd_Smed_v6_7988_0_1	DDR2	ATP binding. It is involved in the biological process described with protein phosphorylation	F5_F8_type_C,NAD_binding_8,Pkinase_Tyr,Prenylcys_lyase
h1SMcG0000449	h1SMcT0000449.1	other	-	-	-	-	-	-	-	-	-
h1SMcG0000450	h1SMcT0000450.1	other	-	-	-	-	-	-	-	-	-
h1SMcG0000451	h1SMcT0000451.1	hconf	-	-	-	-	-	-	-	-	-
h1SMcG0000452	h1SMcT0000452.3	hconf	SMEST070344001.1	MSTRG.20745	dd_Smed_v6_9085_0_1	SMEST070344001.1,SmMSTRG.20745.1	MSTRG.20745	dd_Smed_v6_9085_0_1	-	-	-
h1SMcG0000453	h1SMcT0000453.2	hconf	SmMSTRG.20743.5	MSTRG.20743	-	SMEST070322001.1,SMEST070604001.1,SmMSTRG.20743.1,SmMSTRG.20743.2,SmMSTRG.20743.3,SmMSTRG.20743.5,SmMSTRG.20743.7,SmMSTRG.20743.8,SmMSTRG.20743.9,SmMSTRG.6215.10,SmMSTRG.6215.11,SmMSTRG.6215.14,SmMSTRG.6215.15,SmMSTRG.6215.3,SmMSTRG.6215.4	MSTRG.20743	-	-	-	-
h1SMcG0000454	h1SMcT0000454.1	hconf	-	-	-	-	-	-	-	-	-
h1SMcG0000455	h1SMcT0000455.1	hconf	-	-	dd_Smed_v6_2059_0_1	SMEST017548002.1,SMEST017548003.1,SMEST017548005.1,SMEST017548006.1,SMEST017548008.1,SmMSTRG.6215.1,SmMSTRG.6215.1,SmMSTRG.6215.10,SmMSTRG.6215.10,SmMSTRG.6215.11,SmMSTRG.6215.12,SmMSTRG.6215.13,SmMSTRG.6215.14,SmMSTRG.6215.15,SmMSTRG.6215.16,SmMSTRG.6215.16,SmMSTRG.6215.2,SmMSTRG.6215.2,SmMSTRG.6215.3,SmMSTRG.6215.3,SmMSTRG.6215.4	MSTRG.6215	dd_Smed_v6_2059_0_1	-	-	-
h1SMcG0000456	h1SMcT0000456.1	hconf	SMEST017559001.1	MSTRG.6213	dd_Smed_v6_22356_0_1	SMEST017559001.1,SMEST017559002.1,SmMSTRG.6213.3	MSTRG.6213	dd_Smed_v6_22356_0_1	-	-	-
h1SMcG0000457	h1SMcT0000457.1	hconf	SmMSTRG.6221.7	MSTRG.6221	dd_Smed_v6_7653_0_1	SMEST017603001.1,SmMSTRG.6221.1,SmMSTRG.6221.2,SmMSTRG.6221.3,SmMSTRG.6221.4,SmMSTRG.6221.5,SmMSTRG.6221.6,SmMSTRG.6221.7,SmMSTRG.6221.8	MSTRG.6221	dd_Smed_v6_7653_0_1	DLG2	large homolog	Guanylate_kin,L27_1,MAGUK_N_PEST,PDZ,PDZ_assoc,SH3_1,SH3_2
h1SMcG0000458	h1SMcT0000458.1	hconf	SMEST017614001.1	MSTRG.6220	dd_Smed_v6_84774_0_1	SMEST017614001.1	MSTRG.6220	dd_Smed_v6_84774_0_1	-	PDZ domain (Also known as DHR or GLGF)	PDZ_2,Trypsin_2
h1SMcG0000459	h1SMcT0000459.1	hconf	SMEST017529002.1	MSTRG.6223	dd_Smed_v6_6064_0_2	SMEST017529001.1,SMEST017529002.1,SmMSTRG.6223.3,SmMSTRG.6223.3,SmMSTRG.6223.4,SmMSTRG.6223.5,SmMSTRG.6223.5	MSTRG.6223	dd_Smed_v6_6064_0_1,dd_Smed_v6_6064_0_2	PLEKHA8	glycolipid transporter activity	DUF4581,GLTP,PH
h1SMcG0000460	h1SMcT0000460.1	hconf	SmMSTRG.6222.2	MSTRG.6222	dd_Smed_v6_3978_0_1	SMEST017533001.1,SmMSTRG.6222.2	MSTRG.6222	dd_Smed_v6_3978_0_1	NUP62	Nuclear pore glycoprotein	Nsp1_C,Nucleoporin_FG
h1SMcG0000461	h1SMcT0000461.1	hconf	-	-	-	-	-	-	PSMC3	proteasome-activating ATPase activity	AAA
h1SMcG0000462	h1SMcT0000462.1	hconf	SmMSTRG.6224.2	MSTRG.6224	dd_Smed_v6_6470_0_1	SMEST017536001.1,SMEST017536002.1,SMEST017538001.1,SmMSTRG.6224.1,SmMSTRG.6224.1,SmMSTRG.6224.2,SmMSTRG.6224.2	MSTRG.6224	dd_Smed_v6_6470_0_1	-	metalloaminopeptidase activity	ERAP1_C,Peptidase_M1
h1SMcG0000463	h1SMcT0000463.1	hconf	SMEST017541001.1	MSTRG.6234	dd_Smed_v6_4601_0_1	SMEST017540001.1,SMEST017541001.1,SMEST017541002.1,SMEST017541004.1,SMEST017543002.1,SMEST017556001.1,SMEST017557001.1,SMEST017557002.1,SMEST017558001.1,SMEST017558002.1,SMEST070576002.1,SmMSTRG.20800.3,SmMSTRG.20805.1,SmMSTRG.6227.1,SmMSTRG.6234.1,SmMSTRG.6234.1,SmMSTRG.6234.11,SmMSTRG.6234.11,SmMSTRG.6234.11,SmMSTRG.6234.14,SmMSTRG.6234.14,SmMSTRG.6234.15,SmMSTRG.6234.15,SmMSTRG.6234.15,SmMSTRG…	MSTRG.20805,MSTRG.6227,MSTRG.6234	dd_Smed_v6_4601_0_1	gei-3	protein capicua homolog	DUF4819,HMG_box
h1SMcG0000464	h1SMcT0000464.1	hconf	-	-	-	-	-	-	-	-	-
h1SMcG0000465	h1SMcT0000465.1	hconf	SMEST017600001.1	MSTRG.6232	-	SMEST017600001.1,SMEST070603001.1	MSTRG.6232,MSTRG.20764	-	PCIF1	negative regulation of phosphatase activity	PCIF1_WW,WW
h1SMcG0000466	h1SMcT0000466.1	hconf	-	-	-	SMEST017572001.1	MSTRG.6234	-	-	-	-
h1SMcG0000467	h1SMcT0000467.1	hconf	-	-	-	-	-	-	-	-	-
h1SMcG0000468	h1SMcT0000468.1	other	-	-	-	-	-	-	-	Integrase core domain	MULE,RVT_1,gag-asp_proteas,rve
h1SMcG0000469	h1SMcT0000469.1	hconf	-	-	-	-	-	-	-	-	-
h1SMcG0000470	h1SMcT0000470.1	other	-	-	-	-	-	-	-	-	-
h1SMcG0000471	h1SMcT0000471.1	hconf	SmMSTRG.6245.4	MSTRG.6245	dd_Smed_v6_12219_0_1	SMEST017486001.1,SMEST017486002.1,SMEST017490001.1,SmMSTRG.6245.1,SmMSTRG.6245.1,SmMSTRG.6245.11,SmMSTRG.6245.11,SmMSTRG.6245.11,SmMSTRG.6245.11,SmMSTRG.6245.12,SmMSTRG.6245.12,SmMSTRG.6245.12,SmMSTRG.6245.14,SmMSTRG.6245.14,SmMSTRG.6245.15,SmMSTRG.6245.15,SmMSTRG.6245.17,SmMSTRG.6245.17,SmMSTRG.6245.2,SmMSTRG.6245.2,SmMSTRG.6245.2,SmMSTRG.6245.2,SmMSTRG.6245.3,SmMSTRG.6245.3,SmMSTRG.6245.3,SmMST…	MSTRG.6245	dd_Smed_v6_12219_0_1	HELZ2	nuclear receptor transcription coactivator activity	AAA_11,AAA_12,AAA_19,DEAD,RNB,UvrD-helicase,zf-B_box,zf-C3HC4,zf-met
h1SMcG0000472	h1SMcT0000472.2	hconf	SmMSTRG.6245.6	-	-	SmMSTRG.6245.14,SmMSTRG.6245.15,SmMSTRG.6245.6	-	-	HELZ2	Helicase with zinc finger	AAA_11,AAA_12,AAA_19,DEAD,DNA_binding_1,RNB,UvrD-helicase,zf-B_box,zf-C3HC4,zf-met
h1SMcG0000473	h1SMcT0000473.4	hconf	SmMSTRG.6246.2	MSTRG.6246	dd_Smed_v6_3064_0_1	SMEST017498001.1,SmMSTRG.6246.1,SmMSTRG.6246.2,SmMSTRG.6246.3	MSTRG.6246	dd_Smed_v6_3064_0_1	add-1	Class II Aldolase and Adducin N-terminal domain	Aldolase_II,Ank_2,PH,RasGEF
h1SMcG0000474	h1SMcT0000474.1	hconf	SMEST017499001.1	MSTRG.6248	dd_Smed_v6_4188_0_1	SMEST017499001.1,SmMSTRG.6248.1,SmMSTRG.6248.2,SmMSTRG.6248.2,SmMSTRG.6248.4,SmMSTRG.6248.5	MSTRG.6248	dd_Smed_v6_4188_0_1,dd_Smed_v6_4188_0_2	PRKAR2B	Camp-dependent protein kinase type	RIIa,cNMP_binding
h1SMcG0000475	h1SMcT0000475.1	other	-	-	-	SmMSTRG.4826.3	-	-	-	-	-
h1SMcG0000476	h1SMcT0000476.2	hconf	-	-	-	SMEST017512001.1,SmMSTRG.6253.1,SmMSTRG.6253.2,SmMSTRG.6253.3	MSTRG.6253	-	ESPL1	extra spindle pole bodies homolog 1 (S. cerevisiae)	Galactosyl_T,Peptidase_C50,Pkinase
h1SMcG0000477	h1SMcT0000477.1	hconf	SmMSTRG.6254.1	MSTRG.6254	dd_Smed_v6_6610_0_8	SMEST017514003.1,SmMSTRG.6253.1,SmMSTRG.6253.2,SmMSTRG.6253.2,SmMSTRG.6253.3,SmMSTRG.6253.3,SmMSTRG.6254.1,SmMSTRG.6254.2	MSTRG.6253,MSTRG.6254	dd_Smed_v6_6610_0_1,dd_Smed_v6_6610_0_10,dd_Smed_v6_6610_0_11,dd_Smed_v6_6610_0_12,dd_Smed_v6_6610_0_13,dd_Smed_v6_6610_0_14,dd_Smed_v6_6610_0_2,dd_Smed_v6_6610_0_3,dd_Smed_v6_6610_0_4,dd_Smed_v6_6610_0_5,dd_Smed_v6_6610_0_6,dd_Smed_v6_6610_0_7,dd_Smed_v6_6610_0_8,dd_Smed_v6_6610_0_9	ESPL1	extra spindle pole bodies homolog 1 (S. cerevisiae)	Galactosyl_T,Peptidase_C50,Pkinase
h1SMcG0000478	h1SMcT0000478.1	hconf	SMEST017516002.1	MSTRG.6263	-	SMEST017516001.1,SMEST017516002.1,SMEST017516003.1,SmMSTRG.6263.4	MSTRG.6263	dd_Smed_v6_12153_0_2,dd_Smed_v6_31081_0_1	-	Tubulin is the major constituent of microtubules. It binds two moles of GTP, one at an exchangeable site on the beta chain and one at a non-exchangeable site on the alpha chain	Tubulin,Tubulin_C
h1SMcG0000479	h1SMcT0000479.2	hconf	SmMSTRG.6264.6	MSTRG.6264	dd_Smed_v6_6577_0_1	SMEST017519001.1,SMEST017520005.1,SMEST017520006.1,SMEST017522001.1,SMEST017522002.1,SMEST045683001.1,SMEST045684002.1,SMEST045684004.1,SMEST045686001.1,SmMSTRG.14376.1,SmMSTRG.14376.2,SmMSTRG.14377.2,SmMSTRG.14378.1,SmMSTRG.14378.1,SmMSTRG.14378.4,SmMSTRG.14378.5,SmMSTRG.14378.6,SmMSTRG.14378.6,SmMSTRG.14378.7,SmMSTRG.14378.8,SmMSTRG.14378.9,SmMSTRG.6264.1,SmMSTRG.6264.1,SmMSTRG.6264.1,SmMSTRG.6…	MSTRG.14376,MSTRG.14378,MSTRG.6264,MSTRG.14377	dd_Smed_v6_18010_0_1,dd_Smed_v6_20716_0_1,dd_Smed_v6_30485_0_1,dd_Smed_v6_57080_0_1,dd_Smed_v6_60553_0_1,dd_Smed_v6_6577_0_1,dd_Smed_v6_6577_0_2	DST	Calcium ion binding. It is involved in the biological process described with cell cycle arrest	CH,EF-hand_1,EF-hand_5,EF-hand_6,EF-hand_7,EF-hand_8,GAS2,Plectin,S10_plectin,Spectrin
h1SMcG0000480	h1SMcT0000480.1	hconf	SMEST045682002.1	MSTRG.14374	dd_Smed_v6_9088_0_1	SMEST017523001.1,SMEST045682002.1	MSTRG.6255,MSTRG.14374	dd_Smed_v6_9088_0_1	-	-	-
h1SMcG0000481	h1SMcT0000481.1	hconf	SMEST045681001.1	MSTRG.14373	dd_Smed_v6_9468_0_1	SMEST017524002.1,SMEST045681001.1,SmMSTRG.14373.2,SmMSTRG.6256.2,SmMSTRG.6256.4	MSTRG.6256,MSTRG.14373	dd_Smed_v6_9468_0_1	-	Uncharacterised conserved protein (DUF2373)	DUF2373
h1SMcG0000482	h1SMcT0000482.2	hconf	SmMSTRG.2467.2	MSTRG.2467	dd_Smed_v6_3342_0_1	SMEST005326002.1,SMEST005326003.1,SMEST045678003.1,SmMSTRG.14372.1,SmMSTRG.2467.1,SmMSTRG.2467.2,SmMSTRG.2467.5,SmMSTRG.2467.6	MSTRG.14372,MSTRG.2467	dd_Smed_v6_3342_0_1	RPA1	As part of the heterotrimeric replication protein A complex (RPA RP-A), binds and stabilizes single-stranded DNA intermediates, that form during DNA replication or upon DNA stress. It prevents their reannealing and in parallel, recruits and activates different proteins and complexes involved in DNA metabolism. Thereby, it plays an essential role both in DNA replication and the cellular response t…	BRCA2,G_glu_transpept,IQ,Pkinase,REPA_OB_2,RIIa,Rep-A_N,Rep_fac-A_C,WSN,tRNA_anti-codon
h1SMcG0000483	h1SMcT0000483.1	other	-	-	-	-	-	-	-	-	-
h1SMcG0000484	h1SMcT0000484.1	other	-	-	-	-	-	-	-	-	-
h1SMcG0000485	h1SMcT0000485.1	hconf	SMEST045688003.1	MSTRG.14371	dd_Smed_v6_6966_0_1	SMEST005328002.1,SMEST005328006.1,SMEST005328008.1,SMEST005328009.1,SMEST045688003.1,SmMSTRG.2472.1,SmMSTRG.2472.1	MSTRG.2472,MSTRG.14371	dd_Smed_v6_6966_0_1	APC2	APC 15 residue motif	APC_15aa,APC_N_CC,APC_basic,APC_r,APC_u13,APC_u14,APC_u15,APC_u5,APC_u9,Arm,Arm_APC_u3,EB1_binding,Pkinase,SAMP,Suppressor_APC
h1SMcG0000486	h1SMcT0000486.1	hconf	-	-	-	-	-	-	-	Cysteine dioxygenase type I	CDO_I
h1SMcG0000487	h1SMcT0000487.1	hconf	SMEST005330002.1	MSTRG.2468	dd_Smed_v6_33847_0_1	SMEST005330001.1,SMEST005330002.1,SmMSTRG.2468.3,SmMSTRG.2468.4	MSTRG.2468	dd_Smed_v6_33847_0_1	-	ADP-ribosylglycohydrolase	ADP_ribosyl_GH,TPR_8
h1SMcG0000488	h1SMcT0000488.1	hconf	SMEST005331001.1	MSTRG.2469	dd_Smed_v6_6294_0_1	SMEST005331001.1,SmMSTRG.2469.2,SmMSTRG.2469.3	MSTRG.2469	dd_Smed_v6_6294_0_1	HSPD1	60 kDa heat shock protein	Aa_trans,Cpn60_TCP1
h1SMcG0000489	h1SMcT0000489.1	hconf	SMEST005336001.1	MSTRG.2473	dd_Smed_v6_7105_0_1	SMEST005336001.1,SmMSTRG.2473.2,SmMSTRG.2473.2,SmMSTRG.2473.3,SmMSTRG.2473.4	MSTRG.2473	dd_Smed_v6_7105_0_1	SNTA1	structural molecule activity	KRAB,PDZ,PH,SRCR
h1SMcG0000490	h1SMcT0000490.1	hconf	SmMSTRG.2475.5	MSTRG.2475	dd_Smed_v6_16434_0_1	SmMSTRG.2475.2,SmMSTRG.2475.5,SmMSTRG.2475.6,SmMSTRG.2475.6	MSTRG.2475	dd_Smed_v6_16434_0_1	PRKG1	CGMP-dependent protein kinase	Med4,PKcGMP_CC,Pkinase,cNMP_binding
h1SMcG0000491	h1SMcT0000491.1	hconf	SmMSTRG.2474.3	MSTRG.2474	dd_Smed_v6_2706_0_1	SMEST005351001.1,SmMSTRG.2474.2,SmMSTRG.2474.3	MSTRG.2474	dd_Smed_v6_2706_0_1	DNAJB6	DnaJ molecular chaperone homology domain	DnaJ
h1SMcG0000492	h1SMcT0000492.1	hconf	SmMSTRG.2476.2	MSTRG.2476	dd_Smed_v6_23211_0_1	SMEST005357001.1,SmMSTRG.2476.1,SmMSTRG.2476.2,SmMSTRG.2476.4	MSTRG.2476	dd_Smed_v6_23211_0_1	-	-	-
h1SMcG0000493	h1SMcT0000493.1	hconf	SMEST005358002.1	MSTRG.2477	dd_Smed_v6_23480_0_1	SMEST005358002.1,SmMSTRG.2477.2,SmMSTRG.2477.3,SmMSTRG.2477.3,SmMSTRG.2477.4,SmMSTRG.2477.5,SmMSTRG.2477.6	MSTRG.2477	dd_Smed_v6_23480_0_1	-	extracellular ligand-gated ion channel activity	Neur_chan_LBD,Neur_chan_memb
h1SMcG0000494	h1SMcT0000494.1	hconf	SMEST005361001.1	MSTRG.2478	dd_Smed_v6_20066_0_1	SMEST005361001.1,SmMSTRG.2478.2,SmMSTRG.2478.3,SmMSTRG.2478.3,SmMSTRG.2478.4	MSTRG.2478	dd_Smed_v6_20066_0_1	-	PMP-22/EMP/MP20/Claudin tight junction	Claudin_2,PMP22_Claudin
h1SMcG0000495	h1SMcT0000495.1	other	-	-	-	SMEST069530001.1	MSTRG.19179	-	-	DDE superfamily endonuclease	DDE_3
h1SMcG0000496	h1SMcT0000496.1	hconf	SmMSTRG.2479.1	MSTRG.2479	dd_Smed_v6_14613_0_1	SMEST005371001.1,SmMSTRG.2479.1,SmMSTRG.2479.2,SmMSTRG.2479.4,SmMSTRG.2479.5	MSTRG.2479	dd_Smed_v6_14613_0_1	PCDH1	Protocadherin	Cadherin,Cadherin_2,Protocadherin
h1SMcG0000497	h1SMcT0000497.1	hconf	SmMSTRG.2481.1	MSTRG.2481	dd_Smed_v6_10467_0_1	SMEST005378001.1,SmMSTRG.2481.1,SmMSTRG.2481.3,SmMSTRG.2481.3	MSTRG.2481	dd_Smed_v6_10467_0_1	-	Cadherin repeats.	Cadherin,Cadherin_2
h1SMcG0000498	h1SMcT0000498.1	other	-	-	-	-	-	-	-	-	-
h1SMcG0000499	h1SMcT0000499.1	hconf	SMEST005380001.1	MSTRG.2482	dd_Smed_v6_20318_0_1	SMEST005380001.1,SmMSTRG.2482.2,SmMSTRG.2482.3	MSTRG.2482	dd_Smed_v6_20318_0_1	-	carbohydrate binding	CUB,EGF,NtA,Nucleotid_trans,Pkinase_Tyr,Sushi,TSP_1
h1SMcG0000500	h1SMcT0000500.1	hconf	SMEST005384001.1	MSTRG.2484	dd_Smed_v6_7091_0_1	SMEST005384001.1	MSTRG.2484	dd_Smed_v6_7091_0_1	EGR4	Zinc finger, C2H2 type	zf-C2H2
h1SMcG0000501	h1SMcT0000501.1	hconf	SmMSTRG.2485.2	MSTRG.2485	dd_Smed_v6_5764_0_1	SMEST005389001.1,SmMSTRG.2485.1,SmMSTRG.2485.2,SmMSTRG.2485.3	MSTRG.2485	dd_Smed_v6_5764_0_1	MCM5	DNA replication origin binding	MCM,MCM_N,MCM_OB,Mg_chelatase
h1SMcG0000502	h1SMcT0000502.1	hconf	SMEST005392001.1	MSTRG.2486	dd_Smed_v6_15211_0_1	SMEST005392001.1,SmMSTRG.2486.2,SmMSTRG.2486.3	MSTRG.2486	dd_Smed_v6_15211_0_1	DHX33	Helicase associated domain (HA2) Add an annotation	AAA_22,DEAD,HA2,Helicase_C,OB_NTP_bind
h1SMcG0000503	h1SMcT0000503.1	other	-	-	-	-	-	-	-	Zinc finger, C3HC4 type (RING finger)	Tudor-knot,zf-C3HC4_3
h1SMcG0000504	h1SMcT0000504.3	hconf	SmMSTRG.2489.2	MSTRG.2489	dd_Smed_v6_5253_0_1	SMEST005404002.1,SMEST005404003.1,SMEST005404004.1,SmMSTRG.2489.2	MSTRG.2489	dd_Smed_v6_5253_0_1,dd_Smed_v6_5253_0_2	DLGAP4	Guanylate-kinase-associated protein (GKAP) protein	GKAP
h1SMcG0000505	h1SMcT0000505.1	other	-	-	dd_Smed_v6_17128_0_3	-	-	dd_Smed_v6_17128_0_3,dd_Smed_v6_17128_0_8	-	transposition, RNA-mediated	Baculo_F,Chromo,Pkinase,rve
h1SMcG0000506	h1SMcT0000506.2	hconf	SmMSTRG.2491.2	MSTRG.2491	dd_Smed_v6_8457_0_1	SMEST005406001.1,SmMSTRG.2491.2,SmMSTRG.2491.3,SmMSTRG.2491.4,SmMSTRG.2491.5	MSTRG.2491	dd_Smed_v6_8457_0_1,dd_Smed_v6_8457_0_2	BRD4	Bromodomain-containing protein	Abhydrolase_1,Abhydrolase_6,BET,BRD4_CDT,Bromodomain
h1SMcG0000507	h1SMcT0000507.1	other	-	-	-	-	-	-	-	-	-
h1SMcG0000508	h1SMcT0000508.1	hconf	SMEST005407001.1	MSTRG.2497	dd_Smed_v6_10454_0_1	SMEST005407001.1,SmMSTRG.2497.1,SmMSTRG.2497.1	MSTRG.2497	dd_Smed_v6_10454_0_1,dd_Smed_v6_14338_0_1	MGEA5	Meningioma expressed antigen 5 (hyaluronidase)	NAGidase
h1SMcG0000509	h1SMcT0000509.1	other	-	-	dd_Smed_v6_7373_0_5	-	-	dd_Smed_v6_29928_0_1,dd_Smed_v6_7373_0_5	-	-	-
h1SMcG0000510	h1SMcT0000510.1	hconf	SMEST005417001.1	MSTRG.2495	dd_Smed_v6_16053_0_1	SMEST005417001.1	MSTRG.2495	dd_Smed_v6_16053_0_1	-	-	-
h1SMcG0000511	h1SMcT0000511.1	hconf	SMEST005418001.1	MSTRG.2496	dd_Smed_v6_1773_0_1	SMEST005418001.1,SmMSTRG.2496.1,SmMSTRG.2496.1	MSTRG.2496	dd_Smed_v6_1773_0_1	GNAI3	G-protein beta/gamma-subunit complex binding	G-alpha
h1SMcG0000512	h1SMcT0000512.3	hconf	SMEST005419001.1	MSTRG.2498	dd_Smed_v6_9950_0_1	SMEST005419001.1,SmMSTRG.2498.2,SmMSTRG.2498.2,SmMSTRG.2498.3,SmMSTRG.2498.4,SmMSTRG.2498.4,SmMSTRG.2498.5,SmMSTRG.2498.5,SmMSTRG.2498.6,SmMSTRG.2498.6,SmMSTRG.2498.7,SmMSTRG.2498.7,SmMSTRG.2498.8,SmMSTRG.2498.8	MSTRG.2498	dd_Smed_v6_9950_0_1	-	-	-
h1SMcG0000513	h1SMcT0000513.15	hconf	SMEST005279001.1	MSTRG.2502	dd_Smed_v6_456_0_1	SMEST005279001.1,SmMSTRG.2502.1,SmMSTRG.2502.2,SmMSTRG.2502.3	MSTRG.2502	dd_Smed_v6_456_0_1	CTSF	Belongs to the peptidase C1 family	Cystatin,Inhibitor_I29,Peptidase_C1,Zip
h1SMcG0000514	h1SMcT0000514.1	hconf	SmMSTRG.2501.4	MSTRG.2501	dd_Smed_v6_9087_0_1	SMEST005283001.1,SmMSTRG.2501.2,SmMSTRG.2501.3,SmMSTRG.2501.4	MSTRG.2501	dd_Smed_v6_9087_0_1	asa1	ASTRA-associated protein 1	ANAPC4_WD40,HET,WD40
h1SMcG0000515	h1SMcT0000515.2	hconf	SmMSTRG.2506.3	MSTRG.2506	dd_Smed_v6_919_0_1	SMEST005289001.1,SmMSTRG.2506.2,SmMSTRG.2506.3,SmMSTRG.2506.4,SmMSTRG.2506.4,SmMSTRG.2506.5	MSTRG.2506	dd_Smed_v6_919_0_1	alpha-Spec	negative regulation of protein depolymerization	EF-hand_1,EF-hand_5,EF-hand_7,EF-hand_8,EFhand_Ca_insen,Rrp15p,SH3_1,Spectrin,zf-met
h1SMcG0000516	h1SMcT0000516.1	hconf	SMEST005290001.1	MSTRG.2505	dd_Smed_v6_30299_0_1	SMEST005290001.1	MSTRG.2505	dd_Smed_v6_30299_0_1	FERMT2	Band 4.1 homologues	FERM_M,FERM_N,PH
h1SMcG0000517	h1SMcT0000517.4	hconf	-	-	dd_Smed_v6_7209_0_1	-	-	dd_Smed_v6_7209_0_1	-	calcium ion binding	EF-hand_1,EF-hand_5,EF-hand_6,EF-hand_7
h1SMcG0000518	h1SMcT0000518.1	hconf	SMEST005292001.1	MSTRG.2508	dd_Smed_v6_42610_0_1	SMEST005292001.1,SMEST005292002.1,SmMSTRG.2508.4	MSTRG.2508	dd_Smed_v6_42610_0_1,dd_Smed_v6_80459_0_1	DBH	Oxidoreductase activity, acting on paired donors, with incorporation or reduction of molecular oxygen, reduced ascorbate as one donor, and incorporation of one atom of oxygen	CSD,Cu2_monoox_C,Cu2_monooxygen,DOMON
h1SMcG0000519	h1SMcT0000519.1	hconf	SMEST005296001.1	MSTRG.2509	dd_Smed_v6_25066_0_2	SMEST005296001.1	MSTRG.2509	dd_Smed_v6_25066_0_1,dd_Smed_v6_25066_0_2	SPR	G-protein coupled receptor activity	7TM_GPCR_Srw,7tm_1
h1SMcG0000520	h1SMcT0000520.1	hconf	SmMSTRG.2510.2	MSTRG.2510	dd_Smed_v6_1327_0_1	SMEST005298001.1,SmMSTRG.2510.2,SmMSTRG.2510.3	MSTRG.2510	dd_Smed_v6_1327_0_1	HNRNPLL	mRNA CDS binding	DDE_3,ECH_1,RRM_1,RRM_5,Ribosomal_S10
h1SMcG0000521	h1SMcT0000521.1	other	-	-	-	-	-	dd_Smed_v6_10138_0_8,dd_Smed_v6_17738_0_1,dd_Smed_v6_55364_0_1	-	-	-
h1SMcG0000522	h1SMcT0000522.1	hconf	SmMSTRG.2511.2	MSTRG.2511	dd_Smed_v6_9116_0_1	SMEST005300001.1,SmMSTRG.2511.2	MSTRG.2511	dd_Smed_v6_9116_0_1	-	-	-
h1SMcG0000523	h1SMcT0000523.1	hconf	SMEST005301001.1	MSTRG.2512	dd_Smed_v6_19301_0_1	SMEST005301001.1,SMEST005301004.1,SmMSTRG.2512.1,SmMSTRG.2512.1	MSTRG.2512	dd_Smed_v6_19301_0_1,dd_Smed_v6_30500_0_1	ECE1	enzyme 1	Hexapep,Peptidase_M13,Peptidase_M13_N
h1SMcG0000524	h1SMcT0000524.2	hconf	SMEST005304001.1	MSTRG.2513	dd_Smed_v6_13371_0_1	SMEST005304001.1,SmMSTRG.2513.2,SmMSTRG.2513.3,SmMSTRG.2513.6	MSTRG.2513	dd_Smed_v6_13371_0_1	LMX1A	olfactory behavior	Homeobox,LIM
h1SMcG0000525	h1SMcT0000525.2	hconf	SMEST005305001.1	MSTRG.2515	dd_Smed_v6_5072_0_1	SMEST005305001.1,SmMSTRG.2515.2,SmMSTRG.2515.3,SmMSTRG.2515.4	MSTRG.2515	dd_Smed_v6_5072_0_1	TSTA3	GDP-L-fucose synthase activity	Epimerase,NAGLU,NAGLU_C,NAGLU_N,PTPLA,UQ_con
h1SMcG0000526	h1SMcT0000526.2	hconf	SmMSTRG.2514.1	MSTRG.2514	dd_Smed_v6_56335_0_1	SmMSTRG.2514.1	MSTRG.2514	dd_Smed_v6_56335_0_1	CALR	Calreticulin family	ANF_receptor,Calreticulin,EF-hand_4,Guanylate_cyc,Pkinase_Tyr
h1SMcG0000527	h1SMcT0000527.1	hconf	-	-	-	-	-	-	VKORC1	Vitamin K epoxide reductase complex, subunit	VKOR
h1SMcG0000528	h1SMcT0000528.2	hconf	SMEST038034001.1	MSTRG.12253	dd_Smed_v6_10208_0_2	SMEST038034001.1,SmMSTRG.12253.1,SmMSTRG.12253.3,SmMSTRG.12253.3,SmMSTRG.12253.4	MSTRG.12253	dd_Smed_v6_10208_0_2	SCMH1	gene silencing	HMG_box,MBT,RBR,SAM_1,SLED,zf-FCS
h1SMcG0000529	h1SMcT0000529.1	other	-	-	-	-	-	-	-	-	-
h1SMcG0000530	h1SMcT0000530.1	hconf	SMEST038045002.1	SMESG000038045.1	-	SMEST038045001.1,SMEST038045002.1	SMESG000038045.1	-	-	-	-
h1SMcG0000531	h1SMcT0000531.1	other	-	-	-	SMEST003508001.1	MSTRG.1948	-	-	nucleic acid binding	DNA_pol_B_2,Endonuclease_7,Rho_N
h1SMcG0000532	h1SMcT0000532.1	other	-	-	dd_Smed_v6_12712_0_1	-	-	dd_Smed_v6_12712_0_1,dd_Smed_v6_12712_0_2,dd_Smed_v6_45131_0_1	LARP1B	Domain in the RNA-binding Lupus La protein; unknown function	DDE_Tnp_1_7,La,zf-CCHC
h1SMcG0000533	h1SMcT0000533.1	hconf	-	-	-	-	-	-	-	-	-
h1SMcG0000534	h1SMcT0000534.4	hconf	SMEST038000001.1	MSTRG.12261	-	SMEST037996001.1,SMEST038000001.1,SmMSTRG.12261.1,SmMSTRG.12261.10,SmMSTRG.12261.11,SmMSTRG.12261.12,SmMSTRG.12261.13,SmMSTRG.12261.14,SmMSTRG.12261.15,SmMSTRG.12261.16,SmMSTRG.12261.17,SmMSTRG.12261.18,SmMSTRG.12261.19,SmMSTRG.12261.21,SmMSTRG.12261.24,SmMSTRG.12261.27,SmMSTRG.12261.28,SmMSTRG.12261.29,SmMSTRG.12261.30,SmMSTRG.12261.31,SmMSTRG.12261.32,SmMSTRG.12261.33,SmMSTRG.12261.34,SmMSTRG.1…	MSTRG.12261	-	mig-6	BPTI/Kunitz family of serine protease inhibitors.	ADAM_spacer1,Collagen,EMI,HpcH_HpaI,Ig_3,Kunitz_BPTI,PLAC,TSP_1,VWC,WAP
h1SMcG0000535	h1SMcT0000535.1	hconf	-	-	-	-	-	-	-	-	-
h1SMcG0000536	h1SMcT0000536.1	hconf	SmMSTRG.12268.2	MSTRG.12268	dd_Smed_v6_10372_0_1	SMEST038006003.1,SmMSTRG.12268.2,SmMSTRG.12268.3,SmMSTRG.12268.3,SmMSTRG.12268.4,SmMSTRG.12268.4	MSTRG.12268	dd_Smed_v6_10372_0_1	MFSD4	major facilitator superfamily	MFS_1
h1SMcG0000537	h1SMcT0000537.1	hconf	SMEST038019001.1	MSTRG.12272	-	SMEST038019001.1,SmMSTRG.12272.3,SmMSTRG.12272.5	MSTRG.12272	-	-	-	-
h1SMcG0000538	h1SMcT0000538.1	other	SMEST021767001.1	SMESG000021767.1	-	SMEST021767001.1,SMEST033215001.1,SMEST072581001.1	SMESG000021767.1,SMESG000033215.1,SMESG000072581.1	-	-	-	-
h1SMcG0000539	h1SMcT0000539.1	hconf	-	-	-	-	-	-	-	-	-
h1SMcG0000540	h1SMcT0000540.1	hconf	-	-	-	-	-	-	-	-	-
h1SMcG0000541	h1SMcT0000541.1	other	-	-	-	-	-	dd_Smed_v6_7175_0_4	-	Transposase IS4	DDE_Tnp_1_7
h1SMcG0000542	h1SMcT0000542.1	hconf	-	-	-	SmMSTRG.12281.1,SmMSTRG.5477.1	MSTRG.12281,MSTRG.5477	-	-	SCP / Tpx-1 / Ag5 / PR-1 / Sc7 family of extracellular domains.	CAP,ShK
h1SMcG0000543	h1SMcT0000543.1	other	-	-	-	-	-	-	-	K02A2.6-like	DUF1759,RVP_2,RVT_1,SCAN,SRCR,gag-asp_proteas,rve,zf-CCHC,zf-H2C2
h1SMcG0000544	h1SMcT0000544.2	hconf	SmMSTRG.12286.2	MSTRG.5478	dd_Smed_v6_11274_0_1	SMEST015155002.1,SMEST038050001.1,SMEST038050003.1,SmMSTRG.12286.1,SmMSTRG.12286.2,SmMSTRG.12286.3,SmMSTRG.12286.4,SmMSTRG.12286.7,SmMSTRG.5478.2,SmMSTRG.5478.3,SmMSTRG.5478.4,SmMSTRG.5478.5,SmMSTRG.5478.6,SmMSTRG.5478.7	MSTRG.12286,MSTRG.5478	dd_Smed_v6_11274_0_1	TUBE1	Tubulin epsilon	Myb_DNA-binding,Tubulin,Tubulin_C
h1SMcG0000545	h1SMcT0000545.1	hconf	SMEST015199001.1	MSTRG.5489	dd_Smed_v6_4318_0_2	SMEST015199001.1,SmMSTRG.5489.1,SmMSTRG.5489.3,SmMSTRG.5489.4,SmMSTRG.5489.5,SmMSTRG.5489.6	MSTRG.5489	dd_Smed_v6_4318_0_1,dd_Smed_v6_4318_0_2,dd_Smed_v6_4318_0_3	-	-	-
h1SMcG0000546	h1SMcT0000546.1	other	SMEST070197001.1	MSTRG.20725	-	SMEST070197001.1	MSTRG.20725	-	-	-	-
h1SMcG0000547	h1SMcT0000547.1	other	-	-	-	-	-	-	-	-	-
h1SMcG0000548	h1SMcT0000548.1	hconf	SmMSTRG.5503.2	MSTRG.5503	dd_Smed_v6_18147_0_1	SMEST015136001.1,SmMSTRG.5503.2	MSTRG.5503	dd_Smed_v6_18147_0_1,dd_Smed_v6_18147_0_2	EVX1	Homeobox even-skipped homolog protein 1	Homeobox
h1SMcG0000549	h1SMcT0000549.3	hconf	SmMSTRG.5504.2	MSTRG.5504	dd_Smed_v6_4455_0_1	SMEST015138001.1,SmMSTRG.5504.1,SmMSTRG.5504.2	MSTRG.5504	dd_Smed_v6_3915_0_1,dd_Smed_v6_4455_0_1	CDK5RAP3	Protein of unknown function (DUF773)	DUF773,EMP24_GP25L,Spectrin
h1SMcG0000550	h1SMcT0000550.1	hconf	SmMSTRG.5507.1	MSTRG.5507	dd_Smed_v6_43122_0_2	SMEST015139001.1,SmMSTRG.5507.1,SmMSTRG.5507.1,SmMSTRG.5507.3,SmMSTRG.5507.3	MSTRG.5507	dd_Smed_v6_43122_0_1,dd_Smed_v6_43122_0_2,dd_Smed_v6_46557_0_1	GPR98	maintenance of animal organ identity	7tm_2,Calx-beta,EPTP,ER,GPS,Laminin_G_3,PAN_1,fn3
h1SMcG0000551	h1SMcT0000551.1	hconf	SMEST015140001.1	SMESG000015140.1	-	SMEST015140001.1	SMESG000015140.1	-	-	calmodulin-dependent protein phosphatase activity	Metallophos
h1SMcG0000552	h1SMcT0000552.1	hconf	SMEST015141001.1	MSTRG.5505	dd_Smed_v6_28049_0_1	SMEST015141001.1	MSTRG.5505	dd_Smed_v6_28049_0_1	NME5	negative regulation of oxidative stress-induced intrinsic apoptotic signaling pathway	Dpy-30,Focal_AT,NDK
h1SMcG0000553	h1SMcT0000553.1	hconf	SMEST015143001.1	MSTRG.5508	dd_Smed_v6_271_0_1	SMEST015143001.1,SmMSTRG.5508.1	MSTRG.5508	dd_Smed_v6_271_0_1	FABP3	Belongs to the calycin superfamily. Fatty-acid binding protein (FABP) family	Lipocalin
h1SMcG0000554	h1SMcT0000554.1	hconf	SmMSTRG.5512.4	MSTRG.5512	dd_Smed_v6_4025_0_1	SMEST015146001.1,SMEST015146003.1,SmMSTRG.5512.10,SmMSTRG.5512.3,SmMSTRG.5512.4,SmMSTRG.5512.5,SmMSTRG.5512.5,SmMSTRG.5512.6,SmMSTRG.5512.7,SmMSTRG.5512.8,SmMSTRG.5512.9	MSTRG.5512	dd_Smed_v6_4025_0_1	RNF31	CD40 signaling pathway	Forkhead,HOIP-UBA,IBR,PUB,Palm_thioest,UEV,zf-B_box,zf-C3HC4,zf-CCCH_3,zf-RanBP
h1SMcG0000555	h1SMcT0000555.1	other	-	-	-	-	-	-	-	-	-
h1SMcG0000556	h1SMcT0000556.2	hconf	SMEST015148015.1	MSTRG.5512	-	SMEST015148006.1,SMEST015148009.1,SMEST015148011.1,SMEST015148012.1,SMEST015148015.1,SMEST015148016.1,SmMSTRG.5512.10	MSTRG.5512	-	RNF31	CD40 signaling pathway	Forkhead,HOIP-UBA,IBR,PUB,Palm_thioest,UEV,zf-B_box,zf-C3HC4,zf-CCCH_3,zf-RanBP
h1SMcG0000557	h1SMcT0000557.1	hconf	SmMSTRG.5512.19	MSTRG.5512	dd_Smed_v6_7487_0_1	SMEST015148001.1,SMEST015148004.1,SMEST015148010.1,SmMSTRG.5512.19,SmMSTRG.5512.22,SmMSTRG.5512.23	MSTRG.5512	dd_Smed_v6_7487_0_1	RNF31	CD40 signaling pathway	Forkhead,HOIP-UBA,IBR,PUB,Palm_thioest,UEV,zf-B_box,zf-C3HC4,zf-CCCH_3,zf-RanBP
h1SMcG0000558	h1SMcT0000558.2	hconf	SmMSTRG.5511.1	MSTRG.5511	dd_Smed_v6_9317_0_1	SMEST015149001.1,SmMSTRG.5511.1,SmMSTRG.5511.2,SmMSTRG.5511.3,SmMSTRG.5511.4,SmMSTRG.5511.4,SmMSTRG.5511.6,SmMSTRG.5511.6,SmMSTRG.5511.7	MSTRG.5511	dd_Smed_v6_9317_0_1	RNF31	CD40 signaling pathway	Forkhead,HOIP-UBA,IBR,PUB,Palm_thioest,UEV,zf-B_box,zf-C3HC4,zf-CCCH_3,zf-RanBP
h1SMcG0000559	h1SMcT0000559.2	hconf	SMEST015150001.1	MSTRG.5513	dd_Smed_v6_7841_0_1	SMEST015150001.1,SMEST015150002.1,SmMSTRG.5513.10,SmMSTRG.5513.10,SmMSTRG.5513.11,SmMSTRG.5513.12,SmMSTRG.5513.12,SmMSTRG.5513.3,SmMSTRG.5513.3,SmMSTRG.5513.4,SmMSTRG.5513.4,SmMSTRG.5513.5,SmMSTRG.5513.5,SmMSTRG.5513.6,SmMSTRG.5513.6,SmMSTRG.5513.7,SmMSTRG.5513.7,SmMSTRG.5513.8,SmMSTRG.5513.8,SmMSTRG.5513.9	MSTRG.5513	dd_Smed_v6_7841_0_1	MGAT5	Domain of unknown function (DUF4525)	DUF4525,Glyco_transf_18
h1SMcG0000560	h1SMcT0000560.2	hconf	SMEST015153002.1	MSTRG.5514	dd_Smed_v6_4142_0_2	SMEST015153001.1,SMEST015153002.1,SmMSTRG.5514.10,SmMSTRG.5514.3,SmMSTRG.5514.4,SmMSTRG.5514.4,SmMSTRG.5514.5,SmMSTRG.5514.5,SmMSTRG.5514.6,SmMSTRG.5514.7,SmMSTRG.5514.8,SmMSTRG.5514.9	MSTRG.5514	dd_Smed_v6_4142_0_1,dd_Smed_v6_4142_0_2	ABCG4	sterol-transporting ATPase activity	ABC2_membrane,ABC_tran
h1SMcG0000561	h1SMcT0000561.1	hconf	SMEST015154001.1	MSTRG.5515	-	SMEST015154001.1	MSTRG.5515	dd_Smed_v6_58349_0_1	-	GTP binding	ATP_bind_1,ATP_bind_3,Aminotran_5,Med19
h1SMcG0000562	h1SMcT0000562.3	hconf	SmMSTRG.5515.4	MSTRG.5515	dd_Smed_v6_5282_0_1	SMEST015156001.1,SMEST015156002.1,SmMSTRG.5515.2,SmMSTRG.5515.3,SmMSTRG.5515.3,SmMSTRG.5515.4,SmMSTRG.5515.7	MSTRG.5515	dd_Smed_v6_5282_0_1	WAC	histone H2B conserved C-terminal lysine ubiquitination	Gal-3-0_sulfotr,WW
h1SMcG0000563	h1SMcT0000563.1	hconf	SMEST015160001.1	SMESG000015160.1	-	SMEST015160001.1	SMESG000015160.1	-	unc-17	Drug transmembrane transporter activity. It is involved in the biological process described with drug transport	Carn_acyltransf,MFS_1
h1SMcG0000564	h1SMcT0000564.1	hconf	SMEST015161001.1	MSTRG.5516	dd_Smed_v6_5888_0_1	SMEST015161001.1,SmMSTRG.5516.10,SmMSTRG.5516.10,SmMSTRG.5516.2,SmMSTRG.5516.2,SmMSTRG.5516.3,SmMSTRG.5516.3,SmMSTRG.5516.3,SmMSTRG.5516.4,SmMSTRG.5516.4,SmMSTRG.5516.5,SmMSTRG.5516.6,SmMSTRG.5516.7,SmMSTRG.5516.7,SmMSTRG.5516.8,SmMSTRG.5516.9,SmMSTRG.5516.9	MSTRG.5516	dd_Smed_v6_5888_0_1	MCOLN2	Polycystin cation channel	PKD_channel
h1SMcG0000565	h1SMcT0000565.2	hconf	SMEST015162008.1	MSTRG.5517	dd_Smed_v6_3616_0_1	SMEST015162004.1,SMEST015162008.1,SmMSTRG.5517.3,SmMSTRG.5517.4,SmMSTRG.5517.4,SmMSTRG.5517.5,SmMSTRG.5517.5,SmMSTRG.5517.6,SmMSTRG.5517.6,SmMSTRG.5517.7,SmMSTRG.5517.8	MSTRG.5517	dd_Smed_v6_3616_0_1,dd_Smed_v6_3616_0_2	MCOLN2	Polycystin cation channel	PKD_channel
h1SMcG0000566	h1SMcT0000566.1	hconf	SMEST015163001.1	MSTRG.5518	dd_Smed_v6_6548_0_1	SMEST015163001.1,SmMSTRG.5518.1	MSTRG.5518	dd_Smed_v6_6548_0_1	MOB1B	hippo signaling	Mob1_phocein
h1SMcG0000567	h1SMcT0000567.1	other	-	-	dd_Smed_v6_19324_0_4	SMEST060883001.1	MSTRG.18036	dd_Smed_v6_19324_0_4,dd_Smed_v6_19324_0_5,dd_Smed_v6_26687_0_1,dd_Smed_v6_26687_0_2	-	piggyBac transposable element-derived protein 4-like	DDE_Tnp_1_7,Tnp_zf-ribbon_2
h1SMcG0000568	h1SMcT0000568.1	hconf	SMEST015169001.1	MSTRG.5519	dd_Smed_v6_7147_0_1	SMEST015169001.1	MSTRG.5519	dd_Smed_v6_7147_0_1	Aprt	adenine phosphoribosyltransferase activity	Abhydrolase_1,Pribosyltran
h1SMcG0000569	h1SMcT0000569.1	hconf	SMEST015170001.1	SMESG000015170.1	-	SMEST015170001.1,SMEST015170001.1	SMESG000015170.1	-	unc-9	Structural component of the gap junctions	Innexin
h1SMcG0000570	h1SMcT0000570.1	hconf	SMEST015174001.1	MSTRG.5520	dd_Smed_v6_85_0_1	SMEST015174001.1	MSTRG.5520	dd_Smed_v6_85_0_1	-	Zinc-dependent metalloprotease	Astacin
h1SMcG0000571	h1SMcT0000571.1	hconf	SMEST015175001.1	MSTRG.5521	dd_Smed_v6_6998_0_1	SMEST015175001.1	MSTRG.5521	dd_Smed_v6_6998_0_1	-	-	-
h1SMcG0000572	h1SMcT0000572.1	hconf	SmMSTRG.5521.5	MSTRG.5521	dd_Smed_v6_8337_0_1	SMEST015183001.1,SmMSTRG.5521.4,SmMSTRG.5521.5,SmMSTRG.5521.6	MSTRG.5521	dd_Smed_v6_8337_0_1	-	C6	C6,MFS_1
h1SMcG0000573	h1SMcT0000573.1	other	-	-	-	-	-	-	-	-	-
h1SMcG0000574	h1SMcT0000574.3	hconf	SMEST015184002.1	MSTRG.5524	dd_Smed_v6_5586_0_1	SMEST015184001.1,SMEST015184002.1,SmMSTRG.5524.1,SmMSTRG.5524.2,SmMSTRG.5524.3,SmMSTRG.5524.6,SmMSTRG.5524.7,SmMSTRG.5524.7,SmMSTRG.5524.7,SmMSTRG.5524.8,SmMSTRG.5524.8	MSTRG.5524	dd_Smed_v6_5586_0_1,dd_Smed_v6_5586_0_2	KIAA0319L	Repeats in polycystic kidney disease 1 (PKD1) and other proteins	REJ
h1SMcG0000575	h1SMcT0000575.1	hconf	SMEST015186001.1	SMESG000015186.1	-	SMEST015186001.1	SMESG000015186.1	-	-	-	-
h1SMcG0000576	h1SMcT0000576.1	hconf	SMEST015187001.1	MSTRG.5522	dd_Smed_v6_5922_0_1	SMEST015187001.1	MSTRG.5522	dd_Smed_v6_5922_0_1	RhoL	GTP binding. It is involved in the biological process described with small GTPase mediated signal transduction	Ras
h1SMcG0000577	h1SMcT0000577.1	other	-	-	-	-	-	dd_Smed_v6_1574_6_152	-	activation of NF-kappaB-inducing kinase activity	zf-C3HC4,zf-C3HC4_2,zf-TRAF
h1SMcG0000578	h1SMcT0000578.1	other	-	-	-	-	-	-	-	K02A2.6-like	DUF1759,RVP_2,RVT_1,SCAN,SRCR,gag-asp_proteas,rve,zf-CCHC,zf-H2C2
h1SMcG0000579	h1SMcT0000579.1	hconf	SMEST015194002.1	MSTRG.5525	dd_Smed_v6_22933_0_1	SMEST015194002.1,SmMSTRG.5525.2,SmMSTRG.5525.2,SmMSTRG.5525.4	MSTRG.5525	dd_Smed_v6_22933_0_1	GALNT11	protein O-linked glycosylation via threonine	Glycos_transf_2,Ricin_B_lectin
h1SMcG0000580	h1SMcT0000580.1	hconf	SmMSTRG.5527.1	MSTRG.5527	-	SMEST015197001.1,SmMSTRG.5527.1,SmMSTRG.5527.3,SmMSTRG.5527.5	MSTRG.5527	-	PCIF1	negative regulation of phosphatase activity	PCIF1_WW,WW
h1SMcG0000581	h1SMcT0000581.1	other	-	-	dd_Smed_v6_26925_0_3	-	-	dd_Smed_v6_26925_0_1,dd_Smed_v6_26925_0_3	PGBD4	PiggyBac transposable	DDE_Tnp_1_7,Tnp_zf-ribbon_2
h1SMcG0000582	h1SMcT0000582.1	hconf	-	-	-	-	-	-	ZMYM1	Domain of unknown function (DUF4371)	DUF4371,Dimer_Tnp_hAT,Mab-21,zf-FCS
h1SMcG0000583	h1SMcT0000583.3	hconf	SMEST015201001.1	MSTRG.5530	dd_Smed_v6_1927_0_1	SMEST015201001.1,SmMSTRG.5530.2,SmMSTRG.5530.3	MSTRG.5530	dd_Smed_v6_1927_0_1	PLEKHB1	regulation of cell differentiation	PH
h1SMcG0000584	h1SMcT0000584.3	hconf	SMEST015204001.1	MSTRG.5532	dd_Smed_v6_2298_0_1	SMEST015204001.1,SmMSTRG.5532.1,SmMSTRG.5532.1,SmMSTRG.5532.2,SmMSTRG.5532.3,SmMSTRG.5532.3,SmMSTRG.5532.4,SmMSTRG.5532.4	MSTRG.5532	dd_Smed_v6_2298_0_1	SUCLA2	ATP-specific succinyl-CoA synthetase functions in the citric acid cycle (TCA), coupling the hydrolysis of succinyl-CoA to the synthesis of ATP and thus represents the only step of substrate-level phosphorylation in the TCA. The beta subunit provides nucleotide specificity of the enzyme and binds the substrate succinate, while the binding sites for coenzyme A and phosphate are found in the alpha s…	ATP-grasp_2,Ligase_CoA
h1SMcG0000585	h1SMcT0000585.1	hconf	SMEST015207001.1	MSTRG.5533	dd_Smed_v6_5677_0_1	SMEST015207001.1,SmMSTRG.5533.1,SmMSTRG.5533.1,SmMSTRG.5533.2,SmMSTRG.5533.3,SmMSTRG.5533.4,SmMSTRG.5533.5,SmMSTRG.5533.7	MSTRG.5533	dd_Smed_v6_5677_0_1	SETD8	histone H4-K20 monomethylation	Ank,Ank_2,RF-1,SET
h1SMcG0000586	h1SMcT0000586.2	hconf	SmMSTRG.5535.1	MSTRG.5535	dd_Smed_v6_6649_0_1	SMEST015209001.1,SMEST015209002.1,SmMSTRG.5535.1,SmMSTRG.5535.2,SmMSTRG.5535.3	MSTRG.5535	dd_Smed_v6_6649_0_1	TRERF1	factor 1	DUF4710,ELM2,Myb_DNA-binding,zf-C2H2,zf-C2H2_6,zf-met
h1SMcG0000587	h1SMcT0000587.2	hconf	SMEST015102011.1	MSTRG.5536	dd_Smed_v6_13275_0_1	SMEST015102011.1,SmMSTRG.5536.4	MSTRG.5536	dd_Smed_v6_13275_0_1	igcm-1	Immunoglobulin like	C2-set_2,I-set,Ig_2,Ig_3,Retrotran_gag_2,V-set,V-set_CD47,fn3,ig,rve
h1SMcG0000588	h1SMcT0000588.2	hconf	SmMSTRG.5544.5	MSTRG.5544	dd_Smed_v6_3307_0_1	SMEST015108001.1,SmMSTRG.5544.2,SmMSTRG.5544.3,SmMSTRG.5544.4,SmMSTRG.5544.5,SmMSTRG.5544.6,SmMSTRG.5544.7,SmMSTRG.5544.8,SmMSTRG.5544.9	MSTRG.5544	dd_Smed_v6_3307_0_1	SGSM2	Small G protein signaling modulator 2	PALP,RUN,RabGAP-TBC
h1SMcG0000589	h1SMcT0000589.1	hconf	-	-	-	-	-	-	-	-	-
h1SMcG0000590	h1SMcT0000590.1	hconf	-	-	dd_Smed_v6_3307_0_2	-	-	dd_Smed_v6_3307_0_2	PCIF1	negative regulation of phosphatase activity	PCIF1_WW,WW
h1SMcG0000591	h1SMcT0000591.1	hconf	-	-	-	-	-	-	-	-	-
h1SMcG0000592	h1SMcT0000592.1	hconf	-	-	-	-	-	-	PCIF1	negative regulation of phosphatase activity	PCIF1_WW,WW
h1SMcG0000593	h1SMcT0000593.1	other	-	-	-	-	-	-	-	-	-
h1SMcG0000594	h1SMcT0000594.1	other	-	-	-	-	-	-	-	K02A2.6-like	AAA_12,Asp_protease_2,RVT_1,Retrotrans_gag,gag-asp_proteas,rve,zf-CCHC,zf-H2C2
h1SMcG0000595	h1SMcT0000595.1	other	-	-	-	SMEST006452005.1,SMEST006452007.1,SmMSTRG.1868.1,SmMSTRG.1870.1,SmMSTRG.1872.12,SmMSTRG.1872.13	-	dd_Smed_v6_14677_0_1	-	-	-
h1SMcG0000596	h1SMcT0000596.1	other	-	-	-	-	-	-	-	K02A2.6-like	DUF1759,RVP_2,RVT_1,SCAN,SRCR,gag-asp_proteas,rve,zf-CCHC,zf-H2C2
h1SMcG0000597	h1SMcT0000597.1	other	-	-	-	-	-	-	-	-	-
h1SMcG0000598	h1SMcT0000598.1	hconf	-	-	-	-	-	-	-	-	-
h1SMcG0000599	h1SMcT0000599.1	other	-	-	-	SMEST015860001.1,SMEST015860002.1,SmMSTRG.5725.6	-	dd_Smed_v6_17132_0_1	-	-	-
h1SMcG0000600	h1SMcT0000600.1	other	-	-	-	-	-	-	-	-	-
h1SMcG0000601	h1SMcT0000601.1	other	-	-	-	-	-	-	XIAP	apoptotic process	BIR,zf-C3HC4_3
h1SMcG0000602	h1SMcT0000602.1	other	-	-	-	-	-	-	-	-	-
h1SMcG0000603	h1SMcT0000603.1	hconf	-	-	-	-	-	-	-	-	-
h1SMcG0000604	h1SMcT0000604.1	other	-	-	-	-	-	-	-	-	-
h1SMcG0000605	h1SMcT0000605.1	hconf	-	-	-	-	-	-	-	-	-
h1SMcG0000606	h1SMcT0000606.1	hconf	-	-	-	-	-	-	-	-	-
h1SMcG0000607	h1SMcT0000607.1	hconf	-	-	-	-	-	-	-	-	-
h1SMcG0000608	h1SMcT0000608.1	hconf	-	-	-	-	-	-	-	-	-
h1SMcG0000609	h1SMcT0000609.1	hconf	-	-	-	-	-	-	PCIF1	negative regulation of phosphatase activity	PCIF1_WW,WW
h1SMcG0000610	h1SMcT0000610.1	hconf	-	-	-	-	-	-	-	-	-
h1SMcG0000611	h1SMcT0000611.1	hconf	-	-	dd_Smed_v6_15434_0_1	-	-	dd_Smed_v6_15434_0_1	-	-	-
h1SMcG0000612	h1SMcT0000612.1	hconf	SMEST015308001.1	MSTRG.5546	dd_Smed_v6_12908_0_1	SMEST015308001.1,SMEST015319001.1,SmMSTRG.5546.2,SmMSTRG.5546.3,SmMSTRG.5546.4,SmMSTRG.5546.4	MSTRG.5546,MSTRG.5547	dd_Smed_v6_12908_0_1,dd_Smed_v6_12908_0_2	-	ATP binding. It is involved in the biological process described with protein phosphorylation	Pkinase
h1SMcG0000613	h1SMcT0000613.1	hconf	SMEST015341001.1	MSTRG.5548	dd_Smed_v6_1077_0_1	SMEST015341001.1,SmMSTRG.5548.2	MSTRG.5548	dd_Smed_v6_1077_0_1	PNO1	RNA binding	KH_1,RNase_PH,RNase_PH_C
h1SMcG0000614	h1SMcT0000614.1	hconf	SMEST015232001.1	MSTRG.5549	dd_Smed_v6_8063_0_1	SMEST015232001.1	MSTRG.5549	dd_Smed_v6_8063_0_1	-	-	-
h1SMcG0000615	h1SMcT0000615.1	hconf	SMEST015243001.1	MSTRG.5550	dd_Smed_v6_82757_0_1	SMEST015243001.1,SMEST015243002.1,SMEST026665001.1,SmMSTRG.156.1	MSTRG.156,MSTRG.5550	dd_Smed_v6_33773_0_1,dd_Smed_v6_82757_0_1	GHITM	Inhibitor of apoptosis-promoting Bax1	Bax1-I,SCHIP-1
h1SMcG0000616	h1SMcT0000616.1	hconf	SmMSTRG.5551.1	MSTRG.5551	dd_Smed_v6_12929_0_1	SMEST015251001.1,SmMSTRG.5551.1	MSTRG.5551	dd_Smed_v6_12929_0_1	-	GTPase activity	Glyco_hydro_47,Ras
h1SMcG0000617	h1SMcT0000617.1	hconf	SMEST015254002.1	MSTRG.5552	dd_Smed_v6_13264_0_1	SMEST015254002.1,SmMSTRG.5552.2,SmMSTRG.5552.2,SmMSTRG.5552.3,SmMSTRG.5552.3,SmMSTRG.5552.4,SmMSTRG.5552.5	MSTRG.5552	dd_Smed_v6_13264_0_1	DGKI	diacylglycerol kinase activity	Ank,Ank_2,Ank_3,Ank_4,Ank_5,Biopterin_H,C1_1,DAGK_acc,DAGK_cat
h1SMcG0000618	h1SMcT0000618.1	hconf	SmMSTRG.5553.1	MSTRG.5553	dd_Smed_v6_18201_0_1	SMEST015256001.1,SMEST015256002.1,SMEST015263003.1,SmMSTRG.5553.1,SmMSTRG.5553.4,SmMSTRG.5553.4,SmMSTRG.5553.4,SmMSTRG.5553.5,SmMSTRG.5553.6	MSTRG.5553	dd_Smed_v6_18201_0_1	-	Neurotransmitter-gated ion-channel ligand binding domain	Neur_chan_LBD,Neur_chan_memb
h1SMcG0000619	h1SMcT0000619.1	hconf	SmMSTRG.5554.7	MSTRG.5554	dd_Smed_v6_14297_0_1	SMEST015266001.1,SmMSTRG.5554.1,SmMSTRG.5554.2,SmMSTRG.5554.3,SmMSTRG.5554.4,SmMSTRG.5554.6,SmMSTRG.5554.7	MSTRG.5554	dd_Smed_v6_14297_0_1	-	-	-
h1SMcG0000620	h1SMcT0000620.3	hconf	SmMSTRG.5556.2	MSTRG.5556	dd_Smed_v6_14696_0_1	SMEST015273001.1,SMEST015273001.1,SmMSTRG.5556.2,SmMSTRG.5556.2,SmMSTRG.5556.3	MSTRG.5556	dd_Smed_v6_14696_0_1,dd_Smed_v6_14696_0_2	PPP2R3A	protein phosphatase regulator activity	EF-hand_7
h1SMcG0000621	h1SMcT0000621.1	hconf	SMEST015274001.1	MSTRG.5555	dd_Smed_v6_25428_0_1	SMEST015274001.1,SmMSTRG.5555.1	MSTRG.5555	dd_Smed_v6_25428_0_1	-	Polymerase that creates the 3'-poly(A) tail of mRNA's. May acquire specificity through interaction with a cleavage and polyadenylation factor	NTP_transf_2,PAP_RNA-bind,PAP_central
h1SMcG0000622	h1SMcT0000622.1	hconf	SMEST015279001.1	MSTRG.5557	dd_Smed_v6_18125_0_1	SMEST015279001.1,SmMSTRG.5557.2,SmMSTRG.5557.2	MSTRG.5557	dd_Smed_v6_18125_0_1	BMP1	bone morphogenetic protein	Abhydrolase_1,Astacin,CUB,EGF,EGF_CA,EMP70,FXa_inhibition,Homeobox_KN,IRS,RVT_1
h1SMcG0000623	h1SMcT0000623.1	hconf	SMEST015282001.1	MSTRG.5559	dd_Smed_v6_751_0_1	SMEST015282001.1,SmMSTRG.5559.1	MSTRG.5559	dd_Smed_v6_751_0_1	PPP1CB	myosin-light-chain-phosphatase activity	HMG14_17,Metallophos,Ribosomal_S5_C,STPPase_N
h1SMcG0000624	h1SMcT0000624.1	hconf	SMEST015296001.1	MSTRG.5562	dd_Smed_v6_9210_0_1	SMEST015296001.1	MSTRG.5562	dd_Smed_v6_9210_0_1	LRRC57	Leucine Rich repeats (2 copies)	LRR_1,LRR_4,LRR_6,LRR_8
h1SMcG0000625	h1SMcT0000625.1	other	-	-	dd_Smed_v6_22559_0_6	-	-	dd_Smed_v6_22559_0_6	-	-	Endonuclease_7
h1SMcG0000626	h1SMcT0000626.1	hconf	SmMSTRG.5564.2	MSTRG.5564	dd_Smed_v6_11995_0_1	SMEST015305001.1,SMEST055722002.1,SmMSTRG.16841.11,SmMSTRG.16841.12,SmMSTRG.16841.12,SmMSTRG.16841.2,SmMSTRG.16841.5,SmMSTRG.16841.6,SmMSTRG.16841.7,SmMSTRG.16841.7,SmMSTRG.16841.8,SmMSTRG.16841.8,SmMSTRG.5564.10,SmMSTRG.5564.11,SmMSTRG.5564.12,SmMSTRG.5564.12,SmMSTRG.5564.13,SmMSTRG.5564.13,SmMSTRG.5564.14,SmMSTRG.5564.15,SmMSTRG.5564.15,SmMSTRG.5564.2,SmMSTRG.5564.3,SmMSTRG.5564.4,SmMSTRG.5564.…	MSTRG.5564,MSTRG.16841	dd_Smed_v6_11995_0_1,dd_Smed_v6_13293_0_1,dd_Smed_v6_3685_0_2	MARK3	MAP microtubule affinity-regulating kinase 3	FTH,KA1,Pkinase,Pkinase_Tyr,UBA
h1SMcG0000627	h1SMcT0000627.1	hconf	SMEST015310001.1	MSTRG.5565	dd_Smed_v6_8516_0_1	SMEST015310001.1,SmMSTRG.5565.10,SmMSTRG.5565.11,SmMSTRG.5565.2,SmMSTRG.5565.3,SmMSTRG.5565.4,SmMSTRG.5565.4,SmMSTRG.5565.5,SmMSTRG.5565.6,SmMSTRG.5565.7,SmMSTRG.5565.8,SmMSTRG.5565.8,SmMSTRG.5565.9,SmMSTRG.5565.9	MSTRG.5565	dd_Smed_v6_8516_0_1	QSOX2	oxidase activity. It is involved in the biological process described with oxidation-reduction process	DUF106,Evr1_Alr,Thioredoxin
h1SMcG0000628	h1SMcT0000628.1	hconf	SMEST015312001.1	MSTRG.5567	dd_Smed_v6_2565_0_1	SMEST015312001.1,SMEST029116001.1	MSTRG.5567,MSTRG.9771	dd_Smed_v6_2565_0_1	GPD1	glycerol-3-phosphate catabolic process	BESS,NAD_Gly3P_dh_C,NAD_Gly3P_dh_N,PH
h1SMcG0000629	h1SMcT0000629.3	hconf	SmMSTRG.5569.4	MSTRG.5569	dd_Smed_v6_10349_0_1	SMEST015331001.1,SMEST015331002.1,SMEST046033001.1,SmMSTRG.14290.1,SmMSTRG.14290.2,SmMSTRG.14290.4,SmMSTRG.14290.5,SmMSTRG.14290.6,SmMSTRG.14290.7,SmMSTRG.5569.1,SmMSTRG.5569.3,SmMSTRG.5569.4,SmMSTRG.5569.5,SmMSTRG.5569.6,SmMSTRG.5569.7,SmMSTRG.5569.8	MSTRG.14290,MSTRG.5569	dd_Smed_v6_10349_0_1,dd_Smed_v6_7803_0_1	ABHD12B	Serine aminopeptidase, S33	Abhydrolase_1,Abhydrolase_2,Abhydrolase_6,DLH,Hydrolase_4,MLD,Myb_DNA-bind_4,Peptidase_C80
h1SMcG0000630	h1SMcT0000630.1	hconf	SMEST015329001.1	MSTRG.5570	dd_Smed_v6_5101_0_1	SMEST015329001.1,SmMSTRG.5570.1,SmMSTRG.5570.4	MSTRG.5570	dd_Smed_v6_5101_0_1	-	-	-
h1SMcG0000631	h1SMcT0000631.1	hconf	SmMSTRG.5569.7	MSTRG.5569	dd_Smed_v6_25147_0_1	SMEST015333001.1,SmMSTRG.5569.11,SmMSTRG.5569.13,SmMSTRG.5569.7	MSTRG.5569	dd_Smed_v6_25147_0_1,dd_Smed_v6_25147_0_2	-	-	-
h1SMcG0000632	h1SMcT0000632.1	hconf	-	-	dd_Smed_v6_20799_0_3	SMEST041211003.1	SMESG000041211.1	dd_Smed_v6_20799_0_1,dd_Smed_v6_20799_0_3	-	-	-
h1SMcG0000633	h1SMcT0000633.1	hconf	SmMSTRG.5568.2	MSTRG.5568	dd_Smed_v6_6715_0_1	SMEST015211001.1,SmMSTRG.5568.1,SmMSTRG.5568.2	MSTRG.5568	dd_Smed_v6_6715_0_1	YNG2	Chromatin modification-related protein	ING,PHD
h1SMcG0000634	h1SMcT0000634.1	hconf	SMEST015215001.1	SMESG000015215.1	-	SMEST015215001.1	SMESG000015215.1	-	nkb-3	This is the non-catalytic component of the active enzyme, which catalyzes the hydrolysis of ATP coupled with the exchange of Na( ) and K( ) ions across the plasma membrane	EF-hand_6,Lamp,Na_K-ATPase
h1SMcG0000635	h1SMcT0000635.1	hconf	SMEST015225001.1	MSTRG.5572	dd_Smed_v6_37609_0_1	SMEST015225001.1	MSTRG.5572	dd_Smed_v6_37609_0_1	-	Serpentine type 7TM GPCR chemoreceptor Srw	7TM_GPCR_Srw,7tm_1
h1SMcG0000636	h1SMcT0000636.1	hconf	SMEST015236002.1	SMESG000015236.1	-	SMEST001725002.1,SMEST007028001.1,SMEST015236002.1,SMEST024485001.1,SMEST027949001.1,SMEST037169001.1,SMEST039896001.1,SMEST056426001.1,SMEST058080001.1,SMEST060952001.1,SMEST067088003.1,SMEST068171002.1,SMEST069055001.1,SMEST071073001.1,SMEST073116001.1,SMEST078863001.1	MSTRG.1409,SMESG000007028.1,SMESG000015236.1,SMESG000024485.1,SMESG000027949.1,SMESG000037169.1,SMESG000039896.1,SMESG000046335.1,SMESG000056426.1,SMESG000058080.1,SMESG000060952.1,SMESG000067088.1,SMESG000068171.1,SMESG000069055.1,MSTRG.20927,MSTRG.21463,SMESG000078863.1	-	-	transposition, RNA-mediated	Chromo,DUF4371,MULE,Pox_A32,RVT_1,rve
h1SMcG0000637	h1SMcT0000637.1	hconf	SMEST015237002.1	MSTRG.5573	dd_Smed_v6_9202_0_1	SMEST015237002.1,SmMSTRG.5573.1,SmMSTRG.5573.3,SmMSTRG.5573.4	MSTRG.5573	dd_Smed_v6_9202_0_1	SARS2	tRNA synthetase class II core domain (G, H, P, S and T)	FBA,Ig_3,Seryl_tRNA_N,tRNA-synt_2b
h1SMcG0000638	h1SMcT0000638.1	other	SMEST015240001.1	SMESG000015240.1	-	SMEST015240001.1	SMESG000015240.1	-	-	-	-
h1SMcG0000639	h1SMcT0000639.6	hconf	SmMSTRG.5574.5	-	dd_Smed_v6_280_0_1	SMEST015244001.1,SmMSTRG.5574.3,SmMSTRG.5574.4,SmMSTRG.5574.5	MSTRG.5574	dd_Smed_v6_280_0_1	ODC1	ornithine decarboxylase activity	Orn_Arg_deC_N,Orn_DAP_Arg_deC,rve
h1SMcG0000640	h1SMcT0000640.1	other	SmMSTRG.2247.2	MSTRG.2245	dd_Smed_v6_7788_0_1	SMEST004823001.1,SMEST004889001.1,SmMSTRG.2245.4,SmMSTRG.2247.2,SmMSTRG.2247.3	MSTRG.2245,MSTRG.2247	dd_Smed_v6_7788_0_1	MRPS17	mitochondrial translation	KRAB,NIPSNAP,POP1,POPLD,Ribosomal_S17,WD40
h1SMcG0000641	h1SMcT0000641.1	hconf	SmMSTRG.2250.2	MSTRG.2250	dd_Smed_v6_1527_0_1	SMEST004726001.1,SmMSTRG.2250.2,SmMSTRG.2250.3	MSTRG.2250	dd_Smed_v6_1527_0_1	DNAJA4	homolog, subfamily A, member	DnaJ,DnaJ_C,DnaJ_CXXCXGXG,Pkinase_Tyr,RRM_1,RUN,SH2
h1SMcG0000642	h1SMcT0000642.1	other	-	-	-	SMEST047874003.1,SMEST047874007.1,SMEST055177001.1,SMEST067264001.1	MSTRG.16691,MSTRG.20004	-	-	nucleic acid binding	DNA_pol_B_2,Endonuclease_7,Rho_N
h1SMcG0000643	h1SMcT0000643.14	hconf	SMEST004748001.1	MSTRG.2252	dd_Smed_v6_151_0_1	SMEST004748001.1,SmMSTRG.2252.2,SmMSTRG.2252.3	MSTRG.2252	dd_Smed_v6_151_0_1	RpL5	Ribosomal large subunit proteins 60S L5, and 50S L18	DNA_mis_repair,HATPase_c_3,HMG_box,Ribosomal_L18_c,Ribosomal_L5e
h1SMcG0000644	h1SMcT0000644.1	hconf	-	-	-	-	-	-	-	-	-
h1SMcG0000645	h1SMcT0000645.1	hconf	SMEST004781001.1	SMESG000004781.1	dd_Smed_v6_49907_0_1	SMEST004781001.1	SMESG000004781.1	dd_Smed_v6_49907_0_1	-	-	-
h1SMcG0000646	h1SMcT0000646.1	other	SmMSTRG.2253.2	MSTRG.2267	-	SMEST004848001.1,SMEST004848002.1,SMEST004848003.1,SmMSTRG.2253.1,SmMSTRG.2253.2,SmMSTRG.2255.3	MSTRG.2253,MSTRG.2267	-	SPE1	Pyridoxal-dependent decarboxylase, pyridoxal binding domain	Creatinase_N,HATPase_c,HisKA,Orn_Arg_deC_N,Orn_DAP_Arg_deC,Peptidase_M24,Response_reg,cobW
h1SMcG0000647	h1SMcT0000647.1	hconf	SMEST004803001.1	MSTRG.2258	dd_Smed_v6_16760_0_4	SMEST004803001.1,SmMSTRG.2258.1,SmMSTRG.2258.2,SmMSTRG.2258.3,SmMSTRG.2258.5,SmMSTRG.2258.6,SmMSTRG.2258.6,SmMSTRG.2258.6,SmMSTRG.2258.7	MSTRG.2258	dd_Smed_v6_16760_0_1,dd_Smed_v6_16760_0_2,dd_Smed_v6_16760_0_3,dd_Smed_v6_16760_0_4	-	mismatched DNA binding	Ank_2,Ank_3,DNA_mis_repair,HATPase_c_3,MutL_C
h1SMcG0000648	h1SMcT0000648.1	other	-	-	-	SmMSTRG.2255.3,SmMSTRG.2255.4	-	-	ODC1	ornithine decarboxylase activity	Orn_Arg_deC_N,Orn_DAP_Arg_deC,rve
h1SMcG0000649	h1SMcT0000649.1	other	-	-	-	-	-	-	-	-	Borealin,Nbl1_Borealin_N,RVT_1
h1SMcG0000650	h1SMcT0000650.1	hconf	SmMSTRG.2256.1	MSTRG.2256	dd_Smed_v6_20911_0_1	SmMSTRG.2256.1	MSTRG.2256	dd_Smed_v6_20911_0_1	-	Putative esterase	Hydrolase_4
h1SMcG0000651	h1SMcT0000651.1	hconf	SMEST004815001.1	MSTRG.2259	dd_Smed_v6_9173_0_1	SMEST004815001.1,SmMSTRG.2259.2,SmMSTRG.2259.3,SmMSTRG.2259.5,SmMSTRG.2259.7	MSTRG.2259	dd_Smed_v6_9173_0_1,dd_Smed_v6_9173_0_2	MGLL	Monoglyceride lipase	Hydrolase_4
h1SMcG0000652	h1SMcT0000652.3	hconf	SMEST004820002.1	MSTRG.2267	-	SMEST004806002.1,SMEST004806003.1,SMEST004820001.1,SMEST004820002.1	MSTRG.2255,MSTRG.2267	-	ODC1	ornithine decarboxylase activity	Orn_Arg_deC_N,Orn_DAP_Arg_deC,rve
h1SMcG0000653	h1SMcT0000653.1	hconf	SmMSTRG.2267.5	MSTRG.2267	-	SMEST004822001.1,SmMSTRG.2267.1,SmMSTRG.2267.5	MSTRG.2267	-	ODC1	ornithine decarboxylase activity	Orn_Arg_deC_N,Orn_DAP_Arg_deC,rve
h1SMcG0000654	h1SMcT0000654.1	hconf	SmMSTRG.2268.2	MSTRG.2268	dd_Smed_v6_5320_0_1	SMEST004825003.1,SMEST004825004.1,SMEST004825004.1,SMEST004835003.1,SMEST004835005.1,SMEST004835005.1,SmMSTRG.2268.1,SmMSTRG.2268.2,SmMSTRG.2268.5	MSTRG.2268	dd_Smed_v6_5320_0_1	RB1CC1	Autophagy-related protein 11	APG17,ATG11,ubiquitin
h1SMcG0000655	h1SMcT0000655.1	hconf	SMEST004839001.1	MSTRG.2270	dd_Smed_v6_3078_0_1	SMEST004839001.1,SMEST060398001.1,SMEST060398004.1,SMEST067518001.1,SMEST067518002.1,SmMSTRG.2270.1,SmMSTRG.2270.2	MSTRG.2270,MSTRG.17910,MSTRG.20011	dd_Smed_v6_3055_0_1,dd_Smed_v6_3078_0_1	-	HIT domain	HIT
h1SMcG0000656	h1SMcT0000656.1	hconf	SMEST004840001.1	MSTRG.2271	dd_Smed_v6_9273_0_1	SMEST004840001.1,SmMSTRG.2271.1,SmMSTRG.2271.1	MSTRG.2271	dd_Smed_v6_9273_0_1	EGR4	early growth response	zf-C2H2
h1SMcG0000657	h1SMcT0000657.1	hconf	SmMSTRG.2267.10	MSTRG.2267	dd_Smed_v6_4595_0_2	SMEST004846001.1,SmMSTRG.2267.10,SmMSTRG.2267.11,SmMSTRG.2267.11,SmMSTRG.2267.12,SmMSTRG.2267.12,SmMSTRG.4353.4,SmMSTRG.4353.5	MSTRG.2267	dd_Smed_v6_4595_0_1,dd_Smed_v6_4595_0_2,dd_Smed_v6_4595_0_4	INO80	DNA-binding domain	7tm_3,ANF_receptor,DBINO,Helicase_C,NCD3G,SNF2_N
h1SMcG0000658	h1SMcT0000658.1	other	SmMSTRG.5574.2	MSTRG.5574	-	SMEST004848001.1,SMEST004848003.1,SMEST015241001.1,SmMSTRG.2267.6,SmMSTRG.5574.2	MSTRG.2267,MSTRG.5574	-	SPE1	Pyridoxal-dependent decarboxylase, pyridoxal binding domain	Creatinase_N,HATPase_c,HisKA,Orn_Arg_deC_N,Orn_DAP_Arg_deC,Peptidase_M24,Response_reg,cobW
h1SMcG0000659	h1SMcT0000659.1	hconf	SMEST004851001.1	MSTRG.2261	dd_Smed_v6_5595_0_1	SMEST004851001.1	MSTRG.2261	dd_Smed_v6_5595_0_1	-	-	-
h1SMcG0000660	h1SMcT0000660.1	other	-	-	-	-	-	-	-	-	-
h1SMcG0000661	h1SMcT0000661.1	hconf	SMEST004857001.1	SMESG000004857.1	-	SMEST004857001.1	SMESG000004857.1	-	-	calcium ion binding	EF-hand_5,EF-hand_7
h1SMcG0000662	h1SMcT0000662.1	hconf	SMEST004858001.1	MSTRG.2262	dd_Smed_v6_2752_0_1	SMEST004858001.1,SmMSTRG.2262.1,SmMSTRG.2262.2,SmMSTRG.2262.4	MSTRG.2262	dd_Smed_v6_2752_0_1	VAPA	(vesicle-associated membrane protein)-associated protein	Motile_Sperm,Vps4_C
h1SMcG0000663	h1SMcT0000663.1	other	-	-	-	-	-	-	-	-	-
h1SMcG0000664	h1SMcT0000664.1	hconf	SmMSTRG.2264.1	MSTRG.2264	dd_Smed_v6_9063_0_1	SMEST004865001.1,SmMSTRG.2264.1,SmMSTRG.2264.3	MSTRG.2264	dd_Smed_v6_9063_0_1	-	-	-
h1SMcG0000665	h1SMcT0000665.1	hconf	SMEST004870002.1	MSTRG.2265	dd_Smed_v6_1231_0_1	SMEST004870002.1	MSTRG.2265	dd_Smed_v6_1231_0_1	PSMD4	26S proteasome non-ATPase regulatory subunit	UIM,VWA_2
h1SMcG0000666	h1SMcT0000666.4	hconf	SMEST004871001.1	MSTRG.2273	dd_Smed_v6_1686_0_1	SMEST004871001.1	MSTRG.2273	dd_Smed_v6_1686_0_1	TSG101	Tumor susceptibility	EFG_IV,Ldh_1_N,TMA7,UEV,Vps23_core,zf-MYND
h1SMcG0000667	h1SMcT0000667.1	other	-	-	-	-	-	-	-	-	-
h1SMcG0000668	h1SMcT0000668.1	other	-	-	-	-	-	-	-	-	-
h1SMcG0000669	h1SMcT0000669.1	hconf	SMEST004877001.1	MSTRG.2277	dd_Smed_v6_7211_0_1	SMEST004877001.1,SMEST004877004.1,SMEST004877005.1,SMEST004877008.1,SMEST004877013.1,SMEST004877014.1,SmMSTRG.2277.1,SmMSTRG.2277.10,SmMSTRG.2277.11,SmMSTRG.2277.2,SmMSTRG.2277.2,SmMSTRG.2277.8,SmMSTRG.2277.8,SmMSTRG.2277.9,SmMSTRG.2277.9,SmMSTRG.2277.9	MSTRG.2277	dd_Smed_v6_7211_0_1,dd_Smed_v6_7211_0_2,dd_Smed_v6_7211_0_3,dd_Smed_v6_7211_0_4	PITPNM2	DDHD	CDK2AP,DDHD,Guanylate_kin,IP_trans
h1SMcG0000670	h1SMcT0000670.1	other	-	-	-	-	-	-	-	-	-
h1SMcG0000671	h1SMcT0000671.1	other	-	-	-	SMEST079772003.1	SMESG000079772.1	-	-	-	-
h1SMcG0000672	h1SMcT0000672.1	other	-	-	-	-	-	-	-	-	-
h1SMcG0000673	h1SMcT0000673.1	hconf	SMEST004885004.1	MSTRG.2280	dd_Smed_v6_5297_0_1	SMEST004885001.1,SMEST004885002.1,SMEST004885003.1,SMEST004885004.1,SmMSTRG.2280.2,SmMSTRG.2280.2,SmMSTRG.2280.3,SmMSTRG.2280.3,SmMSTRG.2280.3	MSTRG.2280	dd_Smed_v6_5297_0_1	-	-	-
h1SMcG0000674	h1SMcT0000674.1	hconf	SMEST004673006.1	MSTRG.2279	dd_Smed_v6_10069_0_1	SMEST004673006.1,SMEST004886001.1,SMEST004886007.1,SMEST004886008.1,SmMSTRG.2279.1,SmMSTRG.2279.1,SmMSTRG.2281.4,SmMSTRG.2281.4	MSTRG.2279,MSTRG.2281	dd_Smed_v6_10069_0_1	SKIV2L2	RNA helicase activity	ArgoL1,ArgoN,DEAD,DSHCT,Helicase_C,Metallophos,Piwi,TAF4,TAFH,rRNA_proc-arch
h1SMcG0000675	h1SMcT0000675.1	hconf	SmMSTRG.2283.1	MSTRG.2283	dd_Smed_v6_14121_0_1	SMEST004675002.1,SMEST004675003.1,SMEST004675004.1,SMEST004888002.1,SmMSTRG.2282.1,SmMSTRG.2282.3,SmMSTRG.2282.5,SmMSTRG.2283.1,SmMSTRG.2283.11,SmMSTRG.2283.2,SmMSTRG.2283.2,SmMSTRG.2283.5,SmMSTRG.2283.8	MSTRG.2282,MSTRG.2283	dd_Smed_v6_14121_0_1	RAD9B	intra-S DNA damage checkpoint	Rad9
h1SMcG0000676	h1SMcT0000676.1	other	-	-	-	-	-	-	-	-	-
h1SMcG0000677	h1SMcT0000677.1	hconf	SMEST004678001.1	MSTRG.2285	dd_Smed_v6_6418_0_1	SMEST004678001.1,SMEST055352001.1	MSTRG.2285,MSTRG.16875	dd_Smed_v6_6418_0_1	UBB	protein tag	ubiquitin
h1SMcG0000678	h1SMcT0000678.1	hconf	SMEST004697004.1	MSTRG.2286	dd_Smed_v6_67181_0_1	SMEST004697004.1,SMEST004697005.1,SmMSTRG.2286.3,SmMSTRG.2286.3,SmMSTRG.2286.4,SmMSTRG.2286.5,SmMSTRG.2286.6	MSTRG.2286	dd_Smed_v6_48927_0_1,dd_Smed_v6_54089_0_1,dd_Smed_v6_67181_0_1	SLC4A11	HCO3- transporter family	Band_3_cyto,HCO3_cotransp,PTS_EIIA_2
h1SMcG0000679	h1SMcT0000679.1	hconf	SMEST004700001.1	SMESG000004700.1	-	SMEST004700001.1	SMESG000004700.1	-	-	-	-
h1SMcG0000680	h1SMcT0000680.1	hconf	SMEST004705001.1	MSTRG.2288	dd_Smed_v6_12371_0_1	SMEST004705001.1,SmMSTRG.18785.2,SmMSTRG.18785.8,SmMSTRG.2288.2,SmMSTRG.2288.2,SmMSTRG.2288.3,SmMSTRG.2288.3,SmMSTRG.2288.4,SmMSTRG.2288.4,SmMSTRG.2288.5,SmMSTRG.2288.5,SmMSTRG.2288.6,SmMSTRG.2288.6	MSTRG.2288	dd_Smed_v6_12371_0_1	HDAC3	Belongs to the histone deacetylase family. HD Type 1 subfamily	Hist_deacetyl
h1SMcG0000681	h1SMcT0000681.1	hconf	SMEST004762001.1	SMESG000004762.1	-	SMEST004706002.1,SMEST004761001.1,SMEST004762001.1	SMESG000004706.1,SMESG000004761.1,SMESG000004762.1	dd_Smed_v6_41667_0_2	PSMD4	26S proteasome non-ATPase regulatory subunit	UIM,VWA_2
h1SMcG0000682	h1SMcT0000682.1	other	SmMSTRG.2290.2	MSTRG.2290	dd_Smed_v6_5886_0_1	SMEST004734001.1,SmMSTRG.2290.2,SmMSTRG.2290.3,SmMSTRG.2290.4,SmMSTRG.2290.5	MSTRG.2290	dd_Smed_v6_5886_0_1	CYB5D2	heme binding	Cyt-b5
h1SMcG0000683	h1SMcT0000683.1	hconf	-	-	-	-	-	dd_Smed_v6_41667_0_1	Pros54	Ssl1-like	UIM,VWA_2
h1SMcG0000684	h1SMcT0000684.1	hconf	SMEST004754002.1	MSTRG.2304	dd_Smed_v6_7673_0_1	SMEST004753001.1,SMEST004754001.1,SMEST004754002.1,SmMSTRG.2304.1,SmMSTRG.2304.1,SmMSTRG.2304.10,SmMSTRG.2304.10,SmMSTRG.2304.10,SmMSTRG.2304.11,SmMSTRG.2304.11,SmMSTRG.2304.11,SmMSTRG.2304.11,SmMSTRG.2304.12,SmMSTRG.2304.12,SmMSTRG.2304.12,SmMSTRG.2304.12,SmMSTRG.2304.3,SmMSTRG.2304.3,SmMSTRG.2304.3,SmMSTRG.2304.3,SmMSTRG.2304.3,SmMSTRG.2304.4,SmMSTRG.2304.4,SmMSTRG.2304.5,SmMSTRG.2304.5,SmMSTRG…	MSTRG.2304	dd_Smed_v6_7673_0_1	KIAA0100	UPF0378 protein KIAA0100 homolog	Apt1,DUF2405,Fmp27,Fmp27_GFWDK,Fmp27_WPPW,Glycos_transf_2,Pkinase,RCC1,RCC1_2,Zip
h1SMcG0000685	h1SMcT0000685.1	hconf	SMEST027886001.1	SMESG000027886.1	dd_Smed_v6_50089_0_1	SMEST002698001.1,SMEST008346001.1,SMEST027886001.1	SMESG000002698.1,MSTRG.3312,SMESG000027886.1	dd_Smed_v6_50089_0_1	-	-	-
h1SMcG0000686	h1SMcT0000686.2	hconf	SMEST004755002.1	MSTRG.2291	dd_Smed_v6_10684_0_1	SMEST004755001.1,SMEST004755002.1,SmMSTRG.2291.3,SmMSTRG.2291.4	MSTRG.2291	dd_Smed_v6_10684_0_1	-	-	-
h1SMcG0000687	h1SMcT0000687.2	hconf	SMEST004758002.1	MSTRG.2294	dd_Smed_v6_11157_0_1	SMEST004758001.1,SMEST004758002.1,SmMSTRG.2294.3,SmMSTRG.2294.3,SmMSTRG.2294.4,SmMSTRG.2294.4,SmMSTRG.2294.5,SmMSTRG.2294.5,SmMSTRG.2294.6	MSTRG.2294	dd_Smed_v6_11157_0_1	-	NACHT domain	CARD,DED,NACHT
h1SMcG0000688	h1SMcT0000688.2	hconf	SMEST004763001.1	MSTRG.2295	dd_Smed_v6_31553_0_1	SMEST001775001.1,SMEST004763001.1	MSTRG.1470,MSTRG.2295	dd_Smed_v6_31553_0_1,dd_Smed_v6_35680_0_1	-	-	-
h1SMcG0000689	h1SMcT0000689.1	hconf	SmMSTRG.2301.3	MSTRG.9526	dd_Smed_v6_12202_0_1	SMEST004783001.1,SMEST028291001.1,SMEST028291002.1,SMEST028291002.1,SMEST028291003.1,SMEST028291003.1,SMEST028291004.1,SMEST028291004.1,SmMSTRG.2301.10,SmMSTRG.2301.2,SmMSTRG.2301.2,SmMSTRG.2301.3,SmMSTRG.2301.4,SmMSTRG.2301.4,SmMSTRG.2301.5,SmMSTRG.2301.5,SmMSTRG.2301.6,SmMSTRG.2301.6,SmMSTRG.2301.7,SmMSTRG.2301.8,SmMSTRG.2301.8,SmMSTRG.2301.9,SmMSTRG.9526.1,SmMSTRG.9526.1,SmMSTRG.9526.13,SmMSTR…	MSTRG.9526,MSTRG.2301	dd_Smed_v6_12202_0_1	SETD3	Belongs to the class V-like SAM-binding methyltransferase superfamily. Histone-lysine methyltransferase family. SETD3 subfamily	Rubis-subs-bind,SET
h1SMcG0000690	h1SMcT0000690.1	hconf	SMEST004792001.1	MSTRG.2299	dd_Smed_v6_7822_0_1	SMEST004792001.1,SMEST028281001.1,SMEST028282001.1	MSTRG.2299,MSTRG.9523,MSTRG.9524	dd_Smed_v6_7822_0_1,dd_Smed_v6_7822_0_2,dd_Smed_v6_7822_0_3	AQR	It is involved in the biological process described with mRNA splicing, via spliceosome	AAA_11,AAA_12,Aquarius_N,DDE_3,E3_UbLigase_R4,HTH_Tnp_Tc3_2
h1SMcG0000691	h1SMcT0000691.1	hconf	SMEST028269001.1	MSTRG.9522	dd_Smed_v6_56517_0_1	SMEST004802001.1,SMEST028269001.1	MSTRG.2300,MSTRG.9522	dd_Smed_v6_56517_0_1	-	N-terminal region of glycosyl transferase group 7	Glyco_transf_7C,Glyco_transf_7N
h1SMcG0000692	h1SMcT0000692.1	hconf	SmMSTRG.9521.1	MSTRG.9521	dd_Smed_v6_2647_0_1	SMEST028266002.1,SmMSTRG.9521.1	MSTRG.9521	dd_Smed_v6_2647_0_1	MRPL18	ribosomal protein L18	EMP24_GP25L,Ribosomal_L18p
h1SMcG0000693	h1SMcT0000693.4	hconf	SMEST028264001.1	MSTRG.9520	dd_Smed_v6_79_0_1	SMEST028264001.1,SmMSTRG.9520.1,SmMSTRG.9520.3	MSTRG.9520	dd_Smed_v6_79_0_1	-	carbohydrate binding	Kringle,Lectin_C,TSP_1,WSC
h1SMcG0000694	h1SMcT0000694.1	hconf	SmMSTRG.9518.1	MSTRG.9519	dd_Smed_v6_58_0_1	SmMSTRG.9518.1	MSTRG.9518,MSTRG.9519	dd_Smed_v6_58_0_1	COLEC11	calcium-dependent carbohydrate binding	Collagen,Lectin_C
h1SMcG0000695	h1SMcT0000695.7	hconf	SmMSTRG.9517.1	MSTRG.9517	dd_Smed_v6_10_1_1	SMEST028258001.1,SMEST028260001.1,SmMSTRG.9517.1,SmMSTRG.9517.10,SmMSTRG.9517.12,SmMSTRG.9517.5	MSTRG.9517	dd_Smed_v6_10_1_1	SFTPD	Surfactant protein D	Collagen,Lectin_C,Surfac_D-trimer,VWD
h1SMcG0000696	h1SMcT0000696.1	other	-	-	-	-	-	-	-	transposition, RNA-mediated	Asp_protease,DDE_Tnp_4,RVT_1,Spuma_A9PTase,rve
h1SMcG0000697	h1SMcT0000697.1	other	-	-	-	-	-	-	-	zinc finger	Retrotrans_gag,zf-CCHC
h1SMcG0000698	h1SMcT0000698.1	hconf	SMEST028253001.1	MSTRG.9516	dd_Smed_v6_6013_0_2	SMEST028253001.1,SmMSTRG.9516.1	MSTRG.9516	dd_Smed_v6_6013_0_2,dd_Smed_v6_6013_0_3,dd_Smed_v6_6013_0_4,dd_Smed_v6_6013_0_6	-	-	-
h1SMcG0000699	h1SMcT0000699.3	hconf	SmMSTRG.9515.5	MSTRG.9515	dd_Smed_v6_6513_0_1	SMEST028250003.1,SMEST028250004.1,SMEST028250005.1,SmMSTRG.9515.1,SmMSTRG.9515.4,SmMSTRG.9515.5,SmMSTRG.9515.6,SmMSTRG.9515.7,SmMSTRG.9515.9	MSTRG.9515	dd_Smed_v6_6513_0_1	PDE7A	3',5'-cyclic-AMP phosphodiesterase activity	Mito_fiss_reg,PDEase_I
h1SMcG0000700	h1SMcT0000700.1	hconf	SMEST062269001.1	MSTRG.18572	-	SMEST062269001.1	MSTRG.18572	-	-	-	-
h1SMcG0000701	h1SMcT0000701.1	hconf	SMEST028236001.1	MSTRG.9513	dd_Smed_v6_13492_0_1	SMEST028236001.1	MSTRG.9513	dd_Smed_v6_13492_0_1	DCP2	m7G(5')pppN diphosphatase activity	DCP2,NUDIX,RSD-2
h1SMcG0000702	h1SMcT0000702.1	hconf	SMEST028234001.1	MSTRG.9512	dd_Smed_v6_3704_0_1	SMEST028234001.1,SmMSTRG.9512.2,SmMSTRG.9512.3,SmMSTRG.9512.3	MSTRG.9512	dd_Smed_v6_3704_0_1	RCN1	EF hand	EF-hand_5,EF-hand_7,EF-hand_8
h1SMcG0000703	h1SMcT0000703.2	hconf	SmMSTRG.9510.4	MSTRG.9510	dd_Smed_v6_21860_0_1	SMEST028232001.1,SMEST028232002.1,SmMSTRG.9510.1,SmMSTRG.9510.2,SmMSTRG.9510.4	MSTRG.9510	dd_Smed_v6_21860_0_1	SDCBP	PDZ domain	PAX,PDZ
h1SMcG0000704	h1SMcT0000704.1	hconf	SMEST028231001.1	MSTRG.9508	-	SMEST028231001.1,SMEST028231002.1,SMEST028231003.1,SMEST028231004.1,SMEST028231004.1,SmMSTRG.9508.1,SmMSTRG.9508.2	MSTRG.9508	dd_Smed_v6_98415_0_1	GYS2	glycogen (starch) synthase activity	Asp,DUF1891,Glyco_transf_4,Glyco_transf_5,Glycogen_syn,Sterile
h1SMcG0000705	h1SMcT0000705.1	other	SMEST034533001.1	SMESG000034533.1	-	SMEST034533001.1	SMESG000034533.1	-	-	-	-
h1SMcG0000706	h1SMcT0000706.1	hconf	SMEST028228002.1	MSTRG.9509	dd_Smed_v6_7872_0_1	SMEST028228001.1,SMEST028228002.1,SmMSTRG.9509.3,SmMSTRG.9509.3,SmMSTRG.9509.4,SmMSTRG.9509.4	MSTRG.9509	dd_Smed_v6_7872_0_1,dd_Smed_v6_7872_0_2	HEATR5B	HEAT repeat-containing protein	HEAT,MitMem_reg,Pkinase_Tyr
h1SMcG0000707	h1SMcT0000707.1	hconf	SMEST028227003.1	MSTRG.9505	dd_Smed_v6_7396_0_1	SMEST028227001.1,SMEST028227002.1,SMEST028227003.1,SmMSTRG.9505.1,SmMSTRG.9505.1	MSTRG.9505	dd_Smed_v6_7396_0_1	RNF150	PA domain	PA,zf-RING_11,zf-RING_2
h1SMcG0000708	h1SMcT0000708.1	hconf	SmMSTRG.9504.1	MSTRG.9504	dd_Smed_v6_12679_0_1	SMEST028296001.1,SMEST028296002.1,SMEST028296003.1,SmMSTRG.9504.1,SmMSTRG.9504.11,SmMSTRG.9504.14,SmMSTRG.9504.15,SmMSTRG.9504.16,SmMSTRG.9504.17,SmMSTRG.9504.5,SmMSTRG.9504.5,SmMSTRG.9504.6,SmMSTRG.9504.6,SmMSTRG.9504.7,SmMSTRG.9504.8,SmMSTRG.9504.8,SmMSTRG.9504.9,SmMSTRG.9504.9	MSTRG.9504	dd_Smed_v6_12679_0_1,dd_Smed_v6_12679_0_2	KIF26A	regulation of cell growth by extracellular stimulus	Kinesin
h1SMcG0000709	h1SMcT0000709.1	hconf	SMEST028279024.1	MSTRG.9506	dd_Smed_v6_13295_0_7	SMEST028279006.1,SMEST028279007.1,SMEST028279011.1,SMEST028279015.1,SMEST028279019.1,SMEST028279024.1,SMEST028290001.1,SMEST047442001.1,SmMSTRG.9506.1,SmMSTRG.9506.10,SmMSTRG.9506.10,SmMSTRG.9506.10,SmMSTRG.9506.11,SmMSTRG.9506.11,SmMSTRG.9506.12,SmMSTRG.9506.12,SmMSTRG.9506.13,SmMSTRG.9506.13,SmMSTRG.9506.14,SmMSTRG.9506.14,SmMSTRG.9506.15,SmMSTRG.9506.15,SmMSTRG.9506.15,SmMSTRG.9506.16,SmMSTRG.…	MSTRG.9506,MSTRG.9503,MSTRG.14696	dd_Smed_v6_13295_0_1,dd_Smed_v6_13295_0_2,dd_Smed_v6_13295_0_3,dd_Smed_v6_13295_0_4,dd_Smed_v6_13295_0_5,dd_Smed_v6_13295_0_6,dd_Smed_v6_13295_0_7,dd_Smed_v6_13295_0_8	CAC	high voltage-gated calcium channel activity	Ca_chan_IQ,GPHH,Ion_trans
h1SMcG0000710	h1SMcT0000710.1	hconf	SmMSTRG.9502.1	MSTRG.9502	dd_Smed_v6_5796_0_1	SMEST028257001.1,SMEST047440001.1,SMEST047440002.1,SmMSTRG.9502.1	MSTRG.9502,MSTRG.14694	dd_Smed_v6_5796_0_1	CLP1	this phosphorylation event is a prerequisite for the subsequent ligation of the two exon halves and the production of a mature tRNA. Component of the pre-mRNA cleavage complex II (CF-II), which seems to be required for mRNA 3'-end formation. Also phosphorylates the 5'-terminus of exogenously introduced short interfering RNAs (siRNAs), which is a necessary prerequisite for their incorporation into…	CLP1_N,CLP1_P,Clp1,DUF148,SEFIR,adh_short
h1SMcG0000711	h1SMcT0000711.1	hconf	SmMSTRG.14695.4	MSTRG.14695	dd_Smed_v6_12953_0_1	SMEST028235001.1,SMEST047438001.1,SMEST047438002.1,SmMSTRG.14695.2,SmMSTRG.14695.4,SmMSTRG.14695.5,SmMSTRG.14695.6,SmMSTRG.9501.1,SmMSTRG.9501.2,SmMSTRG.9501.4	MSTRG.9501,MSTRG.14695	dd_Smed_v6_12953_0_1	DLGAP5	It is involved in the biological process described with cell-cell signaling	GKAP,S36_mt
h1SMcG0000712	h1SMcT0000712.1	other	-	-	-	-	-	-	-	-	-
h1SMcG0000713	h1SMcT0000713.1	hconf	SMEST047437001.1	SMESG000047437.1	-	SMEST047437001.1	SMESG000047437.1	-	-	-	-
h1SMcG0000714	h1SMcT0000714.1	hconf	-	-	-	-	-	-	NXT2	Nuclear transport factor 2 (NTF2) domain	EMP24_GP25L,NTF2
h1SMcG0000715	h1SMcT0000715.1	hconf	-	-	-	-	-	-	NXT2	Nuclear transport factor 2 (NTF2) domain	EMP24_GP25L,NTF2
h1SMcG0000716	h1SMcT0000716.1	hconf	SMEST047430004.1	MSTRG.14693	dd_Smed_v6_20269_0_2	SMEST047430001.1,SMEST047430002.1,SMEST047430003.1,SMEST047430004.1,SmMSTRG.14693.3,SmMSTRG.14693.3,SmMSTRG.14693.4,SmMSTRG.14693.4,SmMSTRG.14693.7,SmMSTRG.14693.8	MSTRG.14693	dd_Smed_v6_20269_0_1,dd_Smed_v6_20269_0_2	GPC1	Cell surface proteoglycan that bears heparan sulfate	Glypican
h1SMcG0000717	h1SMcT0000717.1	other	-	-	-	-	-	-	-	-	-
h1SMcG0000718	h1SMcT0000718.1	hconf	SMEST047424002.1	MSTRG.14692	dd_Smed_v6_21037_0_2	SMEST047424001.1,SMEST047424002.1	MSTRG.14692	dd_Smed_v6_21037_0_1,dd_Smed_v6_21037_0_2	-	Nutritionally-regulated adipose and cardiac enriched protein homolog	Consortin_C,DUF4658,TPR_12
h1SMcG0000719	h1SMcT0000719.1	hconf	SmMSTRG.14690.1	MSTRG.14690	dd_Smed_v6_9420_0_1	SMEST047416002.1,SmMSTRG.14690.1,SmMSTRG.14690.2,SmMSTRG.14690.2,SmMSTRG.14690.3,SmMSTRG.14690.3,SmMSTRG.14690.4,SmMSTRG.14690.6,SmMSTRG.14690.7,SmMSTRG.14690.8	MSTRG.14690	dd_Smed_v6_9420_0_1,dd_Smed_v6_9420_0_2	SUGCT	CoA-transferase family III	CoA_transf_3,PPI_Ypi1
h1SMcG0000720	h1SMcT0000720.1	other	SMEST014243001.1	MSTRG.4304	-	SMEST014243001.1,SMEST018265001.1	MSTRG.4304,MSTRG.6451	-	-	-	DDE_Tnp_4,RVT_1
h1SMcG0000721	h1SMcT0000721.1	hconf	SMEST047415001.1	MSTRG.14688	dd_Smed_v6_4098_0_1	SMEST047415001.1	MSTRG.14688	dd_Smed_v6_4098_0_1	INTS12	snRNA processing	C1_1,E1_DerP2_DerF2,PHD
h1SMcG0000722	h1SMcT0000722.1	other	-	-	-	SMEST012102002.1,SMEST012102005.1,SMEST080287001.1	SMESG000012102.1,SMESG000080287.1	-	-	K02A2.6-like	DUF1759,RVP_2,RVT_1,SCAN,SRCR,gag-asp_proteas,rve,zf-CCHC,zf-H2C2
h1SMcG0000723	h1SMcT0000723.1	hconf	SMEST047396001.1	MSTRG.14686	dd_Smed_v6_4848_0_1	SMEST047396001.1,SmMSTRG.14686.1	MSTRG.14686	dd_Smed_v6_4848_0_1	TRAPPC3	Golgi vesicle transport	CBFB_NFYA,Lebercilin,TRAPP,Tuberin
h1SMcG0000724	h1SMcT0000724.1	hconf	-	-	-	-	-	-	-	transmembrane transport	MFS_1
h1SMcG0000725	h1SMcT0000725.1	other	-	-	-	-	-	-	-	Major Facilitator Superfamily	MFS_1,MFS_4
h1SMcG0000726	h1SMcT0000726.1	hconf	SMEST047389001.1	MSTRG.14687	dd_Smed_v6_15844_0_1	SMEST047389001.1,SMEST047389002.1,SmMSTRG.14687.3,SmMSTRG.14687.3,SmMSTRG.14687.3,SmMSTRG.14687.4,SmMSTRG.14687.5,SmMSTRG.14687.6,SmMSTRG.14687.6,SmMSTRG.14687.7	MSTRG.14687	dd_Smed_v6_15844_0_1,dd_Smed_v6_15844_0_2	CCDC33	coiled-coil domain-containing protein	C2
h1SMcG0000727	h1SMcT0000727.1	hconf	SMEST047387001.1	MSTRG.14684	dd_Smed_v6_15809_0_1	SMEST047387001.1	MSTRG.14684	dd_Smed_v6_15809_0_1	KCNMB2	KCNMB2, ball and chain domain	CaKB,KcnmB2_inactiv
h1SMcG0000728	h1SMcT0000728.1	hconf	SMEST047385001.1	MSTRG.14683	dd_Smed_v6_11229_0_1	SMEST047385001.1,SmMSTRG.14683.2,SmMSTRG.14683.2,SmMSTRG.14683.3,SmMSTRG.14683.3	MSTRG.14683	dd_Smed_v6_11229_0_1	-	-	-
h1SMcG0000729	h1SMcT0000729.3	hconf	SmMSTRG.14682.1	MSTRG.14682	dd_Smed_v6_4664_0_1	SMEST047381001.1,SmMSTRG.14682.1,SmMSTRG.14682.2	MSTRG.14682	dd_Smed_v6_4664_0_1	THOC5	positive regulation of DNA-templated transcription, elongation	FimP
h1SMcG0000730	h1SMcT0000730.1	hconf	SMEST047367002.1	MSTRG.14681	dd_Smed_v6_5212_0_1	SMEST047367002.1,SmMSTRG.14681.1,SmMSTRG.14681.1,SmMSTRG.14681.1,SmMSTRG.14681.1,SmMSTRG.14681.3,SmMSTRG.14681.3,SmMSTRG.14681.3	MSTRG.14681	dd_Smed_v6_5212_0_1	-	midbrain morphogenesis	RasGEF,RasGEF_N
h1SMcG0000731	h1SMcT0000731.1	other	-	-	-	-	-	-	-	-	-
h1SMcG0000732	h1SMcT0000732.1	other	-	-	-	-	-	dd_Smed_v6_15257_0_1,dd_Smed_v6_15257_0_2,dd_Smed_v6_15257_0_3,dd_Smed_v6_15257_0_4,dd_Smed_v6_15257_0_5	-	-	-
h1SMcG0000733	h1SMcT0000733.1	hconf	-	-	-	-	-	-	NXT2	Nuclear transport factor 2 (NTF2) domain	EMP24_GP25L,NTF2
h1SMcG0000734	h1SMcT0000734.1	hconf	SMEST047359001.1	SMESG000047359.1	-	SMEST047359001.1	SMESG000047359.1	-	NXT2	Nuclear transport factor 2 (NTF2) domain	EMP24_GP25L,NTF2
h1SMcG0000735	h1SMcT0000735.1	hconf	SMEST047336001.1	MSTRG.14672	dd_Smed_v6_3191_0_1	SMEST047336001.1,SmMSTRG.14672.1	MSTRG.14672	dd_Smed_v6_3191_0_1	FAM63B	K48-linked polyubiquitin modification-dependent protein binding	Hint,MINDY_DUB
h1SMcG0000736	h1SMcT0000736.5	hconf	SMEST047333001.1	MSTRG.14678	dd_Smed_v6_643_0_1	SMEST047333001.1,SmMSTRG.14678.1	MSTRG.14678	dd_Smed_v6_643_0_1	NAGK	N-acetyl-D-glucosamine kinase	BcrAD_BadFG,Methyltransf_16,PDZ_2,Trypsin_2,zf-RING_5
h1SMcG0000737	h1SMcT0000737.1	hconf	-	-	-	-	-	-	-	-	-
h1SMcG0000738	h1SMcT0000738.1	hconf	SMEST047329001.1	MSTRG.14675	dd_Smed_v6_8728_0_1	SMEST047329001.1	MSTRG.14675	dd_Smed_v6_8728_0_1	-	ionotropic glutamate receptor activity	Lig_chan,Lig_chan-Glu_bd,SBP_bac_3
h1SMcG0000739	h1SMcT0000739.2	hconf	SMEST047327002.1	MSTRG.14674	dd_Smed_v6_28678_0_1	SMEST047327002.1	MSTRG.14674	dd_Smed_v6_28678_0_1	-	-	-
h1SMcG0000740	h1SMcT0000740.1	hconf	SMEST047326001.1	MSTRG.14668	dd_Smed_v6_13864_0_1	SMEST047326001.1,SmMSTRG.14668.2	MSTRG.14668	dd_Smed_v6_13864_0_1	-	-	-
h1SMcG0000741	h1SMcT0000741.2	hconf	SMEST047325001.1	MSTRG.14666	dd_Smed_v6_4889_0_1	SMEST047325001.1,SmMSTRG.14666.1,SmMSTRG.14666.2,SmMSTRG.14666.2,SmMSTRG.14666.3,SmMSTRG.14666.3,SmMSTRG.14666.4	MSTRG.14666	dd_Smed_v6_4889_0_1	-	-	-
h1SMcG0000742	h1SMcT0000742.2	hconf	SMEST047324002.1	MSTRG.14665	dd_Smed_v6_11019_0_2	SMEST047324002.1,SmMSTRG.14665.1,SmMSTRG.14665.10,SmMSTRG.14665.10,SmMSTRG.14665.11,SmMSTRG.14665.11,SmMSTRG.14665.3,SmMSTRG.14665.4,SmMSTRG.14665.5,SmMSTRG.14665.5,SmMSTRG.14665.5,SmMSTRG.14665.6,SmMSTRG.14665.6,SmMSTRG.14665.7,SmMSTRG.14665.7,SmMSTRG.14665.8,SmMSTRG.14665.8,SmMSTRG.14665.9,SmMSTRG.14665.9	MSTRG.14665	dd_Smed_v6_11019_0_1,dd_Smed_v6_11019_0_2	INTS6	snRNA processing	INT_SG_DDX_CT_C,VWA_2
h1SMcG0000743	h1SMcT0000743.2	hconf	SmMSTRG.14664.2	MSTRG.14664	dd_Smed_v6_6163_0_2	SMEST047323001.1,SMEST047323003.1,SmMSTRG.14664.1,SmMSTRG.14664.2	MSTRG.14664	dd_Smed_v6_6163_0_1,dd_Smed_v6_6163_0_2	DCP1A	deadenylation-dependent decapping of nuclear-transcribed mRNA	DCP1,mRNA_decap_C
h1SMcG0000744	h1SMcT0000744.1	hconf	SMEST047321001.1	MSTRG.14663	dd_Smed_v6_12155_0_3	SMEST047321001.1,SMEST047321002.1,SMEST047321003.1,SmMSTRG.14663.1,SmMSTRG.14663.1,SmMSTRG.14663.3,SmMSTRG.14663.4,SmMSTRG.14663.6,SmMSTRG.14663.8,SmMSTRG.14663.8	MSTRG.14663	dd_Smed_v6_12155_0_1,dd_Smed_v6_12155_0_2,dd_Smed_v6_12155_0_3,dd_Smed_v6_12155_0_4	PGBD4	DDE_Tnp_1-like zinc-ribbon	DDE_Tnp_1_7,Tnp_zf-ribbon_2
h1SMcG0000745	h1SMcT0000745.2	hconf	SMEST047320001.1	MSTRG.14662	dd_Smed_v6_7461_0_1	SMEST047320001.1,SmMSTRG.14662.2,SmMSTRG.14662.3,SmMSTRG.14662.4,SmMSTRG.14662.5,SmMSTRG.14662.5,SmMSTRG.14662.6,SmMSTRG.14662.6,SmMSTRG.14662.7	MSTRG.14662	dd_Smed_v6_7461_0_1	-	-	-
h1SMcG0000746	h1SMcT0000746.1	hconf	SMEST047315001.1	MSTRG.14659	dd_Smed_v6_5128_0_1	SMEST047315001.1,SmMSTRG.14659.1,SmMSTRG.14659.3	MSTRG.14659	dd_Smed_v6_5128_0_1	-	-	-
h1SMcG0000747	h1SMcT0000747.1	hconf	SMEST047314002.1	MSTRG.14660	dd_Smed_v6_12313_0_1	SMEST047314001.1,SMEST047314002.1,SmMSTRG.14660.10,SmMSTRG.14660.11,SmMSTRG.14660.3,SmMSTRG.14660.4,SmMSTRG.14660.5,SmMSTRG.14660.6,SmMSTRG.14660.8,SmMSTRG.14660.9	MSTRG.14660	dd_Smed_v6_12313_0_1,dd_Smed_v6_12313_0_2	MDGA1	negative regulation of synapse assembly	I-set,Ig_2,Ig_3,MAM
h1SMcG0000748	h1SMcT0000748.1	hconf	-	-	dd_Smed_v6_3463_0_1	SMEST008668001.1,SmMSTRG.14657.1	MSTRG.14657,SMESG000008668.1	dd_Smed_v6_3463_0_1,dd_Smed_v6_71348_0_1	XRN2	5'-3' exoribonuclease activity	Ig_3,XRN_N
h1SMcG0000749	h1SMcT0000749.1	hconf	SmMSTRG.14655.3	MSTRG.14655	dd_Smed_v6_9312_0_1	SMEST047305001.1,SmMSTRG.14655.2,SmMSTRG.14655.3,SmMSTRG.14655.4,SmMSTRG.14655.5,SmMSTRG.14655.6,SmMSTRG.14655.7,SmMSTRG.14655.8	MSTRG.14655	dd_Smed_v6_9312_0_1	DOK7	Phosphotyrosine-binding domain	IRS,PH
h1SMcG0000750	h1SMcT0000750.3	hconf	SmMSTRG.14654.2	MSTRG.14654	dd_Smed_v6_5866_0_2	SMEST047299001.1,SmMSTRG.14654.1,SmMSTRG.14654.2,SmMSTRG.14654.3,SmMSTRG.14654.5,SmMSTRG.14654.6,SmMSTRG.14654.6,SmMSTRG.14654.7,SmMSTRG.14654.7,SmMSTRG.14654.8	MSTRG.14654	dd_Smed_v6_5866_0_1,dd_Smed_v6_5866_0_2	FNIP1	folliculin interacting protein	DnaJ,DnaJ_C,FNIP_C,FNIP_M,FNIP_N
h1SMcG0000751	h1SMcT0000751.1	hconf	SMEST047296001.1	MSTRG.14651	dd_Smed_v6_2916_0_1	SMEST047296001.1	MSTRG.14651	dd_Smed_v6_2916_0_1	TRAF2	TNF receptor-associated factor 2	TRAF_BIRC3_bd,zf-C3HC4,zf-TRAF
h1SMcG0000752	h1SMcT0000752.1	hconf	SMEST047778001.1	MSTRG.14649	dd_Smed_v6_3201_0_1	SMEST047778001.1	MSTRG.14649	dd_Smed_v6_3201_0_1	TRAF5	meprin and TRAF homology	zf-C3HC4,zf-TRAF
h1SMcG0000753	h1SMcT0000753.1	hconf	SMEST047777001.1	MSTRG.14647	dd_Smed_v6_16519_0_1	SMEST047777001.1	MSTRG.14647	dd_Smed_v6_16519_0_1	-	-	-
h1SMcG0000754	h1SMcT0000754.3	hconf	SMEST047775003.1	MSTRG.14648	dd_Smed_v6_14087_0_1	SMEST047775003.1,SmMSTRG.14648.2,SmMSTRG.14648.2,SmMSTRG.14648.3,SmMSTRG.14648.3,SmMSTRG.14648.4,SmMSTRG.14648.4,SmMSTRG.14648.5	MSTRG.14648	dd_Smed_v6_14087_0_1	-	propionate transmembrane transporter activity	SSF
h1SMcG0000755	h1SMcT0000755.1	other	-	-	dd_Smed_v6_46229_0_1	-	-	dd_Smed_v6_46229_0_1	-	-	-
h1SMcG0000756	h1SMcT0000756.1	hconf	-	-	-	-	-	-	-	-	-
h1SMcG0000757	h1SMcT0000757.3	hconf	SMEST047774006.1	MSTRG.14650	dd_Smed_v6_9363_0_1	SMEST047774002.1,SMEST047774004.1,SMEST047774006.1,SMEST047774008.1,SmMSTRG.14650.10,SmMSTRG.14650.5,SmMSTRG.14650.6,SmMSTRG.14650.7,SmMSTRG.14650.8,SmMSTRG.14650.9,SmMSTRG.14650.9	MSTRG.14650	dd_Smed_v6_9363_0_1,dd_Smed_v6_9363_0_2	VWA3B	Von Willebrand factor A	DUF4537,VWA_3
h1SMcG0000758	h1SMcT0000758.1	other	SMEST047772002.1	MSTRG.14641	dd_Smed_v6_31513_0_3	SMEST047772002.1,SmMSTRG.6353.1	MSTRG.6353,MSTRG.14641	dd_Smed_v6_31513_0_2,dd_Smed_v6_31513_0_3	-	-	-
h1SMcG0000759	h1SMcT0000759.2	hconf	SmMSTRG.14644.1	MSTRG.14644	dd_Smed_v6_4008_0_1	SMEST047766001.1,SMEST047766002.1,SMEST047771001.1,SmMSTRG.14644.1,SmMSTRG.14644.1	MSTRG.14644	dd_Smed_v6_4008_0_1	PCYT1A	Cytidylyltransferase-like	CTP_transf_like,Smg4_UPF3,Tctex-1
h1SMcG0000760	h1SMcT0000760.1	hconf	SMEST047765001.1	MSTRG.14640	dd_Smed_v6_12281_0_1	SMEST047765001.1	MSTRG.14640	dd_Smed_v6_12281_0_1	-	-	-
h1SMcG0000761	h1SMcT0000761.1	hconf	SmMSTRG.14638.2	MSTRG.14638	dd_Smed_v6_28958_0_1	SMEST047763001.1,SMEST047763002.1,SmMSTRG.14638.2,SmMSTRG.14638.4	MSTRG.14638	dd_Smed_v6_28958_0_1	SHOX2	OAR domain	Homeobox,OAR
h1SMcG0000762	h1SMcT0000762.3	other	SMEST047762013.1	MSTRG.14637	dd_Smed_v6_94769_0_1	SMEST047762001.1,SMEST047762003.1,SMEST047762003.1,SMEST047762009.1,SMEST047762010.1,SMEST047762013.1	MSTRG.14637	dd_Smed_v6_77147_0_1,dd_Smed_v6_88375_0_1,dd_Smed_v6_94769_0_1	IQGAP3	phosphatidylinositol-3,4,5-trisphosphate binding	7tm_1,CH,IQ,RasGAP,RasGAP_C,TORC_C,WW
h1SMcG0000763	h1SMcT0000763.1	hconf	SMEST047759001.1	MSTRG.14636	dd_Smed_v6_10031_0_1	SMEST004769001.1,SMEST047759001.1,SMEST073442001.1,SmMSTRG.14636.1,SmMSTRG.14636.3,SmMSTRG.14636.4	MSTRG.14636,MSTRG.2296,MSTRG.20425	dd_Smed_v6_10031_0_1,dd_Smed_v6_5851_0_1	UBA2	SUMO-activating enzyme subunit 2	Ank_2,ThiF,UAE_UbL,UBA2_C,UBA_e1_thiolCys
h1SMcG0000764	h1SMcT0000764.1	hconf	SmMSTRG.14635.1	MSTRG.14635	dd_Smed_v6_12342_0_1	SMEST047754001.1,SmMSTRG.14635.1,SmMSTRG.14635.3,SmMSTRG.14635.4	MSTRG.14635	dd_Smed_v6_12342_0_1	IQSEC3	IQ motif and SEC7	IQ_SEC7_PH,Sec7
h1SMcG0000765	h1SMcT0000765.1	hconf	SMEST047753001.1	MSTRG.14634	dd_Smed_v6_18317_0_1	SMEST047753001.1	MSTRG.14634	dd_Smed_v6_18317_0_1	-	-	-
h1SMcG0000766	h1SMcT0000766.2	hconf	SmMSTRG.14632.2	MSTRG.14632	dd_Smed_v6_1135_0_1	SMEST047749001.1,SmMSTRG.14632.2	MSTRG.14632	dd_Smed_v6_1135_0_1	DLD	dihydrolipoyl dehydrogenase	Pyr_redox_2,Pyr_redox_dim
h1SMcG0000767	h1SMcT0000767.1	hconf	-	-	dd_Smed_v6_95726_0_1	-	-	dd_Smed_v6_95726_0_1	KLF1	Kruppel-like factor d	EKLF_TAD1,EKLF_TAD2,zf-C2H2
h1SMcG0000768	h1SMcT0000768.1	hconf	SMEST047743001.1	SMESG000047743.1	dd_Smed_v6_83047_0_1	SMEST047743001.1,SMEST047743002.1	SMESG000047743.1	dd_Smed_v6_83047_0_1	-	-	-
h1SMcG0000769	h1SMcT0000769.1	hconf	SMEST047742001.1	MSTRG.14630	dd_Smed_v6_84618_0_1	SMEST047742001.1,SMEST047742003.1,SmMSTRG.14630.3,SmMSTRG.14630.4	MSTRG.14630	dd_Smed_v6_84618_0_1	SIM1	Single-minded family bHLH transcription factor 1	BPL_C,BPL_LplA_LipB,BPL_N,HLH,PAS,PAS_11,PAS_3,SIM_C
h1SMcG0000770	h1SMcT0000770.1	hconf	SMEST047741001.1	MSTRG.14629	dd_Smed_v6_6435_0_1	SMEST047741001.1,SmMSTRG.14629.2	MSTRG.14629	dd_Smed_v6_6435_0_1	SPATA17	spermatogenesis-associated protein 17	IQ,Synaptobrevin
h1SMcG0000771	h1SMcT0000771.1	hconf	SmMSTRG.14627.1	MSTRG.14627	dd_Smed_v6_12651_0_1	SMEST047740001.1,SmMSTRG.14627.1	MSTRG.14627	dd_Smed_v6_12651_0_1	DUSP14	phosphatase activity. It is involved in the biological process described with protein dephosphorylation	DSPc,PAXIP1_C
h1SMcG0000772	h1SMcT0000772.2	hconf	SMEST047739001.1	MSTRG.14628	dd_Smed_v6_1492_0_1	SMEST047739001.1,SmMSTRG.14628.2,SmMSTRG.14628.2,SmMSTRG.14628.3,SmMSTRG.14628.3	MSTRG.14628	dd_Smed_v6_1492_0_1	ACTN4	Ca2+ insensitive EF hand	CH,CSN8_PSD8_EIF3K,EF-hand_8,EFhand_Ca_insen,Spectrin
h1SMcG0000773	h1SMcT0000773.1	hconf	SMEST047737002.1	MSTRG.14626	dd_Smed_v6_14652_0_1	SMEST047737002.1,SmMSTRG.14626.2,SmMSTRG.14626.2,SmMSTRG.14626.2,SmMSTRG.14626.4,SmMSTRG.14626.4,SmMSTRG.14626.5,SmMSTRG.14626.5,SmMSTRG.14626.5,SmMSTRG.14626.6,SmMSTRG.14626.6,SmMSTRG.14626.7,SmMSTRG.14626.7	MSTRG.14626	dd_Smed_v6_14652_0_1	-	It is involved in the biological process described with intracellular signal transduction	C1_1,SH3_1,SH3_9
h1SMcG0000774	h1SMcT0000774.1	other	SMEST047732001.1	MSTRG.14625	-	SMEST047732001.1,SMEST054470001.1	MSTRG.14625,SMESG000054470.1	-	-	-	-
h1SMcG0000775	h1SMcT0000775.1	other	-	-	-	-	-	-	XIAP	Baculoviral inhibition of apoptosis protein repeat	BIR,zf-C3HC4_3
h1SMcG0000776	h1SMcT0000776.1	other	-	-	-	-	-	-	-	K02A2.6-like	BESS,Baculo_F,Dimer_Tnp_hAT,MADF_DNA_bdg,Macro,RVP,RVT_1,Retrotrans_gag,rve,zf-CCHC,zf-H2C2
h1SMcG0000777	h1SMcT0000777.1	other	-	-	-	-	-	-	-	-	-
h1SMcG0000778	h1SMcT0000778.1	other	-	-	-	-	-	-	-	-	-
h1SMcG0000779	h1SMcT0000779.1	other	-	-	-	-	-	-	-	-	-
h1SMcG0000780	h1SMcT0000780.1	hconf	SMEST047594001.1	MSTRG.14623	dd_Smed_v6_5386_0_1	SMEST047594001.1,SmMSTRG.14623.1,SmMSTRG.14623.3	MSTRG.14623	dd_Smed_v6_5386_0_1	PCMT1	Protein-L-isoaspartate(D-aspartate) O-methyltransferase (PCMT)	LysM,PCMT,Peptidase_M23,SurE
h1SMcG0000781	h1SMcT0000781.1	other	-	-	dd_Smed_v6_5675_0_18	-	-	dd_Smed_v6_5675_0_18,dd_Smed_v6_5675_0_19	-	-	-
h1SMcG0000782	h1SMcT0000782.2	hconf	-	-	-	SmMSTRG.14619.2,SmMSTRG.14619.3	-	-	-	Zinc finger, C2H2 type	zf-AD,zf-C2H2,zf-C2H2_4,zf-C2H2_jaz,zf-met
h1SMcG0000783	h1SMcT0000783.1	hconf	SmMSTRG.14621.2	MSTRG.14621	dd_Smed_v6_7687_0_1	SMEST047572001.1,SMEST047572002.1,SmMSTRG.14619.2,SmMSTRG.14619.3,SmMSTRG.14621.1,SmMSTRG.14621.2	MSTRG.14621	dd_Smed_v6_7687_0_1	-	-	-
h1SMcG0000784	h1SMcT0000784.1	hconf	SMEST047561001.1	SMESG000047561.1	dd_Smed_v6_82988_0_1	SMEST047505001.1,SMEST047561001.1	MSTRG.14619,SMESG000047561.1	dd_Smed_v6_82988_0_1,dd_Smed_v6_88302_0_1	-	-	-
h1SMcG0000785	h1SMcT0000785.1	hconf	SmMSTRG.14620.3	MSTRG.14618	dd_Smed_v6_3724_0_1	SMEST047494001.1,SMEST047550001.1,SMEST047550003.1,SmMSTRG.14618.2,SmMSTRG.14618.3,SmMSTRG.14620.3	MSTRG.14618,MSTRG.14620	dd_Smed_v6_3724_0_1,dd_Smed_v6_85969_0_1	LUC7L3	Luc7-like protein 3	LUC7,ORC3_N
h1SMcG0000786	h1SMcT0000786.1	other	-	-	-	SMEST055616002.1	-	-	-	-	-
h1SMcG0000787	h1SMcT0000787.1	hconf	-	-	-	-	-	-	-	Neurotransmitter-gated ion-channel transmembrane region	Neur_chan_LBD,Neur_chan_memb
h1SMcG0000788	h1SMcT0000788.1	hconf	SmMSTRG.14615.3	MSTRG.14615	dd_Smed_v6_30253_0_1	SMEST047372002.1,SMEST047372004.1,SMEST047472001.1,SMEST047472002.1,SmMSTRG.14615.3	MSTRG.14615	dd_Smed_v6_30253_0_1	-	Neurotransmitter-gated ion-channel transmembrane region	Neur_chan_LBD,Neur_chan_memb
h1SMcG0000789	h1SMcT0000789.1	hconf	SmMSTRG.14617.1	MSTRG.14617	dd_Smed_v6_4503_0_1	SMEST047361001.1,SmMSTRG.14617.1	MSTRG.14617	dd_Smed_v6_4503_0_1	MYO6	motor activity	IQ,Myosin-VI_CBD,Myosin_N,Myosin_head,Pkinase
h1SMcG0000790	h1SMcT0000790.4	hconf	SMEST047328001.1	MSTRG.14610	dd_Smed_v6_823_0_1	SMEST047328001.1,SmMSTRG.14610.2,SmMSTRG.14610.3	MSTRG.14610	dd_Smed_v6_823_0_1	UBXN4	ubiquitin-dependent ERAD pathway	UBX
h1SMcG0000791	h1SMcT0000791.1	hconf	SMEST047317001.1	MSTRG.14609	dd_Smed_v6_74289_0_1	SMEST030739001.1,SMEST047317001.1,SmMSTRG.9702.1	MSTRG.9702,MSTRG.14609	dd_Smed_v6_14664_0_1,dd_Smed_v6_74289_0_1	-	-	-
h1SMcG0000792	h1SMcT0000792.1	hconf	SMEST047306001.1	MSTRG.14608	dd_Smed_v6_3984_0_1	SMEST047306001.1,SmMSTRG.14608.2,SmMSTRG.14608.2,SmMSTRG.14608.3,SmMSTRG.14608.4	MSTRG.14608	dd_Smed_v6_3984_0_1	rsf1	PHD-finger	PHD,WHIM1
h1SMcG0000793	h1SMcT0000793.1	other	-	-	-	-	-	-	-	-	-
h1SMcG0000794	h1SMcT0000794.1	hconf	SMEST047628001.1	MSTRG.14606	dd_Smed_v6_12657_0_1	SMEST047628001.1,SmMSTRG.14606.2	MSTRG.14606	dd_Smed_v6_12657_0_1	-	GlcNAc-PI de-N-acetylase	PIG-L
h1SMcG0000795	h1SMcT0000795.1	hconf	SMEST047517001.1	SMESG000047517.1	-	SMEST047517001.1	SMESG000047517.1	-	-	-	-
h1SMcG0000796	h1SMcT0000796.4	hconf	SMEST040474001.1	MSTRG.12942	dd_Smed_v6_14126_0_2	SMEST040474001.1,SMEST040474002.1,SmMSTRG.12942.10,SmMSTRG.12942.12,SmMSTRG.12942.13,SmMSTRG.12942.14,SmMSTRG.12942.15,SmMSTRG.12942.17,SmMSTRG.12942.17,SmMSTRG.12942.18,SmMSTRG.12942.19,SmMSTRG.12942.2,SmMSTRG.12942.2,SmMSTRG.12942.3,SmMSTRG.12942.4,SmMSTRG.12942.5,SmMSTRG.12942.7,SmMSTRG.12942.7,SmMSTRG.12942.8,SmMSTRG.12942.8,SmMSTRG.12942.9,SmMSTRG.12942.9	MSTRG.12942	dd_Smed_v6_14126_0_1,dd_Smed_v6_14126_0_2,dd_Smed_v6_14126_0_3,dd_Smed_v6_14126_0_4,dd_Smed_v6_14126_0_5,dd_Smed_v6_14126_0_6,dd_Smed_v6_14126_0_7,dd_Smed_v6_14126_0_8	kcnq1	Ion transport protein	Ion_trans,Ion_trans_2,KCNQ_channel,RVT_1
h1SMcG0000797	h1SMcT0000797.4	hconf	SMEST040472001.1	MSTRG.12937	dd_Smed_v6_5757_0_1	SMEST040472001.1,SMEST040472002.1	MSTRG.12937	dd_Smed_v6_5757_0_1,dd_Smed_v6_5757_0_2	-	-	-
h1SMcG0000798	h1SMcT0000798.1	hconf	SMEST040469001.1	MSTRG.12935	dd_Smed_v6_10729_0_1	SMEST040469001.1	MSTRG.12935	dd_Smed_v6_10729_0_1	-	-	-
h1SMcG0000799	h1SMcT0000799.2	hconf	SmMSTRG.12936.1	MSTRG.12936	dd_Smed_v6_2194_0_1	SMEST038129001.1,SMEST038129005.1,SMEST038129011.1,SMEST038129014.1,SMEST040456003.1,SMEST040458001.1,SmMSTRG.12307.1,SmMSTRG.12936.1	MSTRG.12307,MSTRG.12936	dd_Smed_v6_2194_0_1	SYVN1	ubiquitin-specific protease binding	NOB1_Zn_bind,PIN_6,SNARE,Suf,Syntaxin,zf-RING_2,zf-rbx1
h1SMcG0000800	h1SMcT0000800.1	hconf	-	-	-	SMEST054046001.1	-	-	-	-	-
h1SMcG0000801	h1SMcT0000801.1	hconf	SMEST040454004.1	MSTRG.12932	dd_Smed_v6_16438_0_2	SMEST038132001.1,SMEST038132002.1,SMEST038132004.1,SMEST038134001.1,SMEST040451001.1,SMEST040454003.1,SMEST040454004.1,SmMSTRG.12306.1,SmMSTRG.12306.10,SmMSTRG.12306.10,SmMSTRG.12306.2,SmMSTRG.12306.2,SmMSTRG.12306.3,SmMSTRG.12306.3,SmMSTRG.12306.3,SmMSTRG.12306.6,SmMSTRG.12306.7,SmMSTRG.12306.7,SmMSTRG.12306.9,SmMSTRG.12306.9,SmMSTRG.12932.1,SmMSTRG.12932.2,SmMSTRG.12932.4,SmMSTRG.12932.4,SmMSTR…	MSTRG.12306,MSTRG.12932	dd_Smed_v6_16438_0_1,dd_Smed_v6_16438_0_2	-	GTP binding	ATP_bind_1,ATP_bind_3,Aminotran_5,Med19
h1SMcG0000802	h1SMcT0000802.2	hconf	SmMSTRG.12308.1	MSTRG.12308	dd_Smed_v6_6464_0_1	SMEST038137001.1,SMEST040480001.1,SMEST040481001.1,SMEST040482001.1,SmMSTRG.12308.1,SmMSTRG.12308.2,SmMSTRG.12308.2,SmMSTRG.12308.3,SmMSTRG.12308.5,SmMSTRG.12308.6,SmMSTRG.12308.7,SmMSTRG.12931.1,SmMSTRG.12931.1,SmMSTRG.12931.2,SmMSTRG.12931.2,SmMSTRG.12931.3,SmMSTRG.12931.3,SmMSTRG.12931.4,SmMSTRG.12931.4	MSTRG.12308,MSTRG.12931	dd_Smed_v6_6464_0_1	DCDC2	Doublecortin domain-containing protein 2	DCX,IQ
h1SMcG0000803	h1SMcT0000803.2	hconf	SmMSTRG.12309.2	MSTRG.12309	dd_Smed_v6_6889_0_1	SMEST038141001.1,SMEST038141002.1,SMEST038141003.1,SMEST038141004.1,SMEST040478001.1,SMEST040479001.1,SMEST040479002.1,SmMSTRG.12309.1,SmMSTRG.12309.1,SmMSTRG.12309.2,SmMSTRG.12309.2,SmMSTRG.12930.1,SmMSTRG.12930.1,SmMSTRG.12930.1,SmMSTRG.12930.2,SmMSTRG.12930.2,SmMSTRG.12930.2,SmMSTRG.12930.3,SmMSTRG.12930.3,SmMSTRG.12930.3	MSTRG.12309,MSTRG.12930	dd_Smed_v6_6889_0_1	MEF2C	protein dimerization activity	HJURP_C,SRF-TF
h1SMcG0000804	h1SMcT0000804.5	hconf	SmMSTRG.12311.4	MSTRG.12311	dd_Smed_v6_9489_0_1	SMEST038145001.1,SMEST040460001.1,SmMSTRG.12311.2,SmMSTRG.12311.2,SmMSTRG.12311.3,SmMSTRG.12311.3,SmMSTRG.12311.4,SmMSTRG.12311.5,SmMSTRG.12311.6,SmMSTRG.12311.8,SmMSTRG.12929.1,SmMSTRG.12929.2	MSTRG.12929,MSTRG.12311	dd_Smed_v6_9489_0_1,dd_Smed_v6_9489_0_2	WTIP	Wilms' tumor	7tm_2,ArfGap,GPS,LIM
h1SMcG0000805	h1SMcT0000805.1	hconf	SMEST038153001.1	SMESG000038153.1	-	SMEST038148001.1,SMEST038153001.1	MSTRG.12312,SMESG000038153.1	-	IFRD1	Interferon-related developmental regulator	DUF1397,IFRD,IFRD_C
h1SMcG0000806	h1SMcT0000806.1	hconf	-	-	dd_Smed_v6_33634_0_1	SMEST038147001.1	MSTRG.12310	dd_Smed_v6_33634_0_1	IFRD2	Interferon-related developmental regulator	DUF1397,IFRD,IFRD_C
h1SMcG0000807	h1SMcT0000807.1	hconf	-	-	-	-	-	-	IFRD1	Interferon-related developmental regulator	DUF1397,IFRD,IFRD_C
h1SMcG0000808	h1SMcT0000808.1	hconf	SMEST038154001.1	MSTRG.12313	dd_Smed_v6_13754_0_1	SMEST038154001.1,SmMSTRG.12313.3	MSTRG.12313	dd_Smed_v6_13754_0_1	-	Dynein light intermediate chain (DLIC)	Ras
h1SMcG0000809	h1SMcT0000809.2	other	SMEST038155003.1	MSTRG.12315	dd_Smed_v6_14700_0_1	SMEST038155001.1,SMEST038155003.1,SMEST038155008.1,SMEST038155013.1,SmMSTRG.12315.1,SmMSTRG.12315.10,SmMSTRG.12315.11,SmMSTRG.12315.12,SmMSTRG.12315.13,SmMSTRG.12315.6,SmMSTRG.12315.6,SmMSTRG.12315.7,SmMSTRG.15057.10,SmMSTRG.15057.11,SmMSTRG.15057.12,SmMSTRG.15057.13,SmMSTRG.15057.14,SmMSTRG.15057.14,SmMSTRG.15057.15,SmMSTRG.15057.17,SmMSTRG.15057.5,SmMSTRG.15057.6,SmMSTRG.15057.7,SmMSTRG.15057.7	MSTRG.12315	dd_Smed_v6_14700_0_1,dd_Smed_v6_14700_0_2	FARP1	FERM, RhoGEF and pleckstrin domain-containing protein	FA,FERM_C,FERM_M,FERM_N,PH,RhoGEF
h1SMcG0000810	h1SMcT0000810.1	other	-	-	-	-	-	-	NUDCD1	NudC domain containing 1	CS
h1SMcG0000811	h1SMcT0000811.2	hconf	SMEST038157001.1	MSTRG.12314	-	SMEST038157001.1	MSTRG.12314	-	degP	Belongs to the peptidase S1C family	PDZ,PDZ_2,Trypsin_2
h1SMcG0000812	h1SMcT0000812.2	hconf	SmMSTRG.12317.2	MSTRG.12317	dd_Smed_v6_5464_0_1	SmMSTRG.12317.1,SmMSTRG.12317.2,SmMSTRG.12317.3,SmMSTRG.12336.2	MSTRG.12317	dd_Smed_v6_5464_0_1	NUMBL	Numb homolog (Drosophila)-like	NumbF,PID
h1SMcG0000813	h1SMcT0000813.1	hconf	SMEST038328001.1	MSTRG.12337	dd_Smed_v6_2915_0_1	SMEST038167001.1,SMEST038328001.1,SmMSTRG.12322.2	MSTRG.12322,MSTRG.12337	dd_Smed_v6_2915_0_1	RAB29	RAB29, member RAS oncogene family	Ras
h1SMcG0000814	h1SMcT0000814.2	other	SmMSTRG.12338.1	MSTRG.12338	dd_Smed_v6_2281_0_1	SmMSTRG.12338.1,SmMSTRG.12338.2	MSTRG.12338	dd_Smed_v6_2281_0_1	SFT2D1	Vesicle transport protein	CathepsinC_exc,Galactosyl_T,Got1
h1SMcG0000815	h1SMcT0000815.2	hconf	SMEST038292001.1	MSTRG.12339	dd_Smed_v6_13597_0_1	SMEST038292001.1,SMEST038292003.1,SMEST038292004.1,SmMSTRG.12339.4,SmMSTRG.12339.4,SmMSTRG.12339.8	MSTRG.12339	dd_Smed_v6_13597_0_1	PRKACB	It is involved in the biological process described with protein phosphorylation	Pkinase,SAM_1,fn3
h1SMcG0000816	h1SMcT0000816.1	hconf	SMEST038293002.1	MSTRG.12341	dd_Smed_v6_6324_0_1	SMEST038293002.1	MSTRG.12341	dd_Smed_v6_6324_0_1	-	-	-
h1SMcG0000817	h1SMcT0000817.1	hconf	SmMSTRG.12342.1	MSTRG.12342	dd_Smed_v6_35111_0_1	SMEST038295001.1,SmMSTRG.12342.1,SmMSTRG.12342.3,SmMSTRG.12342.3	MSTRG.12342	dd_Smed_v6_35111_0_1	-	-	-
h1SMcG0000818	h1SMcT0000818.2	hconf	SMEST038297001.1	MSTRG.12343	dd_Smed_v6_16050_0_1	SMEST035869001.1,SMEST038297001.1	MSTRG.11561,MSTRG.12343	dd_Smed_v6_16050_0_1,dd_Smed_v6_59138_0_1	-	-	-
h1SMcG0000819	h1SMcT0000819.2	hconf	SMEST038305004.1	MSTRG.12351	dd_Smed_v6_9798_0_1	SMEST038305002.1,SMEST038305004.1,SMEST038305005.1,SmMSTRG.11564.1,SmMSTRG.11564.1,SmMSTRG.11564.1,SmMSTRG.11564.2,SmMSTRG.11564.2,SmMSTRG.11564.3,SmMSTRG.11564.4,SmMSTRG.11564.5,SmMSTRG.12346.1,SmMSTRG.12346.2,SmMSTRG.12349.1,SmMSTRG.12349.2,SmMSTRG.12349.3,SmMSTRG.12349.5,SmMSTRG.12349.6,SmMSTRG.12351.1,SmMSTRG.12351.2,SmMSTRG.12351.7,SmMSTRG.12353.2	MSTRG.11564,MSTRG.12346,MSTRG.12349,MSTRG.12351	dd_Smed_v6_9798_0_1	-	-	-
h1SMcG0000820	h1SMcT0000820.1	hconf	SMEST038304001.1	MSTRG.12352	-	SMEST038304001.1	MSTRG.12352	-	-	-	-
h1SMcG0000821	h1SMcT0000821.1	hconf	-	-	dd_Smed_v6_2262_0_1	SmMSTRG.11566.1,SmMSTRG.12348.1	MSTRG.11566,MSTRG.12348	dd_Smed_v6_2262_0_1	-	-	-
h1SMcG0000822	h1SMcT0000822.1	hconf	SMEST038313001.1	MSTRG.12350	dd_Smed_v6_964_0_1	SMEST035859001.1,SMEST035867001.1,SMEST038300001.1,SMEST038313001.1	MSTRG.11565,MSTRG.11567,MSTRG.12347,MSTRG.12350	dd_Smed_v6_964_0_1	-	-	-
h1SMcG0000823	h1SMcT0000823.1	other	-	-	-	-	-	-	-	-	-
h1SMcG0000824	h1SMcT0000824.3	hconf	SmMSTRG.12354.1	MSTRG.12354	dd_Smed_v6_1209_0_1	SMEST035854001.1,SMEST038319001.1,SMEST038319002.1,SmMSTRG.11558.1,SmMSTRG.12354.1,SmMSTRG.12354.2	MSTRG.11558,MSTRG.12354	dd_Smed_v6_1209_0_1	GORASP1	Golgi organization	Fibrinogen_C,GRASP55_65,PDZ_2
h1SMcG0000825	h1SMcT0000825.2	hconf	SmMSTRG.11557.1	MSTRG.11557	dd_Smed_v6_3600_0_1	SmMSTRG.11557.1	MSTRG.11557	dd_Smed_v6_3600_0_1	DCTN4	nuclear migration	Dynactin_p62
h1SMcG0000826	h1SMcT0000826.1	other	SMEST037779001.1	SMESG000037779.1	-	SMEST037779001.1	SMESG000037779.1	-	-	nucleic acid binding	DNA_pol_B_2,Endonuclease_7
h1SMcG0000827	h1SMcT0000827.1	hconf	SMEST035847001.1	MSTRG.11556	dd_Smed_v6_11742_0_1	SMEST035847001.1,SmMSTRG.11556.2,SmMSTRG.11556.2,SmMSTRG.11556.3,SmMSTRG.11556.4,SmMSTRG.11556.4,SmMSTRG.11556.5,SmMSTRG.11556.5,SmMSTRG.11556.6,SmMSTRG.11556.7,SmMSTRG.11556.8	MSTRG.11556	dd_Smed_v6_11742_0_1	RAB11FIP4	RAB11 family interacting protein 4 (class II)	EF-hand_1,EF-hand_8,RBD-FIP,bZIP_2
h1SMcG0000828	h1SMcT0000828.1	hconf	SMEST035846001.1	SMESG000035846.1	-	SMEST035846001.1	SMESG000035846.1	-	-	-	-
h1SMcG0000829	h1SMcT0000829.1	hconf	-	-	dd_Smed_v6_27660_0_1	-	-	dd_Smed_v6_27660_0_1,dd_Smed_v6_27660_0_2	-	-	-
h1SMcG0000830	h1SMcT0000830.1	hconf	SmMSTRG.11555.3	MSTRG.11555	dd_Smed_v6_1073_0_1	SMEST035843001.1,SmMSTRG.11555.2,SmMSTRG.11555.3	MSTRG.11555	dd_Smed_v6_1073_0_1	TAT	Aminotransferase class I and II	Aminotran_1_2,OprD,TAT_ubiq
h1SMcG0000831	h1SMcT0000831.1	other	-	-	-	-	-	-	-	-	-
h1SMcG0000832	h1SMcT0000832.1	hconf	SmMSTRG.11554.1	MSTRG.11554	dd_Smed_v6_16571_0_1	SMEST035834002.1,SmMSTRG.11554.1,SmMSTRG.11554.3	MSTRG.11554	dd_Smed_v6_16571_0_1	FZD5	Wnt-activated receptor activity	Frizzled,Fz
h1SMcG0000833	h1SMcT0000833.1	hconf	SMEST035833001.1	SMESG000035833.1	-	SMEST024421001.1,SMEST035833001.1,SMEST050300028.1,SMEST057207001.1,SMEST071737001.1	SMESG000024421.1,SMESG000035833.1,SMESG000050300.1,SMESG000057207.1,MSTRG.21098	-	-	-	-
h1SMcG0000834	h1SMcT0000834.1	other	-	-	-	-	-	-	-	nucleic acid binding	DNA_pol_B_2,Endonuclease_7,PP1c_bdg
h1SMcG0000835	h1SMcT0000835.1	hconf	SMEST035819001.1	SMESG000035819.1	dd_Smed_v6_25350_0_1	SMEST035819001.1	SMESG000035819.1	dd_Smed_v6_25350_0_1	-	-	-
h1SMcG0000836	h1SMcT0000836.1	other	-	-	-	-	-	-	-	-	-
h1SMcG0000837	h1SMcT0000837.1	hconf	SmMSTRG.11547.4	MSTRG.11547	dd_Smed_v6_12592_0_4	SMEST035875002.1,SMEST035875003.1,SMEST035875006.1,SmMSTRG.11547.3,SmMSTRG.11547.4,SmMSTRG.11547.5	MSTRG.11547	dd_Smed_v6_12592_0_1,dd_Smed_v6_12592_0_2,dd_Smed_v6_12592_0_3,dd_Smed_v6_12592_0_4	FRMD5	Cytoskeletal protein binding	FA,FERM_C,FERM_M,FERM_N
h1SMcG0000838	h1SMcT0000838.1	other	-	-	-	-	-	-	-	-	-
h1SMcG0000839	h1SMcT0000839.1	other	-	-	-	-	-	-	-	-	-
h1SMcG0000840	h1SMcT0000840.1	other	-	-	-	-	-	-	-	-	-
h1SMcG0000841	h1SMcT0000841.1	hconf	SMEST035807001.1	MSTRG.11551	dd_Smed_v6_8564_0_1	SMEST035807001.1,SmMSTRG.11551.1,SmMSTRG.11551.2	MSTRG.11551	dd_Smed_v6_8564_0_1	NKIRAS1	NFKB inhibitor interacting Ras-like 1	Na_H_Exchanger,Ras
h1SMcG0000842	h1SMcT0000842.2	hconf	SMEST008614001.1	MSTRG.3397	dd_Smed_v6_11602_0_1	SMEST008614001.1,SmMSTRG.3397.2,SmMSTRG.3397.3,SmMSTRG.3397.3,SmMSTRG.3397.4,SmMSTRG.3397.4,SmMSTRG.3397.5,SmMSTRG.3397.5	MSTRG.3397	dd_Smed_v6_11602_0_1	TRMT2A	Trm2 tRNA methyltransferase 2 homolog A (S. cerevisiae)	MTS,Methyltransf_15,Methyltransf_31,RRM_1,tRNA_U5-meth_tr
h1SMcG0000843	h1SMcT0000843.1	hconf	SMEST008613001.1	MSTRG.3394	dd_Smed_v6_38736_0_1	SMEST008613001.1	MSTRG.3394	dd_Smed_v6_38736_0_1,dd_Smed_v6_69350_0_1,dd_Smed_v6_71799_0_1	CNDP2	CNDP dipeptidase 2 (metallopeptidase M20 family)	M20_dimer,Peptidase_M20
h1SMcG0000844	h1SMcT0000844.1	hconf	SMEST008612001.1	MSTRG.3393	dd_Smed_v6_25168_0_1	SMEST008612001.1	MSTRG.3393	dd_Smed_v6_25168_0_1	-	-	-
h1SMcG0000845	h1SMcT0000845.1	hconf	SmMSTRG.3392.2	MSTRG.3392	dd_Smed_v6_947_0_1	SMEST008610001.1,SmMSTRG.3392.2,SmMSTRG.3392.3,SmMSTRG.3392.4,SmMSTRG.3392.5	MSTRG.3392	dd_Smed_v6_947_0_1	-	-	-
h1SMcG0000846	h1SMcT0000846.1	hconf	SMEST008607002.1	MSTRG.3391	dd_Smed_v6_3740_0_1	SMEST008607001.1,SMEST008607002.1,SmMSTRG.3391.1,SmMSTRG.3391.2,SmMSTRG.3391.3,SmMSTRG.3391.6,SmMSTRG.3391.6	MSTRG.3391	dd_Smed_v6_16031_0_1,dd_Smed_v6_3740_0_1	UBP2	histone H2A K63-linked deubiquitination	AMP-binding,AMP-binding_C,CAP_GLY,DUSP,MRP-L20,NB-ARC,RPEL,RRM_1,RabGAP-TBC,UCH,zf-UBP
h1SMcG0000847	h1SMcT0000847.1	hconf	-	-	-	-	-	-	-	-	-
h1SMcG0000848	h1SMcT0000848.1	hconf	SMEST008595001.1	SMESG000008595.1	dd_Smed_v6_47419_0_1	SMEST008595001.1	SMESG000008595.1	dd_Smed_v6_47419_0_1	CNOT1	nuclear-transcribed mRNA catabolic process, deadenylation-dependent decay	CNOT1_CAF1_bind,CNOT1_HEAT,CNOT1_TTP_bind,Cation_ATPase,DUF1966,DUF3819,Glyco_hydro_115,Not1,RRM_1,Sugar_tr
h1SMcG0000849	h1SMcT0000849.1	hconf	SMEST008594001.1	SMESG000008594.1	dd_Smed_v6_54356_0_1	SMEST008594001.1	SMESG000008594.1	dd_Smed_v6_54356_0_1	-	Innexin	Innexin
h1SMcG0000850	h1SMcT0000850.1	hconf	SMEST008592001.1	MSTRG.3390	dd_Smed_v6_9661_0_1	SMEST008592001.1,SmMSTRG.3390.2,SmMSTRG.3390.3	MSTRG.3390	dd_Smed_v6_9661_0_1	RPL6	60s ribosomal protein	Ribosomal_L6e,Ribosomal_L6e_N
h1SMcG0000851	h1SMcT0000851.1	hconf	SMEST008591001.1	MSTRG.3389	dd_Smed_v6_13605_0_1	SMEST008591001.1,SmMSTRG.3389.2,SmMSTRG.3389.3,SmMSTRG.3389.4,SmMSTRG.3389.5	MSTRG.3389	dd_Smed_v6_13605_0_1,dd_Smed_v6_13605_0_2	TTLL9	sperm flagellum movement	Neur_chan_LBD,Neur_chan_memb,TTL
h1SMcG0000852	h1SMcT0000852.3	hconf	SmMSTRG.3386.2	MSTRG.3386	dd_Smed_v6_10171_0_1	SMEST008589001.1,SMEST008589002.1,SmMSTRG.3386.1,SmMSTRG.3386.10,SmMSTRG.3386.2,SmMSTRG.3386.3,SmMSTRG.3386.3,SmMSTRG.3386.4,SmMSTRG.3386.5,SmMSTRG.3386.5,SmMSTRG.3386.6,SmMSTRG.3386.9,SmMSTRG.3386.9	MSTRG.3386	dd_Smed_v6_10171_0_1,dd_Smed_v6_10171_0_2	-	Neurotransmitter-gated ion-channel ligand binding domain	DDE_1,HTH_psq,Lectin_C,Neur_chan_LBD,Neur_chan_memb,PGAP1
h1SMcG0000853	h1SMcT0000853.1	hconf	SMEST008584001.1	SMESG000008584.1	-	SMEST008584001.1	SMESG000008584.1	-	-	Creatine kinase, mitochondrial. Source PGD	ATP-gua_Ptrans,ATP-gua_PtransN
h1SMcG0000854	h1SMcT0000854.1	hconf	SMEST008581001.1	SMESG000008581.1	dd_Smed_v6_73307_0_1	SMEST008581001.1	SMESG000008581.1	dd_Smed_v6_73307_0_1	-	-	-
h1SMcG0000855	h1SMcT0000855.1	hconf	SMEST008580001.1	MSTRG.3383	dd_Smed_v6_18478_0_1	SMEST008580001.1,SMEST008580002.1,SmMSTRG.3383.2,SmMSTRG.3383.3	MSTRG.3383	dd_Smed_v6_18478_0_1	INPP5E	72 kDa inositol polyphosphate	DDE_1,Exo_endo_phos,HTH_psq
h1SMcG0000856	h1SMcT0000856.1	hconf	SMEST055951001.1	MSTRG.17010	dd_Smed_v6_5044_0_1	SMEST008578001.1,SMEST055951001.1,SmMSTRG.17010.3,SmMSTRG.3382.1,SmMSTRG.3382.3	MSTRG.17010,MSTRG.3382	dd_Smed_v6_5044_0_1	CNOT3	nuclear-transcribed mRNA catabolic process, deadenylation-dependent decay	Mito_carr,NOT2_3_5,Not3
h1SMcG0000857	h1SMcT0000857.1	hconf	-	-	-	SMEST008577001.1	SMESG000008577.1	-	-	-	-
h1SMcG0000858	h1SMcT0000858.2	hconf	SMEST008576002.1	MSTRG.3381	dd_Smed_v6_10149_0_1	SMEST008576001.1,SMEST008576002.1,SmMSTRG.3381.10,SmMSTRG.3381.10,SmMSTRG.3381.11,SmMSTRG.3381.3,SmMSTRG.3381.4,SmMSTRG.3381.5,SmMSTRG.3381.6,SmMSTRG.3381.6,SmMSTRG.3381.7,SmMSTRG.3381.8,SmMSTRG.3381.9,SmMSTRG.3381.9	MSTRG.3381	dd_Smed_v6_10149_0_1,dd_Smed_v6_7639_0_1,dd_Smed_v6_9457_0_1	SPOPL	ubiquitin protein ligase binding	BTB,MATH
h1SMcG0000859	h1SMcT0000859.1	hconf	SMEST008562001.1	MSTRG.3378	dd_Smed_v6_11273_0_1	SMEST008562001.1,SMEST008562002.1,SmMSTRG.3378.1,SmMSTRG.3378.3,SmMSTRG.3378.3,SmMSTRG.3378.4,SmMSTRG.3378.5,SmMSTRG.3378.7,SmMSTRG.3378.9	MSTRG.3378	dd_Smed_v6_11273_0_1	-	Cupin-like domain	Cupin_8
h1SMcG0000860	h1SMcT0000860.1	hconf	SMEST008561002.1	MSTRG.3377	dd_Smed_v6_10605_0_1	SMEST008561002.1,SMEST008561004.1,SMEST008561004.1,SmMSTRG.3377.4,SmMSTRG.3377.5,SmMSTRG.3377.6	MSTRG.3377	dd_Smed_v6_10605_0_1	SLC30A1	solute carrier family 30 (zinc transporter), member	Cation_efflux
h1SMcG0000861	h1SMcT0000861.1	hconf	SMEST008559001.1	MSTRG.3375	-	SMEST008559001.1	MSTRG.3375	-	-	-	-
h1SMcG0000862	h1SMcT0000862.1	hconf	-	-	-	-	-	-	-	-	-
h1SMcG0000863	h1SMcT0000863.1	hconf	-	-	-	-	-	-	PTDSS1	phosphatidylserine biosynthetic process	PSS
h1SMcG0000864	h1SMcT0000864.1	hconf	SMEST008550001.1	MSTRG.3376	dd_Smed_v6_6332_0_1	SMEST008550001.1,SmMSTRG.3376.1	MSTRG.3376	dd_Smed_v6_6332_0_1	ATRX	Transcriptional regulator	Helicase_C,OST3_OST6,SNF2_N
h1SMcG0000865	h1SMcT0000865.1	other	-	-	-	-	-	-	PTDSS1	phosphatidylserine biosynthetic process	PSS
h1SMcG0000866	h1SMcT0000866.1	hconf	SMEST008541001.1	MSTRG.3374	dd_Smed_v6_8116_0_1	SMEST008541001.1,SmMSTRG.3374.1,SmMSTRG.3374.1,SmMSTRG.3374.3,SmMSTRG.3374.3	MSTRG.3374	dd_Smed_v6_8116_0_1	APEH	acylamino-acid-releasing enzyme	Peptidase_S9,PhoPQ_related
h1SMcG0000867	h1SMcT0000867.1	other	-	-	-	-	-	-	-	-	-
h1SMcG0000868	h1SMcT0000868.1	hconf	SmMSTRG.3371.1	MSTRG.3371	dd_Smed_v6_12801_0_1	SmMSTRG.3371.1	MSTRG.3371	dd_Smed_v6_12801_0_1	C11orf70	Chromosome 11 open reading frame 70	DUF4498
h1SMcG0000869	h1SMcT0000869.1	hconf	-	-	-	-	-	-	-	-	-
h1SMcG0000870	h1SMcT0000870.1	hconf	SMEST008535001.1	MSTRG.3370	dd_Smed_v6_14992_0_2	SMEST008535001.1,SmMSTRG.3370.2	MSTRG.3370	dd_Smed_v6_14992_0_1,dd_Smed_v6_14992_0_2	B4GALT3	lactose synthase activity	Glyco_transf_7C,Glyco_transf_7N,Reprolysin
h1SMcG0000871	h1SMcT0000871.2	hconf	SMEST008533001.1	MSTRG.3369	dd_Smed_v6_13807_0_1	SMEST008533001.1,SmMSTRG.3369.2,SmMSTRG.3369.2,SmMSTRG.3369.3,SmMSTRG.3369.4,SmMSTRG.3369.5	MSTRG.3369	dd_Smed_v6_13807_0_1	DTHD1	Death domain-containing protein 1	Death
h1SMcG0000872	h1SMcT0000872.4	hconf	SmMSTRG.3368.1	MSTRG.3368	dd_Smed_v6_4399_0_1	SMEST008532001.1,SmMSTRG.3365.1,SmMSTRG.3368.1,SmMSTRG.3368.2	MSTRG.3365,MSTRG.3368	dd_Smed_v6_4399_0_1	MAPKAPK3	kinase-activated protein kinase	Hormone_recep,Pkinase,zf-C4
h1SMcG0000873	h1SMcT0000873.1	hconf	SmMSTRG.3363.1	MSTRG.3363	dd_Smed_v6_2003_0_1	SMEST008521001.1,SMEST008530001.1,SmMSTRG.3363.1,SmMSTRG.3363.2,SmMSTRG.3363.4	MSTRG.3363	dd_Smed_v6_2003_0_1	-	Glycosyl hydrolases family 25	Glyco_hydro_25
h1SMcG0000874	h1SMcT0000874.1	hconf	SmMSTRG.3362.2	MSTRG.3367	dd_Smed_v6_5056_0_1	SmMSTRG.3362.2,SmMSTRG.3367.1	MSTRG.3367	dd_Smed_v6_5056_0_1	-	-	-
h1SMcG0000875	h1SMcT0000875.1	hconf	SmMSTRG.3366.1	MSTRG.3366	dd_Smed_v6_4782_0_1	SMEST008519001.1,SMEST008519002.1,SMEST008529001.1,SmMSTRG.3361.1,SmMSTRG.3366.1	MSTRG.3361,MSTRG.3366	dd_Smed_v6_4782_0_1	DAW1	Dynein assembly factor with WDR repeat domains	CEP19,IL8,Peptidase_C13,WD40
h1SMcG0000876	h1SMcT0000876.1	other	-	-	-	-	-	-	-	-	-
h1SMcG0000877	h1SMcT0000877.1	hconf	SmMSTRG.3360.4	MSTRG.3360	dd_Smed_v6_347_0_1	SMEST008704001.1,SMEST008704002.1,SmMSTRG.3360.3,SmMSTRG.3360.4	MSTRG.3360	dd_Smed_v6_347_0_1	YBX2	CRD-mediated mRNA stabilization	CSD,EF-hand_1,EF-hand_5,IspD,Rrp15p
h1SMcG0000878	h1SMcT0000878.1	hconf	-	-	dd_Smed_v6_4143_0_1	SmMSTRG.3352.1	MSTRG.3352	dd_Smed_v6_4143_0_1	PSMC3	AAA domain (Cdc48 subfamily)	AAA
h1SMcG0000879	h1SMcT0000879.1	hconf	SmMSTRG.3353.1	MSTRG.3353	dd_Smed_v6_43180_0_1	SMEST008693001.1,SmMSTRG.3353.1	MSTRG.3353	dd_Smed_v6_43180_0_1	QRFPR	7 transmembrane receptor (rhodopsin family)	7tm_1
h1SMcG0000880	h1SMcT0000880.3	hconf	SMEST008675001.1	MSTRG.3351	dd_Smed_v6_8466_0_1	SMEST008675001.1,SmMSTRG.3351.2,SmMSTRG.3351.3,SmMSTRG.3351.4,SmMSTRG.3351.6	MSTRG.3351	dd_Smed_v6_8466_0_1	PPTC7	Protein phosphatase PTC7 homolog	PP2C_2,SpoIIE
h1SMcG0000881	h1SMcT0000881.1	hconf	SMEST008674001.1	MSTRG.3348	-	SMEST008674001.1,SMEST008702001.1,SmMSTRG.3350.1	MSTRG.3350,MSTRG.3348,MSTRG.3356	dd_Smed_v6_89130_0_1	PSMC3	proteasome-activating ATPase activity	AAA
h1SMcG0000882	h1SMcT0000882.2	hconf	SMEST008670001.1	MSTRG.3347	dd_Smed_v6_3586_0_1	SMEST008670001.1,SmMSTRG.3347.2,SmMSTRG.3347.3,SmMSTRG.3347.4	MSTRG.3347	dd_Smed_v6_3586_0_1	TMEM165	Uncharacterized protein family UPF0016	UPF0016
h1SMcG0000883	h1SMcT0000883.1	other	-	-	-	-	-	-	-	K02A2.6-like	DUF1759,RVP_2,RVT_1,SCAN,SRCR,gag-asp_proteas,rve,zf-CCHC,zf-H2C2
h1SMcG0000884	h1SMcT0000884.1	hconf	SMEST008665001.1	MSTRG.3346	dd_Smed_v6_5598_0_2	SMEST008665001.1,SmMSTRG.3346.1,SmMSTRG.3346.2,SmMSTRG.3346.3,SmMSTRG.3346.4	MSTRG.3346	dd_Smed_v6_5598_0_1,dd_Smed_v6_5598_0_2	DPM1	Dolichol-phosphate mannosyltransferase	Glycos_transf_2
h1SMcG0000885	h1SMcT0000885.3	hconf	SMEST008659001.1	MSTRG.3345	dd_Smed_v6_6501_0_1	SMEST008659001.1	MSTRG.3345	dd_Smed_v6_6501_0_1	TSPAN8	negative regulation of hemostasis	MARVEL,Tetraspannin
h1SMcG0000886	h1SMcT0000886.2	hconf	SMEST008658001.1	MSTRG.3344	dd_Smed_v6_2613_0_4	SMEST008658001.1,SmMSTRG.3344.2,SmMSTRG.3344.2,SmMSTRG.3344.3,SmMSTRG.3344.3,SmMSTRG.3344.4,SmMSTRG.3344.5	MSTRG.3344	dd_Smed_v6_2613_0_4	PPP2R5B	protein phosphatase regulator activity	B56
h1SMcG0000887	h1SMcT0000887.1	hconf	SMEST008644001.1	MSTRG.3343	dd_Smed_v6_5770_0_1	SMEST008644001.1,SmMSTRG.3343.2,SmMSTRG.3343.3,SmMSTRG.3343.3,SmMSTRG.3343.4,SmMSTRG.3343.4	MSTRG.3343	dd_Smed_v6_5770_0_1	CUL1	Belongs to the cullin family	AMP-binding,Cullin,Cullin_Nedd8,FRG1
h1SMcG0000888	h1SMcT0000888.1	hconf	SMEST008643001.1	MSTRG.3341	dd_Smed_v6_4022_0_1	SMEST008643001.1	MSTRG.3341	dd_Smed_v6_4022_0_1	DCTN5	Dynactin subunit 5	Hexapep,Hexapep_2
h1SMcG0000889	h1SMcT0000889.1	hconf	-	-	-	-	-	-	ONECUT2	One cut domain, family member	CUT,DUF1759,Homeobox
h1SMcG0000890	h1SMcT0000890.3	hconf	SmMSTRG.3340.1	MSTRG.3340	dd_Smed_v6_7722_0_1	SMEST008638002.1,SMEST008641001.1,SmMSTRG.3340.1	MSTRG.3340	dd_Smed_v6_7722_0_1	CEPT1	Belongs to the CDP-alcohol phosphatidyltransferase class-I family	CDP-OH_P_transf
h1SMcG0000891	h1SMcT0000891.1	hconf	SMEST008635001.1	SMESG000008635.1	-	SMEST008635001.1	SMESG000008635.1	-	GPD2	sn-glycerol-3-phosphate:ubiquinone-8 oxidoreductase activity	DAO,DAO_C,DHC_N1,EF-hand_7,EF-hand_8,Gal_Lectin
h1SMcG0000892	h1SMcT0000892.1	hconf	SMEST008633001.1	MSTRG.3335	dd_Smed_v6_5147_0_1	SMEST008633001.1,SmMSTRG.3335.1	MSTRG.3335	dd_Smed_v6_5147_0_1	-	-	-
h1SMcG0000893	h1SMcT0000893.1	hconf	SMEST008632001.1	MSTRG.3336	dd_Smed_v6_23416_0_1	SMEST008632001.1,SmMSTRG.3336.1,SmMSTRG.3336.1,SmMSTRG.3336.11,SmMSTRG.3336.11,SmMSTRG.3336.2,SmMSTRG.3336.4,SmMSTRG.3336.4,SmMSTRG.3336.6,SmMSTRG.3336.7,SmMSTRG.3336.7,SmMSTRG.3336.8,SmMSTRG.3336.9	MSTRG.3336	dd_Smed_v6_17064_0_1,dd_Smed_v6_23416_0_1	-	Leucine Rich repeat	EF-hand_8,LRR_6
h1SMcG0000894	h1SMcT0000894.1	hconf	-	-	-	-	-	-	-	positive regulation of cardioblast proliferation	Pkinase
h1SMcG0000895	h1SMcT0000895.1	other	-	-	-	-	-	-	-	-	-
h1SMcG0000896	h1SMcT0000896.1	hconf	SmMSTRG.3334.2	MSTRG.3334	dd_Smed_v6_1677_0_1	SMEST008630001.1,SMEST008631001.1,SmMSTRG.3334.2,SmMSTRG.3334.2	MSTRG.3334	dd_Smed_v6_1677_0_1	PUM2	RNA binding	PUF
h1SMcG0000897	h1SMcT0000897.1	hconf	SMEST008627001.1	MSTRG.3333	dd_Smed_v6_12731_0_1	SMEST008627001.1,SmMSTRG.3333.2	MSTRG.3333	dd_Smed_v6_12731_0_1	Pc	CBX family C-terminal motif	CBX7_C,Chromo
h1SMcG0000898	h1SMcT0000898.1	hconf	SmMSTRG.3331.2	MSTRG.3331	dd_Smed_v6_7891_0_1	SMEST008619001.1,SmMSTRG.3331.1,SmMSTRG.3331.2	MSTRG.3331	dd_Smed_v6_7891_0_1	YTHDF2	YTH domain family	YTH
h1SMcG0000899	h1SMcT0000899.1	other	-	-	-	-	-	-	-	-	-
h1SMcG0000900	h1SMcT0000900.1	hconf	SmMSTRG.9775.1	MSTRG.3329	dd_Smed_v6_15230_0_1	SMEST008538001.1,SmMSTRG.9775.1	MSTRG.9775,MSTRG.3329	dd_Smed_v6_15230_0_1	-	-	-
h1SMcG0000901	h1SMcT0000901.1	hconf	SmMSTRG.9778.5	MSTRG.9778	dd_Smed_v6_13065_0_1	SMEST029156001.1,SmMSTRG.9778.10,SmMSTRG.9778.11,SmMSTRG.9778.2,SmMSTRG.9778.3,SmMSTRG.9778.4,SmMSTRG.9778.5,SmMSTRG.9778.8	MSTRG.9778	dd_Smed_v6_13065_0_1	-	DEATH domain, found in proteins involved in cell death (apoptosis).	Death,TNFR_c6
h1SMcG0000902	h1SMcT0000902.1	hconf	SMEST029158002.1	MSTRG.9779	dd_Smed_v6_3582_0_1	SMEST029158002.1,SmMSTRG.9779.2,SmMSTRG.9779.2,SmMSTRG.9779.3,SmMSTRG.9779.4	MSTRG.9779	dd_Smed_v6_3582_0_1	HNRNPAB	epithelial to mesenchymal transition	CBFNT,RRM_1,SecE
h1SMcG0000903	h1SMcT0000903.1	hconf	SMEST029159001.1	SMESG000029159.1	-	SMEST029159001.1	SMESG000029159.1	-	-	-	-
h1SMcG0000904	h1SMcT0000904.2	hconf	SMEST029163001.1	MSTRG.9780	dd_Smed_v6_4773_0_1	SMEST029163001.1,SmMSTRG.9780.2,SmMSTRG.9780.3,SmMSTRG.9780.4,SmMSTRG.9780.5,SmMSTRG.9780.5,SmMSTRG.9780.6,SmMSTRG.9780.7,SmMSTRG.9780.7	MSTRG.9780	dd_Smed_v6_4773_0_1,dd_Smed_v6_4773_0_2	CTSA	Belongs to the peptidase S10 family	DUF1759,Peptidase_S10,ubiquitin
h1SMcG0000905	h1SMcT0000905.1	hconf	-	-	-	-	-	-	-	-	-
h1SMcG0000906	h1SMcT0000906.2	hconf	SMEST029164001.1	MSTRG.9782	dd_Smed_v6_785_0_1	SMEST029164001.1,SmMSTRG.9782.2,SmMSTRG.9782.4	MSTRG.9782	dd_Smed_v6_785_0_1	CTSA	Belongs to the peptidase S10 family	DUF1759,Peptidase_S10,ubiquitin
h1SMcG0000907	h1SMcT0000907.1	hconf	SMEST029165001.1	MSTRG.9781	dd_Smed_v6_13541_0_1	SMEST029165001.1,SmMSTRG.9781.2	MSTRG.9781	dd_Smed_v6_13541_0_1	SPATA1	Spermatogenesis associated 1	SPATA1_C
h1SMcG0000908	h1SMcT0000908.4	hconf	SmMSTRG.9783.4	MSTRG.9783	dd_Smed_v6_9698_0_1	SMEST029166001.1,SMEST029166002.1,SmMSTRG.9783.2,SmMSTRG.9783.3,SmMSTRG.9783.3,SmMSTRG.9783.4,SmMSTRG.9783.6,SmMSTRG.9783.6,SmMSTRG.9783.6,SmMSTRG.9783.7,SmMSTRG.9783.7,SmMSTRG.9783.8,SmMSTRG.9783.8,SmMSTRG.9783.9	MSTRG.9783	dd_Smed_v6_9698_0_1	zcchc14	zinc finger	zf-CCHC
h1SMcG0000909	h1SMcT0000909.1	hconf	SMEST029171001.1	MSTRG.9784	dd_Smed_v6_16428_0_1	SMEST029171001.1,SmMSTRG.9784.2,SmMSTRG.9784.3,SmMSTRG.9784.4,SmMSTRG.9784.5	MSTRG.9784	dd_Smed_v6_16428_0_1	SLC38A11	amino acid transport	Aa_trans,zf-AD,zf-C2H2,zf-C2H2_6
h1SMcG0000910	h1SMcT0000910.1	hconf	SMEST029174001.1	MSTRG.9786	dd_Smed_v6_4306_0_1	SMEST029174001.1,SmMSTRG.9786.2,SmMSTRG.9786.3	MSTRG.9786	dd_Smed_v6_4306_0_1	ROBO1	roundabout	Endonuclease_7,I-set,Ig_3,fn3,ig
h1SMcG0000911	h1SMcT0000911.1	other	-	-	-	-	-	-	-	-	-
h1SMcG0000912	h1SMcT0000912.1	other	-	-	-	SMEST001218011.1,SMEST004687004.1,SMEST013635001.1,SMEST028317003.1,SMEST037212004.1,SMEST040179005.1,SMEST068687009.1	SMESG000001218.1,SMESG000004687.1,SMESG000028317.1,SMESG000037212.1,SMESG000040179.1	dd_Smed_v6_9974_1_13,dd_Smed_v6_9974_1_15,dd_Smed_v6_9974_1_9	-	nucleic acid binding	DNA_pol_B_2,Endonuclease_7,Rho_N
h1SMcG0000913	h1SMcT0000913.1	hconf	SmMSTRG.9788.2	MSTRG.9788	dd_Smed_v6_9537_0_1	SMEST029176002.1,SmMSTRG.9788.2,SmMSTRG.9788.3,SmMSTRG.9788.4,SmMSTRG.9788.5,SmMSTRG.9788.5	MSTRG.9788	dd_Smed_v6_9537_0_1	FHL2	atrial cardiac muscle cell development	LIM,PET
h1SMcG0000914	h1SMcT0000914.1	hconf	SMEST074876001.1	SMESG000074876.1	-	SMEST029188002.1,SMEST029191001.1,SMEST074876001.1	SMESG000029188.1,SMESG000029191.1,SMESG000074876.1	-	-	Reverse transcriptase (RNA-dependent DNA polymerase)	Peptidase_C48,RVT_1
h1SMcG0000915	h1SMcT0000915.4	hconf	-	-	dd_Smed_v6_17539_0_1	SMEST074657003.1,SMEST074657003.1,SMEST074657007.1,SMEST074657007.1,SMEST074657009.1,SMEST074657009.1,SmMSTRG.21893.10,SmMSTRG.21893.4,SmMSTRG.21893.5,SmMSTRG.21893.6,SmMSTRG.21893.6,SmMSTRG.21893.7,SmMSTRG.21893.7,SmMSTRG.21893.8,SmMSTRG.21893.9	MSTRG.21893	dd_Smed_v6_17539_0_1,dd_Smed_v6_17539_0_2	-	lipid transport across blood brain barrier	MFS_2
h1SMcG0000916	h1SMcT0000916.1	hconf	SMEST074723001.1	MSTRG.21891	-	SMEST074723001.1	MSTRG.21891	dd_Smed_v6_68852_0_1	-	lipid transport across blood brain barrier	MFS_2
h1SMcG0000917	h1SMcT0000917.1	hconf	SmMSTRG.21892.1	MSTRG.21892	dd_Smed_v6_9610_0_1	SMEST074768001.1,SmMSTRG.21892.1,SmMSTRG.21892.2,SmMSTRG.21892.3,SmMSTRG.21892.6	MSTRG.21892	dd_Smed_v6_9610_0_1	MPPED1	Calcineurin-like phosphoesterase	Metallophos
h1SMcG0000918	h1SMcT0000918.1	hconf	SMEST074801001.1	MSTRG.21895	dd_Smed_v6_8134_0_1	SMEST074801001.1,SmMSTRG.21895.2,SmMSTRG.21895.3,SmMSTRG.21895.3	MSTRG.21895	dd_Smed_v6_8134_0_1	SLC25A25	ATP transmembrane transporter activity	Acyltransf_C,Acyltransferase,DDE_1,EF-hand_1,EF-hand_5,EF-hand_6,EF-hand_7,EF-hand_8,Homeobox,Mito_carr,RRM_1,RVP,TLV_coat
h1SMcG0000919	h1SMcT0000919.1	hconf	SMEST074816002.1	MSTRG.21896	dd_Smed_v6_11063_0_1	SMEST074816001.1,SMEST074816002.1,SmMSTRG.21896.1,SmMSTRG.21896.3,SmMSTRG.21896.5,SmMSTRG.21896.5	MSTRG.21896	dd_Smed_v6_11063_0_1	PGP	glycerol-3-phosphatase activity	Hydrolase,Hydrolase_6,Hydrolase_like
h1SMcG0000920	h1SMcT0000920.1	hconf	SMEST074817001.1	MSTRG.21897	dd_Smed_v6_7257_0_1	SMEST074817001.1,SmMSTRG.21897.1,SmMSTRG.21897.2,SmMSTRG.21897.2,SmMSTRG.21897.3,SmMSTRG.21897.5,SmMSTRG.21897.5,SmMSTRG.21897.6,SmMSTRG.21897.6	MSTRG.21897	dd_Smed_v6_7257_0_1	SMG9	nuclear-transcribed mRNA catabolic process, nonsense-mediated decay	ABC_tran,BACK,BTB,MMR_HSR1,Smg8_Smg9
h1SMcG0000921	h1SMcT0000921.1	hconf	SMEST074820001.1	MSTRG.21898	dd_Smed_v6_8013_0_1	SMEST074820001.1,SmMSTRG.21898.2,SmMSTRG.21898.2,SmMSTRG.21898.3,SmMSTRG.21898.4,SmMSTRG.21898.4,SmMSTRG.21898.5,SmMSTRG.21898.6,SmMSTRG.21898.7	MSTRG.21898	dd_Smed_v6_8013_0_1	SLC25A25	ATP transmembrane transporter activity	Acyltransf_C,Acyltransferase,DDE_1,EF-hand_1,EF-hand_5,EF-hand_6,EF-hand_7,EF-hand_8,Homeobox,KH_6,Mito_carr,RRM_1,RVP,TLV_coat
h1SMcG0000922	h1SMcT0000922.1	hconf	SMEST074822001.1	MSTRG.21899	dd_Smed_v6_15474_0_1	SMEST074822001.1,SmMSTRG.21899.2,SmMSTRG.21899.3,SmMSTRG.21899.5	MSTRG.21899	dd_Smed_v6_15474_0_1	-	CGMP-dependent protein kinase	Pkinase,cNMP_binding
h1SMcG0000923	h1SMcT0000923.1	hconf	-	-	-	-	-	-	CPSF4	Cleavage and polyadenylation	Ribosomal_L7Ae,zf-CCCH,zf-CCCH_2,zf-CCHC
h1SMcG0000924	h1SMcT0000924.2	hconf	SMEST074826001.1	MSTRG.21900	dd_Smed_v6_3715_0_1	SMEST074826001.1,SmMSTRG.21900.2	MSTRG.21900	dd_Smed_v6_3715_0_1	MRPL38	ribosomal protein L38	PBP
h1SMcG0000925	h1SMcT0000925.2	hconf	SMEST074831001.1	MSTRG.21901	dd_Smed_v6_5000_0_1	SMEST074831001.1,SmMSTRG.21901.1,SmMSTRG.21901.2,SmMSTRG.21901.4	MSTRG.21901	dd_Smed_v6_5000_0_1	EMC7	ER membrane protein complex subunit 7	DUF2012
h1SMcG0000926	h1SMcT0000926.2	hconf	SmMSTRG.21903.2	MSTRG.21903	dd_Smed_v6_13521_0_1	SMEST074835002.1,SmMSTRG.21903.2	MSTRG.21903	dd_Smed_v6_13521_0_1	P4HB	protein disulfide isomerase activity	Homeobox,Thioredoxin,Thioredoxin_6
h1SMcG0000927	h1SMcT0000927.1	other	-	-	dd_Smed_v6_14472_0_29	-	-	dd_Smed_v6_14472_0_29	-	-	-
h1SMcG0000928	h1SMcT0000928.1	hconf	SMEST074840001.1	MSTRG.21904	dd_Smed_v6_9028_0_1	SMEST074840001.1,SmMSTRG.21904.1,SmMSTRG.21904.1	MSTRG.21904	dd_Smed_v6_9028_0_1	KCNK1	Potassium channel subfamily K member 1-like	Ion_trans_2
h1SMcG0000929	h1SMcT0000929.1	hconf	SMEST074842001.1	MSTRG.21907	dd_Smed_v6_8819_0_1	SMEST074842001.1,SmMSTRG.21907.2,SmMSTRG.21907.3,SmMSTRG.21907.4,SmMSTRG.21907.5,SmMSTRG.21907.5,SmMSTRG.21907.6,SmMSTRG.21907.7	MSTRG.21907	dd_Smed_v6_8819_0_1	SUV39H2	Belongs to the class V-like SAM-binding methyltransferase superfamily. Histone-lysine methyltransferase family. Suvar3-9 subfamily	Chromo,Lin-8,Pre-SET,SET
h1SMcG0000930	h1SMcT0000930.1	hconf	SMEST074847002.1	MSTRG.21909	dd_Smed_v6_41405_0_1	SMEST074847001.1,SMEST074847002.1	MSTRG.21909	dd_Smed_v6_41405_0_1,dd_Smed_v6_79351_0_1	GPRGNR2	7 transmembrane receptor (rhodopsin family)	7tm_1
h1SMcG0000931	h1SMcT0000931.1	hconf	-	-	-	-	-	-	-	-	-
h1SMcG0000932	h1SMcT0000932.2	hconf	SMEST074860001.1	MSTRG.21912	dd_Smed_v6_1438_0_1	SMEST074860001.1,SmMSTRG.21912.2	MSTRG.21912	dd_Smed_v6_1438_0_1	-	Ankyrin repeat	Ank_2,Ank_4,Ank_5
h1SMcG0000933	h1SMcT0000933.1	hconf	SMEST074861001.1	MSTRG.21913	-	SMEST012408001.1,SMEST074861001.1,SmMSTRG.3648.2,SmMSTRG.3648.5	MSTRG.3648,MSTRG.21913	dd_Smed_v6_1776_0_1	-	ATPase inhibitor	IATP,Myb_DNA-bind_5
h1SMcG0000934	h1SMcT0000934.2	hconf	SMEST074871001.1	MSTRG.21914	dd_Smed_v6_7952_0_1	SMEST074871001.1,SMEST074871002.1,SmMSTRG.21914.3,SmMSTRG.21914.3,SmMSTRG.21914.4,SmMSTRG.21914.4,SmMSTRG.21914.5,SmMSTRG.21914.6,SmMSTRG.21914.7	MSTRG.21914	dd_Smed_v6_7952_0_1,dd_Smed_v6_7952_0_2	-	Ankyrin repeat domain 52	Ank,Ank_2,Ank_3,Ank_4,Ank_5
h1SMcG0000935	h1SMcT0000935.1	hconf	SmMSTRG.21919.1	MSTRG.21919	dd_Smed_v6_5203_0_1	SMEST074873002.1,SMEST074874001.1,SmMSTRG.21919.1	MSTRG.21919	dd_Smed_v6_5203_0_1	NUP160	Nuclear pore complex protein Nup160	Nup160
h1SMcG0000936	h1SMcT0000936.1	hconf	SmMSTRG.21918.1	MSTRG.21918	dd_Smed_v6_20053_0_1	SMEST074880003.1,SMEST074880004.1,SmMSTRG.21918.1,SmMSTRG.21918.2,SmMSTRG.21918.4,SmMSTRG.21918.4,SmMSTRG.21918.7	MSTRG.21918	dd_Smed_v6_20053_0_1	HVCN1	voltage-gated proton channel activity	Ion_trans,VGPC1_C
h1SMcG0000937	h1SMcT0000937.1	hconf	SMEST074883001.1	MSTRG.21917	dd_Smed_v6_58096_0_1	SMEST074883001.1	MSTRG.21917	dd_Smed_v6_58096_0_1	DAXX	death domain-associated protein	Daxx,PMP22_Claudin
h1SMcG0000938	h1SMcT0000938.1	hconf	SMEST074884001.1	MSTRG.21920	dd_Smed_v6_6356_0_1	SMEST074884001.1,SmMSTRG.21920.1,SmMSTRG.21920.2,SmMSTRG.21920.4,SmMSTRG.21920.5,SmMSTRG.21920.6,SmMSTRG.21920.6,SmMSTRG.21920.7	MSTRG.21920	dd_Smed_v6_6356_0_1	C9orf41	carnosine N-methyltransferase activity	AAA_18,N2227
h1SMcG0000939	h1SMcT0000939.1	hconf	-	-	-	-	-	-	CPSF4	Cleavage and polyadenylation	Ribosomal_L7Ae,zf-CCCH,zf-CCCH_2,zf-CCHC
h1SMcG0000940	h1SMcT0000940.1	hconf	SMEST074889001.1	SMESG000074889.1	-	SMEST074889001.1	SMESG000074889.1	-	CPSF4	Cleavage and polyadenylation	Ribosomal_L7Ae,zf-CCCH,zf-CCCH_2,zf-CCHC
h1SMcG0000941	h1SMcT0000941.1	hconf	SMEST074896001.1	MSTRG.21923	dd_Smed_v6_18719_0_1	SMEST074896001.1,SmMSTRG.21923.2	MSTRG.21923	dd_Smed_v6_18719_0_1	BARHL1	transcription by RNA polymerase II	Homeobox
h1SMcG0000942	h1SMcT0000942.1	hconf	SMEST074897001.1	MSTRG.21921	dd_Smed_v6_37689_0_1	SMEST074897001.1	MSTRG.21921	dd_Smed_v6_37689_0_1,dd_Smed_v6_56338_0_1	TUBA1B	Tubulin is the major constituent of microtubules. It binds two moles of GTP, one at an exchangeable site on the beta chain and one at a non-exchangeable site on the alpha chain	Tubulin,Tubulin_C
h1SMcG0000943	h1SMcT0000943.1	other	-	-	-	-	-	-	-	-	-
h1SMcG0000944	h1SMcT0000944.4	hconf	SmMSTRG.21924.1	MSTRG.21924	dd_Smed_v6_6387_0_1	SMEST074654001.1,SmMSTRG.21924.1,SmMSTRG.21924.2,SmMSTRG.21924.4	MSTRG.21924	dd_Smed_v6_6387_0_1	-	Kelch motif	Kelch_1,Kelch_2,Kelch_3,Kelch_4,Kelch_5,Kelch_6,zf-C2H2
h1SMcG0000945	h1SMcT0000945.1	other	-	-	-	-	-	-	-	K02A2.6-like	BESS,Baculo_F,Dimer_Tnp_hAT,MADF_DNA_bdg,Macro,RVP,RVT_1,Retrotrans_gag,rve,zf-CCHC,zf-H2C2
h1SMcG0000946	h1SMcT0000946.1	other	-	-	-	-	-	-	-	K02A2.6-like	DUF1759,RVP_2,RVT_1,SCAN,SRCR,gag-asp_proteas,rve,zf-CCHC,zf-H2C2
h1SMcG0000947	h1SMcT0000947.1	other	-	-	-	-	-	-	-	-	-
h1SMcG0000948	h1SMcT0000948.1	hconf	SmMSTRG.21927.1	MSTRG.21927	dd_Smed_v6_5117_0_1	SMEST074673001.1,SmMSTRG.21925.1,SmMSTRG.21927.1,SmMSTRG.21931.4	MSTRG.21925,MSTRG.21927,MSTRG.21931	dd_Smed_v6_5117_0_1,dd_Smed_v6_5117_0_2	-	-	-
h1SMcG0000949	h1SMcT0000949.2	other	-	-	-	-	-	-	-	-	-
h1SMcG0000950	h1SMcT0000950.1	other	-	-	-	SMEST035354001.1	SMESG000035354.1	-	-	-	-
h1SMcG0000951	h1SMcT0000951.2	hconf	SmMSTRG.21933.4	MSTRG.21933	dd_Smed_v6_15937_0_2	SMEST074687001.1,SMEST074687002.1,SmMSTRG.21933.1,SmMSTRG.21933.2,SmMSTRG.21933.3,SmMSTRG.21933.4,SmMSTRG.21933.5,SmMSTRG.21933.7	MSTRG.21933	dd_Smed_v6_15937_0_1,dd_Smed_v6_15937_0_2	EIF3G	RNA-binding component of the eukaryotic translation initiation factor 3 (eIF-3) complex, which is involved in protein synthesis of a specialized repertoire of mRNAs and, together with other initiation factors, stimulates binding of mRNA and methionyl-tRNAi to the 40S ribosome. The eIF-3 complex specifically targets and initiates translation of a subset of mRNAs involved in cell proliferation. Thi…	Arf,RRM_1,Sushi,Trypsin,VWA,eIF3g
h1SMcG0000952	h1SMcT0000952.1	hconf	SMEST074689003.1	MSTRG.21936	dd_Smed_v6_2429_0_1	SMEST074689002.1,SMEST074689003.1	MSTRG.21936	dd_Smed_v6_2429_0_1,dd_Smed_v6_2429_0_2	-	-	-
h1SMcG0000953	h1SMcT0000953.1	hconf	SMEST074692001.1	MSTRG.21935	dd_Smed_v6_28208_0_1	SMEST074692001.1	MSTRG.21935	dd_Smed_v6_28208_0_1,dd_Smed_v6_36890_0_1	-	-	-
h1SMcG0000954	h1SMcT0000954.1	hconf	SmMSTRG.21939.2	MSTRG.21939	dd_Smed_v6_13535_0_1	SMEST074693001.1,SmMSTRG.21939.1,SmMSTRG.21939.10,SmMSTRG.21939.2,SmMSTRG.21939.5,SmMSTRG.21939.6	MSTRG.21939	dd_Smed_v6_13535_0_1	SIRT4	NAD-dependent protein deacylase. Catalyzes the NAD- dependent hydrolysis of acyl groups from lysine residues	DUF2040,SIR2
h1SMcG0000955	h1SMcT0000955.1	other	SMEST076757001.1	SMESG000076757.1	dd_Smed_v6_7420_0_5	SMEST076757001.1,SMEST079044001.1,SmMSTRG.1244.2	SMESG000076757.1	dd_Smed_v6_15076_0_2,dd_Smed_v6_7420_0_1,dd_Smed_v6_7420_0_5	-	-	-
h1SMcG0000956	h1SMcT0000956.1	hconf	SMEST074695001.1	SMESG000074695.1	-	SMEST074695001.1	SMESG000074695.1	-	-	-	-
h1SMcG0000957	h1SMcT0000957.1	hconf	SmMSTRG.21937.1	MSTRG.21937	-	SmMSTRG.21937.1	MSTRG.21937	-	DCDC2	Doublecortin domain-containing protein 2	DCX,IQ
h1SMcG0000958	h1SMcT0000958.2	hconf	SmMSTRG.21942.1	MSTRG.21942	dd_Smed_v6_1278_0_1	SMEST074700001.1,SMEST074706001.1,SmMSTRG.21941.1,SmMSTRG.21942.1,SmMSTRG.21942.2	MSTRG.21941,MSTRG.21942	dd_Smed_v6_1278_0_1	PSMA1	The proteasome is a multicatalytic proteinase complex which is characterized by its ability to cleave peptides with Arg, Phe, Tyr, Leu, and Glu adjacent to the leaving group at neutral or slightly basic pH	Cyclin_N,FAM92,Proteasome,Proteasome_A_N
h1SMcG0000959	h1SMcT0000959.1	hconf	SMEST074714001.1	MSTRG.21944	dd_Smed_v6_93846_0_1	SMEST074714001.1	MSTRG.21944	dd_Smed_v6_93846_0_1	-	7 transmembrane receptor (rhodopsin family)	7tm_1
h1SMcG0000960	h1SMcT0000960.2	hconf	SMEST074716002.1	MSTRG.21948	dd_Smed_v6_5265_0_1	SMEST074716001.1,SMEST074716002.1,SmMSTRG.21948.10,SmMSTRG.21948.11,SmMSTRG.21948.12,SmMSTRG.21948.3,SmMSTRG.21948.5,SmMSTRG.21948.6,SmMSTRG.21948.7,SmMSTRG.21948.8,SmMSTRG.21948.9	MSTRG.21948	dd_Smed_v6_5265_0_1,dd_Smed_v6_8409_0_1	TTC14	nucleic acid binding	HCNGP,TPR_1,TPR_11,TPR_14,TPR_16,TPR_2,TPR_8
h1SMcG0000961	h1SMcT0000961.1	hconf	SMEST074718001.1	MSTRG.21945	dd_Smed_v6_10261_0_1	SMEST074718001.1,SmMSTRG.21945.2,SmMSTRG.21945.2,SmMSTRG.21945.3,SmMSTRG.21945.3,SmMSTRG.21945.4,SmMSTRG.21945.4	MSTRG.21945	dd_Smed_v6_10261_0_1	NOC4L	maturation of SSU-rRNA from tricistronic rRNA transcript (SSU-rRNA, 5.8S rRNA, LSU-rRNA)	CBF
h1SMcG0000962	h1SMcT0000962.1	hconf	SMEST074719001.1	MSTRG.21946	dd_Smed_v6_3016_0_1	SMEST074719001.1,SmMSTRG.21946.2,SmMSTRG.21946.3	MSTRG.21946	dd_Smed_v6_3016_0_1,dd_Smed_v6_4756_0_1	-	-	-
h1SMcG0000963	h1SMcT0000963.1	hconf	SMEST074721002.1	MSTRG.21947	dd_Smed_v6_20909_0_1	SMEST074721001.1,SMEST074721002.1,SmMSTRG.21947.3	MSTRG.21947	dd_Smed_v6_20909_0_1	-	carbohydrate binding	7tm_2,CD225,GAIN,GPS,Gal_Lectin,HRM,Lectin_C
h1SMcG0000964	h1SMcT0000964.4	hconf	SMEST074722001.1	MSTRG.21949	dd_Smed_v6_21438_0_1	SMEST074722001.1,SMEST074722003.1,SMEST074722006.1,SmMSTRG.21949.10,SmMSTRG.21949.11,SmMSTRG.21949.4,SmMSTRG.21949.4,SmMSTRG.21949.5,SmMSTRG.21949.5,SmMSTRG.21949.6,SmMSTRG.21949.7,SmMSTRG.21949.7,SmMSTRG.21949.8,SmMSTRG.21949.8,SmMSTRG.21949.9,SmMSTRG.21949.9	MSTRG.21949	dd_Smed_v6_21438_0_1	-	-	-
h1SMcG0000965	h1SMcT0000965.1	hconf	-	-	-	SmMSTRG.21949.12,SmMSTRG.21949.13	-	-	-	-	-
h1SMcG0000966	h1SMcT0000966.1	hconf	-	-	-	-	-	-	-	-	-
h1SMcG0000967	h1SMcT0000967.3	hconf	SMEST074726002.1	MSTRG.21953	dd_Smed_v6_8122_0_1	SMEST074726001.1,SMEST074726002.1,SmMSTRG.21953.3,SmMSTRG.21953.3,SmMSTRG.21953.4,SmMSTRG.21953.4,SmMSTRG.21953.4,SmMSTRG.21953.5,SmMSTRG.21953.5,SmMSTRG.21953.5,SmMSTRG.21953.6,SmMSTRG.21953.6,SmMSTRG.21953.7	MSTRG.21953	dd_Smed_v6_8122_0_1	TPP2	Tripeptidyl peptidase II	DUF971,Exostosin,Glyco_transf_64,Mo-co_dimer,NAD_binding_4,Oxidored_molyb,Peptidase_S8,Sterile,TPPII,TPPII_N,TauD
h1SMcG0000968	h1SMcT0000968.1	hconf	SmMSTRG.21951.2	MSTRG.21951	dd_Smed_v6_11312_0_1	SMEST074728001.1,SMEST074728002.1,SmMSTRG.21951.2,SmMSTRG.21951.3	MSTRG.21951	dd_Smed_v6_11312_0_1	-	mediator of RNA polymerase II transcription subunit	Fibrillarin,GCD14
h1SMcG0000969	h1SMcT0000969.1	other	-	-	-	-	-	-	-	-	-
h1SMcG0000970	h1SMcT0000970.1	other	-	-	-	-	-	-	-	-	-
h1SMcG0000971	h1SMcT0000971.1	hconf	SMEST074732001.1	MSTRG.21952	dd_Smed_v6_5469_0_1	SMEST074732001.1,SmMSTRG.21952.2,SmMSTRG.21952.3	MSTRG.21952	dd_Smed_v6_5469_0_1	SRF	serum response element binding	Med29,RRM_1,SRF-TF
h1SMcG0000972	h1SMcT0000972.1	hconf	SMEST074733001.1	MSTRG.21954	dd_Smed_v6_9825_0_1	SMEST074733001.1	MSTRG.21954	dd_Smed_v6_9825_0_1	-	-	-
h1SMcG0000973	h1SMcT0000973.2	hconf	SMEST074736001.1	MSTRG.21956	dd_Smed_v6_26331_0_1	SMEST074736001.1,SmMSTRG.21956.2	MSTRG.21956	dd_Smed_v6_26331_0_1,dd_Smed_v6_26331_0_2	-	-	-
h1SMcG0000974	h1SMcT0000974.1	hconf	SmMSTRG.21959.2	MSTRG.21959	dd_Smed_v6_5063_0_1	SMEST074738001.1,SmMSTRG.21959.1,SmMSTRG.21959.2	MSTRG.21959	dd_Smed_v6_5063_0_1	-	-	-
h1SMcG0000975	h1SMcT0000975.3	hconf	SMEST074739001.1	MSTRG.21960	dd_Smed_v6_8417_0_1	SMEST074739001.1,SMEST074740002.1,SmMSTRG.21960.1,SmMSTRG.21960.1,SmMSTRG.21960.1,SmMSTRG.21960.2,SmMSTRG.21960.2,SmMSTRG.21960.2,SmMSTRG.21960.3,SmMSTRG.21960.3,SmMSTRG.21960.3,SmMSTRG.21960.5,SmMSTRG.21960.6,SmMSTRG.21960.6,SmMSTRG.21960.6,SmMSTRG.21960.6,SmMSTRG.21960.6,SmMSTRG.21960.7,SmMSTRG.21960.9,SmMSTRG.21960.9	MSTRG.21960	dd_Smed_v6_8417_0_1,dd_Smed_v6_8417_0_2,dd_Smed_v6_8417_0_3,dd_Smed_v6_8417_0_4,dd_Smed_v6_8417_0_5	-	-	-
h1SMcG0000976	h1SMcT0000976.2	hconf	SMEST074748001.1	MSTRG.21961	dd_Smed_v6_14243_0_1	SMEST074748001.1,SMEST074748002.1,SMEST074748003.1,SMEST074748005.1,SMEST074748006.1,SmMSTRG.21961.1,SmMSTRG.21961.1,SmMSTRG.21961.10,SmMSTRG.21961.13,SmMSTRG.21961.14,SmMSTRG.21961.15,SmMSTRG.21961.5,SmMSTRG.21961.5,SmMSTRG.21961.6,SmMSTRG.21961.6,SmMSTRG.21961.6,SmMSTRG.21961.7,SmMSTRG.21961.8,SmMSTRG.21961.9	MSTRG.21961	dd_Smed_v6_14243_0_1	ECT2L	Domain of unknown function (DUF4347)	DUF4347,Dpy-30,F-box,F-box-like,RhoGEF,Ribosomal_L18_c,Ribosomal_L5e
h1SMcG0000977	h1SMcT0000977.1	hconf	SmMSTRG.21964.5	-	dd_Smed_v6_7438_0_1	SMEST074761001.1,SmMSTRG.21964.1,SmMSTRG.21964.3,SmMSTRG.21964.4,SmMSTRG.21964.5	-	dd_Smed_v6_7438_0_1	KLHDC9	Kelch domain-containing protein 9	Kelch_1,Kelch_2,Kelch_3,Kelch_4,Kelch_5
h1SMcG0000978	h1SMcT0000978.1	hconf	SmMSTRG.21964.3	MSTRG.21964	dd_Smed_v6_8483_0_1	SMEST074761001.1,SmMSTRG.21964.1,SmMSTRG.21964.3,SmMSTRG.21964.4,SmMSTRG.21964.5	MSTRG.21964	dd_Smed_v6_8483_0_1	-	positive regulation of mesenchymal stem cell differentiation	HMG_box
h1SMcG0000979	h1SMcT0000979.1	hconf	SMEST074764001.1	MSTRG.21965	dd_Smed_v6_2858_0_1	SMEST074764001.1	MSTRG.21965	dd_Smed_v6_2180_0_1,dd_Smed_v6_2858_0_1	PRKAR1A	cAMP-dependent protein kinase regulator activity. It is involved in the biological process described with regulation of protein phosphorylation	RIIa,cNMP_binding
h1SMcG0000980	h1SMcT0000980.1	hconf	SMEST074766001.1	MSTRG.21966	dd_Smed_v6_3876_1_1	SMEST074766001.1,SmMSTRG.21966.1,SmMSTRG.21966.2,SmMSTRG.21966.3	MSTRG.21966	dd_Smed_v6_3876_1_1	-	-	-
h1SMcG0000981	h1SMcT0000981.4	hconf	SmMSTRG.21968.1	MSTRG.21968	dd_Smed_v6_5979_0_1	SMEST074770002.1,SMEST074777001.1,SmMSTRG.21968.1,SmMSTRG.21968.2,SmMSTRG.21974.1,SmMSTRG.21974.2	MSTRG.21968,MSTRG.21974	dd_Smed_v6_5979_0_1	TMEM181	Transmembrane protein 181	MIG-14_Wnt-bd
h1SMcG0000982	h1SMcT0000982.1	hconf	SMEST074775001.1	MSTRG.21970	dd_Smed_v6_29341_0_1	SMEST074769001.1,SMEST074775001.1	MSTRG.21967,MSTRG.21970	dd_Smed_v6_29341_0_1	-	Amiloride-sensitive sodium channel	ASC,F5_F8_type_C,Kringle,Ldl_recept_a,PAN_4,Xlink,fn3
h1SMcG0000983	h1SMcT0000983.1	hconf	-	-	-	-	-	-	-	-	-
h1SMcG0000984	h1SMcT0000984.1	hconf	SMEST074782001.1	-	-	SMEST074782001.1	-	-	-	-	-
h1SMcG0000985	h1SMcT0000985.1	hconf	-	-	dd_Smed_v6_12687_0_1	-	-	dd_Smed_v6_12687_0_1	-	-	-
h1SMcG0000986	h1SMcT0000986.4	hconf	SMEST074784001.1	SMESG000074784.1	-	SMEST074784001.1,SMEST074784002.1,SMEST074784004.1	SMESG000074784.1	dd_Smed_v6_73927_0_1,dd_Smed_v6_88386_0_1	-	Threonine dehydratase	ACT,Isochorismatase,PALP
h1SMcG0000987	h1SMcT0000987.1	hconf	-	-	-	-	-	-	-	-	-
h1SMcG0000988	h1SMcT0000988.2	hconf	SMEST074788002.1	MSTRG.21978	dd_Smed_v6_1987_0_2	SMEST074788001.1,SMEST074788002.1,SmMSTRG.21978.1,SmMSTRG.21978.2	MSTRG.21978	dd_Smed_v6_1987_0_1,dd_Smed_v6_1987_0_2,dd_Smed_v6_1987_0_3,dd_Smed_v6_1987_0_4,dd_Smed_v6_4654_0_1	WASL	negative regulation of membrane tubulation	PBD,WH1,WH2
h1SMcG0000989	h1SMcT0000989.2	hconf	SMEST074789002.1	MSTRG.21981	dd_Smed_v6_2867_0_1	SMEST054150001.1,SMEST054150002.1,SMEST074789002.1,SMEST074789004.1,SMEST074789005.1,SMEST074789007.1,SMEST074789008.1,SMEST074789011.1,SmMSTRG.16538.1,SmMSTRG.21981.1,SmMSTRG.21981.10,SmMSTRG.21981.10,SmMSTRG.21981.10,SmMSTRG.21981.11,SmMSTRG.21981.12,SmMSTRG.21981.13,SmMSTRG.21981.14,SmMSTRG.21981.14,SmMSTRG.21981.14,SmMSTRG.21981.15,SmMSTRG.21981.15,SmMSTRG.21981.16,SmMSTRG.21981.16,SmMSTRG.21…	MSTRG.21981,MSTRG.16538	dd_Smed_v6_2867_0_1,dd_Smed_v6_2867_0_2,dd_Smed_v6_9776_0_1	-	E3 ubiquitin-protein ligase	Copine,zf-C3HC4_3
h1SMcG0000990	h1SMcT0000990.1	other	SmMSTRG.21979.1	MSTRG.21979	-	SMEST054155001.1,SMEST054155002.1,SMEST054155003.1,SMEST074791002.1,SmMSTRG.16538.1,SmMSTRG.16538.4,SmMSTRG.21979.1	MSTRG.16538,MSTRG.21979	-	-	-	-
h1SMcG0000991	h1SMcT0000991.1	hconf	SmMSTRG.21989.14	MSTRG.21989	dd_Smed_v6_6117_0_1	SMEST074793002.1,SMEST074794001.1,SMEST074794002.1,SMEST074794003.1,SmMSTRG.16535.1,SmMSTRG.21989.1,SmMSTRG.21989.1,SmMSTRG.21989.1,SmMSTRG.21989.10,SmMSTRG.21989.10,SmMSTRG.21989.10,SmMSTRG.21989.10,SmMSTRG.21989.11,SmMSTRG.21989.11,SmMSTRG.21989.11,SmMSTRG.21989.11,SmMSTRG.21989.12,SmMSTRG.21989.12,SmMSTRG.21989.12,SmMSTRG.21989.12,SmMSTRG.21989.12,SmMSTRG.21989.12,SmMSTRG.21989.13,SmMSTRG.2198…	MSTRG.16535,MSTRG.21989	dd_Smed_v6_6117_0_1,dd_Smed_v6_6117_0_2,dd_Smed_v6_6117_0_3,dd_Smed_v6_6117_0_4	DOPEY1	Protein dopey-1 homolog	Dopey_N
h1SMcG0000992	h1SMcT0000992.1	hconf	SMEST074797001.1	MSTRG.21984	dd_Smed_v6_8230_0_1	SMEST074797001.1	MSTRG.21984	dd_Smed_v6_8230_0_1	TBC1D22B	14-3-3 protein binding	FA_hydroxylase,RabGAP-TBC
h1SMcG0000993	h1SMcT0000993.1	other	-	-	-	-	-	-	-	-	-
h1SMcG0000994	h1SMcT0000994.3	hconf	SmMSTRG.21985.2	MSTRG.21985	dd_Smed_v6_3955_0_1	SMEST074806001.1,SmMSTRG.21985.1,SmMSTRG.21985.2,SmMSTRG.21985.3,SmMSTRG.21985.3,SmMSTRG.21985.4,SmMSTRG.21985.4	MSTRG.21985	dd_Smed_v6_3955_0_1	RBM25	RNA binding motif protein 25	PWI,RRM_1,Seipin
h1SMcG0000995	h1SMcT0000995.2	hconf	SMEST074815001.1	MSTRG.21987	dd_Smed_v6_7685_0_1	SMEST074815001.1,SMEST074815002.1,SmMSTRG.21987.3,SmMSTRG.21987.3,SmMSTRG.21987.4,SmMSTRG.21987.5,SmMSTRG.21987.6,SmMSTRG.21987.6,SmMSTRG.21987.7,SmMSTRG.21987.7,SmMSTRG.21987.8,SmMSTRG.21987.9	MSTRG.21987	dd_Smed_v6_7685_0_1	RBM25	RNA binding motif protein 25	PWI,RRM_1,Seipin
h1SMcG0000996	h1SMcT0000996.1	other	-	-	dd_Smed_v6_58922_0_1	-	-	dd_Smed_v6_18999_0_2,dd_Smed_v6_58922_0_1	-	-	-
h1SMcG0000997	h1SMcT0000997.1	hconf	SMEST056440002.1	MSTRG.17019	dd_Smed_v6_5149_0_1	SMEST056440002.1,SmMSTRG.17019.2,SmMSTRG.17019.4,SmMSTRG.17019.6	MSTRG.17019	dd_Smed_v6_5149_0_1	-	-	-
h1SMcG0000998	h1SMcT0000998.6	hconf	SMEST056451005.1	MSTRG.17020	dd_Smed_v6_432_0_1	SMEST056451001.1,SMEST056451002.1,SMEST056451003.1,SMEST056451004.1,SMEST056451005.1,SMEST056451007.1,SMEST056451009.1,SmMSTRG.17020.1,SmMSTRG.17020.1,SmMSTRG.17020.10,SmMSTRG.17020.2,SmMSTRG.17020.2	MSTRG.17020	dd_Smed_v6_1434_0_1,dd_Smed_v6_432_0_1	unc-54	motor activity	IF4E,IQ,Myosin_N,Myosin_head,Myosin_tail_1,Syntaxin-6_N
h1SMcG0000999	h1SMcT0000999.3	hconf	SMEST056462001.1	MSTRG.17022	dd_Smed_v6_5974_0_1	SMEST056462001.1,SmMSTRG.17022.2,SmMSTRG.17022.3,SmMSTRG.17022.4,SmMSTRG.17022.5	MSTRG.17022	dd_Smed_v6_5974_0_1	CYTH1	regulation of ARF protein signal transduction	DUF3504,PH,Sec7
h1SMcG0001000	h1SMcT0001000.1	hconf	SMEST056473001.1	SMESG000056473.1	-	SMEST056473001.1	SMESG000056473.1	-	-	-	-
h1SMcG0001001	h1SMcT0001001.1	other	-	-	-	-	-	-	-	-	-
h1SMcG0001002	h1SMcT0001002.1	hconf	SMEST056795001.1	MSTRG.17025	dd_Smed_v6_52522_0_1	SMEST056795001.1	MSTRG.17025	dd_Smed_v6_43637_0_1,dd_Smed_v6_52522_0_1	ser-2	Serpentine type 7TM GPCR chemoreceptor Srsx	7tm_1
h1SMcG0001003	h1SMcT0001003.1	other	-	-	-	-	-	-	-	-	-
h1SMcG0001004	h1SMcT0001004.1	other	-	-	-	-	-	-	-	nucleic acid binding	DNA_pol_B_2,Endonuclease_7,Rho_N
h1SMcG0001005	h1SMcT0001005.1	hconf	SMEST056864002.1	MSTRG.17027	dd_Smed_v6_6187_0_1	SMEST056864002.1,SmMSTRG.17027.2,SmMSTRG.17027.3,SmMSTRG.17027.3,SmMSTRG.17027.4,SmMSTRG.17027.4,SmMSTRG.17027.5,SmMSTRG.17027.5,SmMSTRG.17027.6	MSTRG.17027	dd_Smed_v6_6187_0_1,dd_Smed_v6_6187_0_2	ZFYVE20	Metal ion binding	FYVE,NPF,Rbsn,TRH
h1SMcG0001006	h1SMcT0001006.3	hconf	SmMSTRG.17028.3	MSTRG.17028	dd_Smed_v6_9772_0_1	SMEST056865001.1,SmMSTRG.17028.3,SmMSTRG.17028.4	MSTRG.17028	dd_Smed_v6_9772_0_1	C22orf23	Uncharacterised protein family (UPF0193)	UPF0193
h1SMcG0001007	h1SMcT0001007.1	hconf	SMEST056866001.1	MSTRG.17030	dd_Smed_v6_3651_0_1	SMEST056866001.1,SmMSTRG.17030.1,SmMSTRG.17030.2	MSTRG.17030	dd_Smed_v6_3651_0_1	RAB39B	GTPase activity	Ras
h1SMcG0001008	h1SMcT0001008.1	hconf	SMEST056870002.1	MSTRG.17031	dd_Smed_v6_6354_0_1	SMEST056870002.1,SMEST056870003.1,SmMSTRG.17031.3,SmMSTRG.17031.4	MSTRG.17031	dd_Smed_v6_6354_0_1	-	-	-
h1SMcG0001009	h1SMcT0001009.1	other	-	-	-	-	-	-	-	-	-
h1SMcG0001010	h1SMcT0001010.1	hconf	SmMSTRG.17033.5	MSTRG.17033	dd_Smed_v6_4870_0_1	SMEST056880001.1,SMEST056880002.1,SmMSTRG.17033.4,SmMSTRG.17033.5,SmMSTRG.17033.6	MSTRG.17033	dd_Smed_v6_4870_0_1	RUSC1	protein polyubiquitination	RUN,SH3_1,SH3_9
h1SMcG0001011	h1SMcT0001011.3	hconf	SmMSTRG.17033.6	MSTRG.17033	dd_Smed_v6_4309_0_1	SMEST056881001.1,SmMSTRG.17033.10,SmMSTRG.17033.10,SmMSTRG.17033.4,SmMSTRG.17033.5,SmMSTRG.17033.6	MSTRG.17033	dd_Smed_v6_4309_0_1	MPP6	PDZ domain binding	Guanylate_kin,L27,PDZ,PDZ_2,SH3_1,SH3_2
h1SMcG0001012	h1SMcT0001012.1	hconf	-	-	-	SmMSTRG.17033.1,SmMSTRG.17033.2	MSTRG.17033	dd_Smed_v6_2584_0_1	-	-	-
h1SMcG0001013	h1SMcT0001013.1	hconf	SMEST056882001.1	MSTRG.17032	dd_Smed_v6_8979_0_1	SMEST056882001.1,SmMSTRG.17032.1	MSTRG.17032	dd_Smed_v6_8979_0_1	-	-	-
h1SMcG0001014	h1SMcT0001014.1	hconf	SMEST056883002.1	MSTRG.17035	dd_Smed_v6_8508_0_2	SMEST056883002.1,SmMSTRG.17035.2,SmMSTRG.17035.3,SmMSTRG.17035.4,SmMSTRG.17035.5,SmMSTRG.17035.5	MSTRG.17035	dd_Smed_v6_8508_0_1,dd_Smed_v6_8508_0_2	CSNK1G1	casein kinase	CK1gamma_C,Pkinase
h1SMcG0001015	h1SMcT0001015.1	hconf	SMEST056885001.1	MSTRG.17036	dd_Smed_v6_4352_0_1	SMEST056885001.1	MSTRG.17036	dd_Smed_v6_4352_0_1	ABL1	transitional stage B cell differentiation	ECR1_N,F_actin_bind,KH_6,Pkinase_Tyr,SH2,SH3_1,SH3_9
h1SMcG0001016	h1SMcT0001016.1	hconf	SMEST056890001.1	MSTRG.17038	dd_Smed_v6_8977_0_1	SMEST056890001.1,SmMSTRG.17038.1,SmMSTRG.17038.3,SmMSTRG.17038.3,SmMSTRG.17038.4,SmMSTRG.17038.4,SmMSTRG.17038.5,SmMSTRG.17038.5,SmMSTRG.17038.6,SmMSTRG.17038.6,SmMSTRG.17038.7,SmMSTRG.17038.7,SmMSTRG.17038.8,SmMSTRG.17038.9	MSTRG.17038	dd_Smed_v6_8977_0_1	SPATA7	protein localization to photoreceptor connecting cilium	HSD3
h1SMcG0001017	h1SMcT0001017.3	hconf	SMEST056891001.1	MSTRG.17041	dd_Smed_v6_7195_0_1	SMEST056891001.1,SMEST056891002.1,SmMSTRG.17041.10,SmMSTRG.17041.11,SmMSTRG.17041.12,SmMSTRG.17041.3,SmMSTRG.17041.4,SmMSTRG.17041.4,SmMSTRG.17041.5,SmMSTRG.17041.5,SmMSTRG.17041.6,SmMSTRG.17041.6,SmMSTRG.17041.7,SmMSTRG.17041.7,SmMSTRG.17041.8,SmMSTRG.17041.9,SmMSTRG.17041.9	MSTRG.17041	dd_Smed_v6_7195_0_1,dd_Smed_v6_7195_0_2	IGDCC3	netrin receptor activity	FHA,I-set,IQ,Ig_2,Ig_3,Neogenin_C,PTN_MK_C,Pkinase,Pkinase_Tyr,RhoGEF,Trypsin,WAP,fn3,zf-C3HC4_3
h1SMcG0001018	h1SMcT0001018.4	hconf	SmMSTRG.17040.2	MSTRG.17040	dd_Smed_v6_1377_0_2	SMEST056408001.1,SmMSTRG.17040.1,SmMSTRG.17040.2	MSTRG.17040	dd_Smed_v6_1377_0_1,dd_Smed_v6_1377_0_2	ACAT1	Thiolase, N-terminal domain	DUF836,Thiolase_C,Thiolase_N
h1SMcG0001019	h1SMcT0001019.2	hconf	SMEST056411002.1	MSTRG.17045	dd_Smed_v6_11767_0_1	SMEST056411002.1,SmMSTRG.17045.1,SmMSTRG.17045.3,SmMSTRG.17045.3,SmMSTRG.17045.3,SmMSTRG.17045.4,SmMSTRG.17045.4,SmMSTRG.17045.5,SmMSTRG.17045.6,SmMSTRG.17045.7	MSTRG.17045	dd_Smed_v6_11767_0_1	NPR2	guanylate cyclase activity	ANF_receptor,Dimer_Tnp_hAT,Guanylate_cyc,HNOBA,Pkinase,Pkinase_Tyr
h1SMcG0001020	h1SMcT0001020.1	hconf	SMEST056421001.1	MSTRG.17044	dd_Smed_v6_33286_0_1	SMEST056421001.1,SmMSTRG.17044.2,SmMSTRG.17044.3,SmMSTRG.17044.3	MSTRG.17044	dd_Smed_v6_33286_0_1,dd_Smed_v6_33286_0_2	NR2F2	Nuclear receptor subfamily 2, group F, member 2	Hormone_recep,zf-C4
h1SMcG0001021	h1SMcT0001021.1	hconf	-	-	-	SMEST024673001.1,SMEST030675001.1,SMEST037930001.1,SMEST050297001.1,SMEST060601001.1,SMEST066993001.1	SMESG000024673.1,SMESG000030675.1,SMESG000037930.1,SMESG000050297.1,SMESG000060601.1,SMESG000066993.1	-	-	nucleic acid binding	DNA_pol_B_2,Endonuclease_7,PP1c_bdg,Rho_N
h1SMcG0001022	h1SMcT0001022.2	hconf	SMEST056430001.1	MSTRG.17048	dd_Smed_v6_734_0_2	SMEST056430001.1,SMEST056430002.1,SMEST056430002.1,SmMSTRG.17048.3,SmMSTRG.17048.3	MSTRG.17048	dd_Smed_v6_734_0_1,dd_Smed_v6_734_0_2,dd_Smed_v6_734_0_3,dd_Smed_v6_734_0_4	-	Innexin	Innexin
h1SMcG0001023	h1SMcT0001023.1	other	-	-	-	SMEST002251001.1	MSTRG.1593	-	-	-	-
h1SMcG0001024	h1SMcT0001024.1	other	-	-	-	-	-	-	-	-	-
h1SMcG0001025	h1SMcT0001025.1	hconf	SMEST056433001.1	MSTRG.17051	dd_Smed_v6_6780_0_1	SMEST056433001.1	MSTRG.17051	dd_Smed_v6_6780_0_1	CBLB	E3 ubiquitin-protein ligase	Cbl_N,Cbl_N2,Cbl_N3,Prok-RING_4,RVT_1,UBA
h1SMcG0001026	h1SMcT0001026.2	hconf	SMEST056435001.1	MSTRG.17052	dd_Smed_v6_11454_0_1	SMEST056435001.1,SmMSTRG.17052.1	MSTRG.17052	dd_Smed_v6_11454_0_1	-	-	-
h1SMcG0001027	h1SMcT0001027.2	hconf	SMEST056437002.1	MSTRG.17053	dd_Smed_v6_12643_0_1	SMEST056437002.1,SmMSTRG.17053.1,SmMSTRG.17053.3,SmMSTRG.17053.4,SmMSTRG.17053.5,SmMSTRG.17053.6	MSTRG.17053	dd_Smed_v6_12643_0_1	-	-	-
h1SMcG0001028	h1SMcT0001028.1	hconf	SMEST056452001.1	MSTRG.17057	dd_Smed_v6_17053_0_1	SMEST056452001.1,SmMSTRG.17057.1,SmMSTRG.17057.3	MSTRG.17057	dd_Smed_v6_17053_0_1	B4GALT7	Transferase activity, transferring glycosyl groups. It is involved in the biological process described with carbohydrate metabolic process	AAA,EMP24_GP25L,Glyco_transf_7C,Glyco_transf_7N,Lectin_leg-like
h1SMcG0001029	h1SMcT0001029.1	hconf	SMEST056463002.1	MSTRG.17059	dd_Smed_v6_15243_0_1	SMEST056463002.1,SmMSTRG.17059.2,SmMSTRG.17059.3	MSTRG.17059	dd_Smed_v6_15243_0_1	CA10	Carbonic anhydrase-related protein	Carb_anhydrase,DUF4371,Dimer_Tnp_hAT
h1SMcG0001030	h1SMcT0001030.1	hconf	SmMSTRG.17069.11	MSTRG.17069	dd_Smed_v6_2451_0_4	SMEST056465001.1,SMEST056465002.1,SMEST056465003.1,SMEST056465005.1,SMEST056465006.1,SMEST056465008.1,SmMSTRG.17069.11,SmMSTRG.17069.12,SmMSTRG.17069.12,SmMSTRG.17069.13,SmMSTRG.17069.14,SmMSTRG.17069.18,SmMSTRG.17069.19	MSTRG.17069	dd_Smed_v6_2451_0_1,dd_Smed_v6_2451_0_2,dd_Smed_v6_2451_0_3,dd_Smed_v6_2451_0_4,dd_Smed_v6_25349_0_1	-	protein kinase C activity	C1_1,FYVE,HR1,Pkinase,RGS-like
h1SMcG0001031	h1SMcT0001031.1	hconf	SMEST056470001.1	MSTRG.17060	-	SMEST056470001.1	MSTRG.17060	-	-	G-protein coupled receptor activity	7tm_1,LRR_6,Sushi,Thioredoxin,WSC
h1SMcG0001032	h1SMcT0001032.4	hconf	SMEST056471001.1	MSTRG.17061	dd_Smed_v6_6634_0_1	SMEST056471001.1,SmMSTRG.17061.1,SmMSTRG.17061.3	MSTRG.17061	dd_Smed_v6_6634_0_1	TCHP	negative regulation of cilium assembly	TPH
h1SMcG0001033	h1SMcT0001033.2	hconf	SMEST056472001.1	MSTRG.17063	dd_Smed_v6_5999_0_1	SMEST056472001.1,SmMSTRG.17063.1,SmMSTRG.17063.2,SmMSTRG.17063.3,SmMSTRG.17063.3,SmMSTRG.17063.4,SmMSTRG.17063.4,SmMSTRG.17063.6	MSTRG.17063	dd_Smed_v6_5999_0_1	-	metallocarboxypeptidase activity	Peptidase_M14,Propep_M14
h1SMcG0001034	h1SMcT0001034.1	hconf	SMEST056474001.1	MSTRG.17064	dd_Smed_v6_33097_0_1	SMEST056474001.1,SmMSTRG.17064.2	MSTRG.17064	dd_Smed_v6_33097_0_1,dd_Smed_v6_39042_0_1	GUCY2D	guanylate cyclase activity	ANF_receptor,Ceramidase,Guanylate_cyc,HNOBA,Pkinase,Pkinase_Tyr
h1SMcG0001035	h1SMcT0001035.1	hconf	SMEST056477001.1	MSTRG.17066	dd_Smed_v6_13660_0_1	SMEST056477001.1,SmMSTRG.17066.2,SmMSTRG.17066.3,SmMSTRG.17066.4,SmMSTRG.17066.4,SmMSTRG.17066.5,SmMSTRG.17066.6,SmMSTRG.17066.7,SmMSTRG.17066.8	MSTRG.17066	dd_Smed_v6_13660_0_1,dd_Smed_v6_13660_0_2	ADAT3	Adenosine deaminase, tRNA-specific 3	CP2,MafB19-deam,dCMP_cyt_deam_1
h1SMcG0001036	h1SMcT0001036.1	hconf	SMEST056478001.1	MSTRG.17067	dd_Smed_v6_3488_0_1	SMEST056478001.1	MSTRG.17067	dd_Smed_v6_3488_0_1	EMC6	protein folding in endoplasmic reticulum	Rab5ip
h1SMcG0001037	h1SMcT0001037.1	hconf	-	-	-	-	-	-	-	Belongs to the G-protein coupled receptor 1 family	7tm_1,LRR_6,Sushi,Thioredoxin,WSC
h1SMcG0001038	h1SMcT0001038.1	hconf	-	-	-	-	-	-	-	G-protein coupled receptor activity	7tm_1,LRR_6,Sushi,Thioredoxin,WSC
h1SMcG0001039	h1SMcT0001039.1	hconf	-	-	dd_Smed_v6_24036_0_1	-	-	dd_Smed_v6_24036_0_1	-	G-protein coupled receptor activity	7tm_1,LRR_6,Sushi,Thioredoxin,WSC
h1SMcG0001040	h1SMcT0001040.2	hconf	SMEST056490001.1	MSTRG.17068	dd_Smed_v6_8621_0_1	SMEST056490001.1	MSTRG.17068	dd_Smed_v6_8621_0_1	RAC2	Ras-related C3 botulinum toxin substrate	Ras,Roc
h1SMcG0001041	h1SMcT0001041.1	hconf	SMEST056500001.1	MSTRG.17070	-	SMEST056500001.1,SmMSTRG.17070.1,SmMSTRG.17070.1	MSTRG.17070	dd_Smed_v6_8693_0_1	GMPPB	mannose-1-phosphate guanylyltransferase activity	Hexapep,NTP_transferase
h1SMcG0001042	h1SMcT0001042.1	hconf	SMEST056504001.1	MSTRG.17071	dd_Smed_v6_1421_0_1	SMEST056504001.1	MSTRG.17071	dd_Smed_v6_1421_0_1	PAICS	It is involved in the biological process described with 'de novo' IMP biosynthetic process	7tm_2,AIRC,Gag_p30,Myb_DNA-bind_4,PRK,Peptidase_M60,SAICAR_synt
h1SMcG0001043	h1SMcT0001043.2	hconf	SmMSTRG.17073.3	MSTRG.17073	dd_Smed_v6_7577_0_1	SMEST056509003.1,SmMSTRG.17073.1,SmMSTRG.17073.10,SmMSTRG.17073.11,SmMSTRG.17073.3,SmMSTRG.17073.4,SmMSTRG.17073.5,SmMSTRG.17073.6,SmMSTRG.17073.6,SmMSTRG.17073.7,SmMSTRG.17073.8	MSTRG.17073	dd_Smed_v6_7577_0_1	dnc	Metal dependent phosphohydrolases with conserved 'HD' motif.	PDEase_I,TIL
h1SMcG0001044	h1SMcT0001044.1	hconf	-	-	-	-	-	-	-	-	-
h1SMcG0001045	h1SMcT0001045.1	hconf	SMEST056512001.1	MSTRG.17072	dd_Smed_v6_36101_0_1	SMEST056512001.1	MSTRG.17072	dd_Smed_v6_36101_0_1	-	-	-
h1SMcG0001046	h1SMcT0001046.1	hconf	SMEST056526001.1	SMESG000056526.1	-	SMEST056526001.1	SMESG000056526.1	-	MTNR1A	melatonin receptor activity	7tm_1,ATG27
h1SMcG0001047	h1SMcT0001047.1	other	-	-	dd_Smed_v6_24563_0_3	SmMSTRG.5540.1	MSTRG.5540	dd_Smed_v6_24563_0_2,dd_Smed_v6_24563_0_3,dd_Smed_v6_24563_0_4	-	DDE superfamily endonuclease	ARID,CENP-B_N,DDE_1,HTH_Tnp_Tc5,Tnp_P_element
h1SMcG0001048	h1SMcT0001048.1	hconf	SMEST056533002.1	MSTRG.17074	-	SMEST056533002.1,SmMSTRG.17074.1	MSTRG.17074	dd_Smed_v6_93917_0_1	-	-	-
h1SMcG0001049	h1SMcT0001049.1	hconf	SMEST056541001.1	SMESG000056541.1	dd_Smed_v6_87602_0_1	SMEST056541001.1	SMESG000056541.1	dd_Smed_v6_87602_0_1	-	-	-
h1SMcG0001050	h1SMcT0001050.1	hconf	SMEST056546001.1	MSTRG.17076	dd_Smed_v6_4362_0_1	SMEST056546001.1,SmMSTRG.17076.3	MSTRG.17076	dd_Smed_v6_4362_0_1	POLR2D	DNA-directed RNA-polymerase II subunit	CSD,Myb_DNA-binding,RNA_pol_Rpb4
h1SMcG0001051	h1SMcT0001051.1	hconf	SMEST056548001.1	MSTRG.17077	dd_Smed_v6_12393_0_1	SMEST056548001.1,SmMSTRG.17077.1,SmMSTRG.17077.3,SmMSTRG.17077.5,SmMSTRG.17077.5,SmMSTRG.17077.6,SmMSTRG.17077.7,SmMSTRG.17077.8,SmMSTRG.17077.9	MSTRG.17077	dd_Smed_v6_12393_0_1	PTAR1	Protein prenyltransferase activity. It is involved in the biological process described with protein prenylation	PPTA
h1SMcG0001052	h1SMcT0001052.2	hconf	SMEST056555001.1	MSTRG.17079	dd_Smed_v6_3116_0_1	SMEST056555001.1,SmMSTRG.17079.2	MSTRG.17079	dd_Smed_v6_3116_0_1	-	cell surface receptor signaling pathway	BTB,Tetraspannin
h1SMcG0001053	h1SMcT0001053.3	hconf	SmMSTRG.17083.4	MSTRG.17083	dd_Smed_v6_3175_0_1	SMEST056558002.1,SmMSTRG.17083.2,SmMSTRG.17083.2,SmMSTRG.17083.3,SmMSTRG.17083.3,SmMSTRG.17083.4,SmMSTRG.17083.5,SmMSTRG.17083.5	MSTRG.17083	dd_Smed_v6_3175_0_1	TSPAN3	tetraspanin	Tetraspannin
h1SMcG0001054	h1SMcT0001054.1	hconf	SMEST056563003.1	MSTRG.17082	dd_Smed_v6_52295_0_1	SMEST056563001.1,SMEST056563003.1	MSTRG.17082	dd_Smed_v6_52295_0_1,dd_Smed_v6_58911_0_1	DRD2	dopamine neurotransmitter receptor activity, coupled via Gi/Go	7tm_1
h1SMcG0001055	h1SMcT0001055.2	hconf	SmMSTRG.17084.3	MSTRG.17084	dd_Smed_v6_4885_0_1	SMEST056568001.1,SmMSTRG.17084.1,SmMSTRG.17084.1,SmMSTRG.17084.2,SmMSTRG.17084.3,SmMSTRG.17084.5,SmMSTRG.17084.5,SmMSTRG.17084.8,SmMSTRG.17084.9,SmMSTRG.17084.9	MSTRG.17084	dd_Smed_v6_4885_0_1	EEPD1	Helix-hairpin-helix motif	Exo_endo_phos,HHH_3,MAP65_ASE1
h1SMcG0001056	h1SMcT0001056.1	hconf	SMEST056569001.1	MSTRG.17085	dd_Smed_v6_13324_0_1	SMEST056569001.1	MSTRG.17085	dd_Smed_v6_13324_0_1	-	gamma-aminobutyric acid:proton symporter activity	Aa_trans
h1SMcG0001057	h1SMcT0001057.1	hconf	SMEST056575002.1	MSTRG.17087	-	SMEST056575001.1,SMEST056575002.1,SMEST056575004.1,SmMSTRG.17087.4,SmMSTRG.17087.5	MSTRG.17087	dd_Smed_v6_47436_0_1,dd_Smed_v6_74841_0_1,dd_Smed_v6_87290_0_1,dd_Smed_v6_90862_0_1,dd_Smed_v6_95286_0_1	DNAH5	ATP-dependent microtubule motor activity, minus-end-directed	AAA_5,AAA_6,AAA_7,AAA_8,AAA_9,DHC_N1,DHC_N2,Dynein_heavy,MBT,MT,Pkinase,SAM_1,SLED
h1SMcG0001058	h1SMcT0001058.1	hconf	SMEST056577002.1	MSTRG.17088	dd_Smed_v6_2683_0_1	SMEST056577002.1,SmMSTRG.17088.2,SmMSTRG.17088.3,SmMSTRG.17088.4,SmMSTRG.17088.4	MSTRG.17088	dd_Smed_v6_2683_0_1	PACSIN3	Protein kinase C and casein kinase substrate in neurons	ArfGap,FCH,NPF,SH3_1,SH3_9
h1SMcG0001059	h1SMcT0001059.1	hconf	-	-	-	-	-	dd_Smed_v6_24831_0_1	-	-	-
h1SMcG0001060	h1SMcT0001060.1	hconf	SMEST056587001.1	MSTRG.17089	dd_Smed_v6_9899_0_1	SMEST018830001.1,SMEST056587001.1	MSTRG.6032,MSTRG.17089	dd_Smed_v6_12677_0_1,dd_Smed_v6_9899_0_1	ATOH8	protein dimerization activity	HLH
h1SMcG0001061	h1SMcT0001061.1	other	SMEST036914001.1	MSTRG.11907	-	SMEST036914001.1,SMEST058692001.1	MSTRG.11907,SMESG000058692.1	dd_Smed_v6_17820_0_25,dd_Smed_v6_21117_0_2	-	DNA-binding transcription factor activity, RNA polymerase II-specific	DUF4371,Exo_endo_phos_2,MULE
h1SMcG0001062	h1SMcT0001062.1	hconf	SMEST056591001.1	MSTRG.17093	dd_Smed_v6_3990_0_1	SMEST056591001.1,SmMSTRG.17093.2,SmMSTRG.17093.2,SmMSTRG.17093.2,SmMSTRG.17093.5,SmMSTRG.17093.5,SmMSTRG.17093.8,SmMSTRG.17093.8,SmMSTRG.17093.8,SmMSTRG.17093.9,SmMSTRG.17093.9	MSTRG.17093	dd_Smed_v6_3990_0_1	RHOT2	mitochondrial outer membrane permeabilization	EF-hand_5,EF-hand_6,EF-hand_7,EF_assoc_1,EF_assoc_2,Ras,SPRY,TP_methylase,Zona_pellucida
h1SMcG0001063	h1SMcT0001063.1	hconf	-	-	dd_Smed_v6_67891_0_1	-	-	dd_Smed_v6_20436_0_1,dd_Smed_v6_32419_0_1,dd_Smed_v6_67891_0_1	-	-	-
h1SMcG0001064	h1SMcT0001064.1	other	-	-	-	-	-	-	-	-	-
h1SMcG0001065	h1SMcT0001065.1	hconf	SMEST056627002.1	MSTRG.17101	dd_Smed_v6_7436_0_1	SMEST056607001.1,SMEST056627002.1,SmMSTRG.17092.1	MSTRG.17092,MSTRG.17101	dd_Smed_v6_7436_0_1	-	-	-
h1SMcG0001066	h1SMcT0001066.1	hconf	SmMSTRG.17095.1	MSTRG.17095	dd_Smed_v6_4997_0_2	SMEST056612001.1,SmMSTRG.17095.1	MSTRG.17095	dd_Smed_v6_4997_0_1,dd_Smed_v6_4997_0_2	MARCH8	ubiquitin-protein transferase activity	RINGv,zf-RING_2
h1SMcG0001067	h1SMcT0001067.1	hconf	SmMSTRG.17098.1	MSTRG.17098	dd_Smed_v6_12311_0_2	SMEST056616001.1,SmMSTRG.10324.1,SmMSTRG.10324.2,SmMSTRG.10324.3,SmMSTRG.10324.4,SmMSTRG.17098.1,SmMSTRG.17098.2,SmMSTRG.17098.3	MSTRG.10324,MSTRG.17098	dd_Smed_v6_12311_0_1,dd_Smed_v6_12311_0_2	-	Monocarboxylate transporter 2-like	MFS_1
h1SMcG0001068	h1SMcT0001068.2	hconf	SMEST031495001.1	MSTRG.10321	dd_Smed_v6_6902_0_1	SMEST031495001.1,SmMSTRG.10321.2,SmMSTRG.10321.3,SmMSTRG.10321.3,SmMSTRG.10321.4,SmMSTRG.10321.4,SmMSTRG.10321.4,SmMSTRG.10321.5,SmMSTRG.10321.5,SmMSTRG.10321.6,SmMSTRG.10321.6,SmMSTRG.10321.7	MSTRG.10321	dd_Smed_v6_6902_0_1	TTC39B	Protein of unknown function (DUF3808)	DUF3808,TPR_12,TPR_6,TPR_8
h1SMcG0001069	h1SMcT0001069.1	hconf	SmMSTRG.10319.2	MSTRG.10319	dd_Smed_v6_12081_0_1	SMEST031488003.1,SmMSTRG.10319.2	MSTRG.10319	dd_Smed_v6_12081_0_1	REXO5	exonuclease activity	RNase_T,RRM_1
h1SMcG0001070	h1SMcT0001070.1	hconf	SMEST031478001.1	SMESG000031478.1	-	SMEST031478001.1	SMESG000031478.1	-	CMPK1	Catalyzes the phosphorylation of pyrimidine nucleoside monophosphates at the expense of ATP. Plays an important role in de novo pyrimidine nucleotide biosynthesis. Has preference for UMP and CMP as phosphate acceptors	AAA_17,ADK,TFIID-31kDa
h1SMcG0001071	h1SMcT0001071.1	other	-	-	-	SMEST064819001.1	SMESG000064819.1	-	-	K02A2.6-like	DUF1759,RVP_2,RVT_1,SCAN,SRCR,gag-asp_proteas,rve,zf-CCHC,zf-H2C2
h1SMcG0001072	h1SMcT0001072.1	other	-	-	-	-	-	-	-	-	-
h1SMcG0001073	h1SMcT0001073.1	other	-	-	-	-	-	-	-	-	-
h1SMcG0001074	h1SMcT0001074.1	hconf	SMEST031476001.1	MSTRG.10320	dd_Smed_v6_11232_0_1	SMEST031476001.1,SmMSTRG.10320.1,SmMSTRG.10320.1,SmMSTRG.10320.10,SmMSTRG.10320.10,SmMSTRG.10320.11,SmMSTRG.10320.11,SmMSTRG.10320.11,SmMSTRG.10320.12,SmMSTRG.10320.12,SmMSTRG.10320.14,SmMSTRG.10320.14,SmMSTRG.10320.3,SmMSTRG.10320.4,SmMSTRG.10320.4,SmMSTRG.10320.4,SmMSTRG.10320.5,SmMSTRG.10320.5,SmMSTRG.10320.6,SmMSTRG.10320.7,SmMSTRG.10320.7,SmMSTRG.10320.8,SmMSTRG.10320.9,SmMSTRG.10320.9	MSTRG.10320	dd_Smed_v6_11232_0_1	ATP1A1	sodium:potassium-exchanging ATPase activity	Calsequestrin,Cation_ATPase,Cation_ATPase_C,Cation_ATPase_N,E1-E2_ATPase,Hydrolase,PWWP,RNA_pol_Rpb8
h1SMcG0001075	h1SMcT0001075.1	other	-	-	-	-	-	-	-	-	-
h1SMcG0001076	h1SMcT0001076.1	other	-	-	-	-	-	-	-	-	-
h1SMcG0001077	h1SMcT0001077.1	hconf	-	-	-	SmMSTRG.10314.1	MSTRG.10314	-	SRM	Spermidine synthase	Spermine_synt_N,Spermine_synth
h1SMcG0001078	h1SMcT0001078.1	hconf	SMEST031469001.1	MSTRG.10313	dd_Smed_v6_1709_0_1	SMEST031469001.1,SmMSTRG.10313.2,SmMSTRG.10313.2	MSTRG.10313	dd_Smed_v6_1709_0_1	FBP1	Belongs to the FBPase class 1 family	FBPase,Glyco_transf_17
h1SMcG0001079	h1SMcT0001079.1	other	-	-	-	-	-	-	-	-	-
h1SMcG0001080	h1SMcT0001080.1	hconf	-	-	-	-	-	-	-	-	-
h1SMcG0001081	h1SMcT0001081.1	hconf	SMEST031464001.1	MSTRG.10311	dd_Smed_v6_7768_0_1	SMEST031464001.1,SmMSTRG.10311.1	MSTRG.10311	dd_Smed_v6_7768_0_1	PWWP2B	PWWP domain-containing protein 2B	PWWP
h1SMcG0001082	h1SMcT0001082.9	hconf	SMEST031448001.1	MSTRG.10310	dd_Smed_v6_702_0_1	SMEST031448001.1,SmMSTRG.10310.2	MSTRG.10310	dd_Smed_v6_702_0_1	-	collagen fibril organization	COLFI,Collagen
h1SMcG0001083	h1SMcT0001083.3	hconf	SMEST031444002.1	MSTRG.10308	dd_Smed_v6_18318_0_1	SMEST031444002.1,SmMSTRG.10308.1,SmMSTRG.10308.2,SmMSTRG.10308.4,SmMSTRG.10308.5,SmMSTRG.10308.6	MSTRG.10308	dd_Smed_v6_18318_0_1	MFSD3	Major facilitator superfamily	Acatn,MFS_1,OATP
h1SMcG0001084	h1SMcT0001084.1	hconf	SmMSTRG.10306.1	MSTRG.10306	dd_Smed_v6_18122_0_1	SMEST031441001.1,SmMSTRG.10306.1	MSTRG.10306	dd_Smed_v6_18122_0_1	NFYA	nuclear transcription factor Y	CBFB_NFYA
h1SMcG0001085	h1SMcT0001085.1	hconf	SMEST031440001.1	MSTRG.10305	dd_Smed_v6_9924_0_1	SMEST031440001.1,SmMSTRG.10305.2,SmMSTRG.10305.3,SmMSTRG.10305.3,SmMSTRG.10305.4,SmMSTRG.10305.5,SmMSTRG.10305.5,SmMSTRG.10305.6,SmMSTRG.10305.6,SmMSTRG.10305.7	MSTRG.10305	dd_Smed_v6_9924_0_1	C2orf81	Domain of unknown function (DUF4639)	DUF4639,Dpy-30,adh_short
h1SMcG0001086	h1SMcT0001086.1	hconf	SmMSTRG.10304.1	MSTRG.10304	dd_Smed_v6_5679_0_2	SMEST031438002.1,SmMSTRG.10304.1,SmMSTRG.10304.3,SmMSTRG.10304.4	MSTRG.10304	dd_Smed_v6_5679_0_1,dd_Smed_v6_5679_0_2	ECSIT	regulation of oxidoreductase activity	ECSIT,ECSIT_C,zf-C2H2
h1SMcG0001087	h1SMcT0001087.1	hconf	-	-	-	-	-	-	-	dynein intermediate chain binding	Robl_LC7
h1SMcG0001088	h1SMcT0001088.1	hconf	SMEST031505001.1	MSTRG.10300	dd_Smed_v6_16130_0_1	SMEST031505001.1,SmMSTRG.10300.1,SmMSTRG.10300.1	MSTRG.10300	dd_Smed_v6_16130_0_1	-	Transmembrane protein 26	Tmem26
h1SMcG0001089	h1SMcT0001089.1	hconf	SMEST031472001.1	MSTRG.10299	dd_Smed_v6_11135_0_1	SMEST031472001.1	MSTRG.10299	dd_Smed_v6_11135_0_1	SLC22A7	solute carrier family 22	MFS_1,Sugar_tr
h1SMcG0001090	h1SMcT0001090.2	hconf	SMEST029355001.1	MSTRG.9852	dd_Smed_v6_6339_0_1	SMEST029355001.1,SmMSTRG.9852.2,SmMSTRG.9852.3,SmMSTRG.9852.4	MSTRG.9852	dd_Smed_v6_6339_0_1	BIN3	bridging integrator 3	BAR,THAP,zf-C2H2
h1SMcG0001091	h1SMcT0001091.1	hconf	SMEST029351001.1	SMESG000029351.1	-	SMEST029331001.1,SMEST029351001.1	SMESG000029331.1,SMESG000029351.1	-	-	-	-
h1SMcG0001092	h1SMcT0001092.3	hconf	SmMSTRG.9846.1	MSTRG.9846	dd_Smed_v6_3611_0_1	SMEST029324001.1,SMEST029325001.1,SMEST029346001.1,SmMSTRG.9846.1,SmMSTRG.9846.2,SmMSTRG.9846.2,SmMSTRG.9848.1,SmMSTRG.9848.2	MSTRG.9846,MSTRG.9848,MSTRG.9847	dd_Smed_v6_3611_0_1	ABCD2	ATP-binding cassette sub-family D	ABC_membrane_2,ABC_tran
h1SMcG0001093	h1SMcT0001093.1	hconf	-	-	-	-	-	-	-	-	-
h1SMcG0001094	h1SMcT0001094.1	hconf	SmMSTRG.9845.2	MSTRG.9845	dd_Smed_v6_6222_0_1	SMEST029319001.1,SmMSTRG.9845.2,SmMSTRG.9845.3,SmMSTRG.9845.4	MSTRG.9845	dd_Smed_v6_6222_0_1	-	-	-
h1SMcG0001095	h1SMcT0001095.1	hconf	SmMSTRG.9844.4	MSTRG.9844	dd_Smed_v6_11531_0_1	SMEST029316001.1,SmMSTRG.9844.3,SmMSTRG.9844.4	MSTRG.9844	dd_Smed_v6_11531_0_1	-	-	-
h1SMcG0001096	h1SMcT0001096.1	other	-	-	-	SMEST002491005.1,SMEST017693002.1,SMEST017693003.1,SMEST018776001.1,SMEST029834001.1,SMEST070623002.1	MSTRG.1585,SMESG000017693.1,SMESG000018776.1,SMESG000029834.1,SMESG000070623.1	dd_Smed_v6_14875_0_2,dd_Smed_v6_8128_0_8,dd_Smed_v6_8941_1_4,dd_Smed_v6_8941_1_5	-	nucleic acid binding	DNA_pol_B_2,Endonuclease_7,Rho_N
h1SMcG0001097	h1SMcT0001097.1	hconf	SmMSTRG.9843.1	MSTRG.9843	dd_Smed_v6_10976_0_1	SMEST029312001.1,SMEST029312002.1,SmMSTRG.9843.1,SmMSTRG.9843.4,SmMSTRG.9843.5	MSTRG.9843	dd_Smed_v6_10976_0_1	NDUFAF6	Squalene/phytoene synthase	MMgT,SQS_PSY
h1SMcG0001098	h1SMcT0001098.1	hconf	SmMSTRG.9841.4	MSTRG.9841	dd_Smed_v6_7403_0_1	SMEST029310001.1,SMEST029310002.1,SmMSTRG.9841.3,SmMSTRG.9841.4,SmMSTRG.9841.5,SmMSTRG.9841.5,SmMSTRG.9841.6	MSTRG.9841	dd_Smed_v6_7403_0_1	-	lung ciliated cell differentiation	-
h1SMcG0001099	h1SMcT0001099.1	hconf	SMEST029308001.1	SMESG000029308.1	-	SMEST015769001.1,SMEST029308001.1	SMESG000015769.1,SMESG000029308.1	-	EFCAB2	Calcium-binding protein	CPSF_A,DUF3638,DUF3645,EF-hand_5,EF-hand_6,EF-hand_7,EF-hand_8,EFhand_Ca_insen,MMS1_N
h1SMcG0001100	h1SMcT0001100.3	hconf	SmMSTRG.9840.1	MSTRG.5657	dd_Smed_v6_4026_0_2	SMEST015791001.1,SMEST029305002.1,SMEST029306001.1,SMEST029306002.1,SmMSTRG.5657.1,SmMSTRG.5657.2,SmMSTRG.5657.3,SmMSTRG.9839.7,SmMSTRG.9840.1,SmMSTRG.9840.4	MSTRG.5657,MSTRG.9840	dd_Smed_v6_4026_0_1,dd_Smed_v6_4026_0_2	TDG	G/U mismatch-specific uracil-DNA glycosylase activity	UDG
h1SMcG0001101	h1SMcT0001101.1	hconf	SmMSTRG.9839.7	MSTRG.9839	dd_Smed_v6_11057_0_1	SMEST029302004.1,SMEST029305002.1,SmMSTRG.5658.4,SmMSTRG.5660.1,SmMSTRG.5660.10,SmMSTRG.5660.2,SmMSTRG.5660.3,SmMSTRG.5660.4,SmMSTRG.5660.5,SmMSTRG.5660.6,SmMSTRG.5660.7,SmMSTRG.5660.8,SmMSTRG.5660.9,SmMSTRG.9839.1,SmMSTRG.9839.10,SmMSTRG.9839.11,SmMSTRG.9839.12,SmMSTRG.9839.13,SmMSTRG.9839.14,SmMSTRG.9839.15,SmMSTRG.9839.17,SmMSTRG.9839.3,SmMSTRG.9839.4,SmMSTRG.9839.5,SmMSTRG.9839.6,SmMSTRG.9839…	MSTRG.5660,MSTRG.9839	dd_Smed_v6_11057_0_1	MRPS31	structural constituent of ribosome	MRP-S31
h1SMcG0001102	h1SMcT0001102.3	hconf	SMEST029295001.1	MSTRG.9835	dd_Smed_v6_6822_0_8	SMEST029289001.1,SMEST029289003.1,SMEST029289004.1,SMEST029295001.1,SmMSTRG.9832.1,SmMSTRG.9832.1,SmMSTRG.9832.5,SmMSTRG.9835.1,SmMSTRG.9835.3	MSTRG.9832,MSTRG.9835	dd_Smed_v6_22145_0_1,dd_Smed_v6_6822_0_1,dd_Smed_v6_6822_0_2,dd_Smed_v6_6822_0_3,dd_Smed_v6_6822_0_4,dd_Smed_v6_6822_0_5,dd_Smed_v6_6822_0_6,dd_Smed_v6_6822_0_7,dd_Smed_v6_6822_0_8,dd_Smed_v6_6822_0_9	GSG2	Germ cell associated 2 (haspin)	Haspin_kinase,MADF_DNA_bdg,Pkinase_Tyr,ig
h1SMcG0001103	h1SMcT0001103.5	hconf	SmMSTRG.9829.3	MSTRG.9829	dd_Smed_v6_2802_0_2	SMEST029291001.1,SMEST029294001.1,SmMSTRG.9829.2,SmMSTRG.9829.3,SmMSTRG.9829.4,SmMSTRG.9829.4,SmMSTRG.9829.5,SmMSTRG.9829.6,SmMSTRG.9829.6	MSTRG.9829	dd_Smed_v6_2802_0_1,dd_Smed_v6_2802_0_2,dd_Smed_v6_2802_0_3,dd_Smed_v6_6716_0_1	-	-	-
h1SMcG0001104	h1SMcT0001104.1	hconf	-	-	dd_Smed_v6_3083_0_1	-	-	dd_Smed_v6_3083_0_1	-	-	-
h1SMcG0001105	h1SMcT0001105.1	hconf	SMEST029285004.1	MSTRG.9827	dd_Smed_v6_67547_0_1	SMEST029285004.1	MSTRG.9827	dd_Smed_v6_67547_0_1	-	-	-
h1SMcG0001106	h1SMcT0001106.1	hconf	-	-	dd_Smed_v6_60027_0_1	-	-	dd_Smed_v6_60027_0_1	-	-	-
h1SMcG0001107	h1SMcT0001107.1	hconf	SMEST001500001.1	SMESG000001500.1	dd_Smed_v6_18213_0_10	SMEST001500001.1,SMEST003571001.1,SMEST026612003.1,SMEST029294006.1,SMEST029294008.1,SMEST032414001.1,SMEST035742001.1,SMEST036077001.1,SMEST038612001.1,SMEST040117001.1,SMEST042016001.1,SMEST042016002.1,SMEST051074001.1,SMEST052540001.1,SMEST054198001.1,SMEST054414001.1,SMEST060473001.1,SMEST071122001.1,SMEST073986001.1,SMEST075438002.1,SMEST079268001.1,SmMSTRG.5785.5	SMESG000001500.1,SMESG000003571.1,SMESG000026612.1,MSTRG.9829,MSTRG.11532,MSTRG.11684,SMESG000038612.1,MSTRG.12592,SMESG000042016.1,SMESG000051074.1,SMESG000052540.1,SMESG000054198.1,SMESG000054414.1,SMESG000060473.1,SMESG000071122.1,SMESG000073986.1,SMESG000075438.1,SMESG000079268.1	dd_Smed_v6_12301_1_15,dd_Smed_v6_18213_0_10,dd_Smed_v6_54880_0_1	-	-	-
h1SMcG0001108	h1SMcT0001108.1	other	-	-	-	-	-	-	PRPF19	generation of catalytic spliceosome for first transesterification step	7tm_1,Col_cuticle_N,Collagen,HELP,LRR_5,Prp19,U-box,WD40
h1SMcG0001109	h1SMcT0001109.1	hconf	SMEST029281001.1	MSTRG.9826	dd_Smed_v6_9100_0_1	SMEST029281001.1	MSTRG.9826	dd_Smed_v6_9100_0_1	VANGL1	planar dichotomous subdivision of terminal units involved in lung branching morphogenesis	MAPEG,Strabismus
h1SMcG0001110	h1SMcT0001110.3	hconf	SMEST029273001.1	MSTRG.9822	dd_Smed_v6_1651_0_1	SMEST029273001.1,SmMSTRG.9822.2,SmMSTRG.9822.2,SmMSTRG.9822.3	MSTRG.9822	dd_Smed_v6_1651_0_1	RRM1	ribonucleoside-diphosphate reductase activity	ATP-cone,LIAS_N,OPA3,Radical_SAM,Ribonuc_red_lgC,Ribonuc_red_lgN
h1SMcG0001111	h1SMcT0001111.1	other	-	-	-	-	-	-	-	-	-
h1SMcG0001112	h1SMcT0001112.2	hconf	SMEST029269001.1	MSTRG.9819	dd_Smed_v6_15197_0_1	SMEST029269001.1,SmMSTRG.9819.1,SmMSTRG.9819.3,SmMSTRG.9819.3,SmMSTRG.9819.4,SmMSTRG.9819.5,SmMSTRG.9819.5,SmMSTRG.9819.6,SmMSTRG.9819.6	MSTRG.9819	dd_Smed_v6_15197_0_1	SLC20A2	inorganic phosphate transmembrane transporter activity	PHO4
h1SMcG0001113	h1SMcT0001113.1	hconf	-	-	-	SmMSTRG.9816.1,SmMSTRG.9817.1	MSTRG.9816,MSTRG.9817	-	SLC20A2	inorganic phosphate transmembrane transporter activity	PHO4
h1SMcG0001114	h1SMcT0001114.1	hconf	SmMSTRG.9818.1	MSTRG.9818	dd_Smed_v6_16020_0_1	SMEST012554001.1,SMEST029293004.1,SmMSTRG.4601.1,SmMSTRG.4601.2,SmMSTRG.4601.4,SmMSTRG.9818.1,SmMSTRG.9818.2	MSTRG.4601,MSTRG.9818	dd_Smed_v6_16020_0_1	LSAMP	biological adhesion	Baculo_F,I-set,Ig_3,RNase_H,ig
h1SMcG0001115	h1SMcT0001115.1	hconf	SmMSTRG.4598.2	MSTRG.4598	dd_Smed_v6_12000_0_1	SMEST012548001.1,SMEST012548001.1,SmMSTRG.4598.2,SmMSTRG.4598.2	MSTRG.4598	dd_Smed_v6_12000_0_1	-	TAR (HIV-1) RNA binding protein 1	FAA_hydrolase,FAA_hydrolase_N,SpoU_methylase
h1SMcG0001116	h1SMcT0001116.3	hconf	SmMSTRG.4597.1	MSTRG.4597	dd_Smed_v6_1270_0_1	SMEST012546001.1,SmMSTRG.4597.1	MSTRG.4597	dd_Smed_v6_1270_0_1	SLC20A2	inorganic phosphate transmembrane transporter activity	PHO4
h1SMcG0001117	h1SMcT0001117.1	hconf	SMEST012544001.1	MSTRG.4595	dd_Smed_v6_9946_0_1	SMEST012544001.1	MSTRG.4595	dd_Smed_v6_9946_0_1	-	PMP-22/EMP/MP20/Claudin family	Claudin_2,PMP22_Claudin
h1SMcG0001118	h1SMcT0001118.2	hconf	SmMSTRG.4594.1	MSTRG.4594	dd_Smed_v6_11385_0_1	SMEST012542001.1,SMEST012542002.1,SMEST012543003.1,SmMSTRG.4594.1,SmMSTRG.4594.1,SmMSTRG.4594.2,SmMSTRG.4594.2	MSTRG.4594	dd_Smed_v6_11385_0_1,dd_Smed_v6_7186_0_1,dd_Smed_v6_7186_0_2	egas-3	calcium ion binding	ASC,Col_cuticle_N,Collagen,DSL,EGF,EGF_2,EGF_CA
h1SMcG0001119	h1SMcT0001119.1	hconf	SmMSTRG.4593.4	MSTRG.4593	dd_Smed_v6_12308_0_2	SMEST012540001.1,SmMSTRG.4593.1,SmMSTRG.4593.4	MSTRG.4593	dd_Smed_v6_12308_0_1,dd_Smed_v6_12308_0_2	swt-4	Sugar transporter	MtN3_slv
h1SMcG0001120	h1SMcT0001120.1	hconf	SmMSTRG.4593.2	MSTRG.4593	dd_Smed_v6_12020_0_1	SMEST012538002.1,SmMSTRG.4593.1,SmMSTRG.4593.2	MSTRG.4593	dd_Smed_v6_12020_0_1	-	-	-
h1SMcG0001121	h1SMcT0001121.1	other	-	-	-	-	-	-	-	K02A2.6-like	DUF1759,RVP_2,RVT_1,SCAN,SRCR,gag-asp_proteas,rve,zf-CCHC,zf-H2C2
h1SMcG0001122	h1SMcT0001122.1	hconf	SMEST012534002.1	MSTRG.4592	dd_Smed_v6_2162_0_1	SMEST012534001.1,SMEST012534002.1,SmMSTRG.4592.2,SmMSTRG.4592.3,SmMSTRG.4592.3,SmMSTRG.4592.5	MSTRG.4592	dd_Smed_v6_2162_0_1	-	Cytochrome P450, family	7tm_1,Histone,Myb_DNA-bind_4,p450
h1SMcG0001123	h1SMcT0001123.1	other	-	-	-	-	-	-	-	-	Borealin,Nbl1_Borealin_N,RVT_1
h1SMcG0001124	h1SMcT0001124.1	hconf	SMEST012532004.1	MSTRG.4589	dd_Smed_v6_13861_0_4	SMEST012532004.1,SMEST012532005.1,SMEST012532005.1,SmMSTRG.4589.1,SmMSTRG.4589.1,SmMSTRG.4589.10,SmMSTRG.4589.2,SmMSTRG.4589.2,SmMSTRG.4589.3,SmMSTRG.4589.3,SmMSTRG.4589.4,SmMSTRG.4589.4,SmMSTRG.4589.5,SmMSTRG.4589.5,SmMSTRG.4589.6,SmMSTRG.4589.9,SmMSTRG.4589.9	MSTRG.4589	dd_Smed_v6_13861_0_1,dd_Smed_v6_13861_0_2,dd_Smed_v6_13861_0_3,dd_Smed_v6_13861_0_4	-	Neurotransmitter-gated ion-channel ligand binding domain	DDE_1,HTH_psq,Lectin_C,Neur_chan_LBD,Neur_chan_memb,PGAP1
h1SMcG0001125	h1SMcT0001125.1	hconf	SmMSTRG.4587.1	MSTRG.4587	dd_Smed_v6_16887_0_1	SMEST012527001.1,SmMSTRG.4587.1	MSTRG.4587	dd_Smed_v6_16887_0_1	-	7 transmembrane receptor (rhodopsin family)	7tm_1
h1SMcG0001126	h1SMcT0001126.1	other	-	-	dd_Smed_v6_18819_0_1	SmMSTRG.14803.1,SmMSTRG.16552.1	MSTRG.16552	dd_Smed_v6_18819_0_1	-	-	-
h1SMcG0001127	h1SMcT0001127.1	other	-	-	-	-	-	-	traf2	TNF receptor-associated factor	MATH,TRAF_BIRC3_bd,zf-C3HC4,zf-TRAF
h1SMcG0001128	h1SMcT0001128.1	other	-	-	-	SmMSTRG.20621.1	MSTRG.20621	-	-	-	-
h1SMcG0001129	h1SMcT0001129.1	other	-	-	-	-	-	-	-	K02A2.6-like	DUF1759,RVP_2,RVT_1,SCAN,SRCR,gag-asp_proteas,rve,zf-CCHC,zf-H2C2
h1SMcG0001130	h1SMcT0001130.1	other	SMEST009033004.1	-	-	SMEST009033004.1	-	-	-	-	-
h1SMcG0001131	h1SMcT0001131.1	other	-	-	-	-	-	-	-	-	-
h1SMcG0001132	h1SMcT0001132.1	other	-	-	-	-	-	-	-	-	-
h1SMcG0001133	h1SMcT0001133.1	hconf	SmMSTRG.4586.1	MSTRG.4586	dd_Smed_v6_11598_0_1	SMEST012496002.1,SmMSTRG.4586.1,SmMSTRG.4586.3,SmMSTRG.4586.4	MSTRG.4586	dd_Smed_v6_11598_0_1,dd_Smed_v6_11598_0_2	GSK3B	It is involved in the biological process described with protein phosphorylation	Ets,Pkinase,Sld5
h1SMcG0001134	h1SMcT0001134.1	hconf	SMEST012495002.1	MSTRG.4585	dd_Smed_v6_9007_0_1	SMEST012495002.1,SmMSTRG.4585.1,SmMSTRG.4585.2,SmMSTRG.4585.4	MSTRG.4585	dd_Smed_v6_9007_0_1	NFIL3	Acts as a transcriptional regulator that recognizes and binds to the sequence 5'- GA TTA CT GTAA CT -3', a sequence present in many cellular and viral promoters. Represses transcription from promoters with activating transcription factor (ATF) sites. Represses promoter activity in osteoblasts. Represses transcriptional activity of PER1. Represses transcriptional activity of PER2 via the B-site on…	Vert_IL3-reg_TF,bZIP_2
h1SMcG0001135	h1SMcT0001135.1	hconf	SMEST012493001.1	SMESG000012493.1	-	SMEST012493001.1	SMESG000012493.1	-	-	-	-
h1SMcG0001136	h1SMcT0001136.1	other	-	-	dd_Smed_v6_1692_0_54	-	-	dd_Smed_v6_1692_0_43,dd_Smed_v6_1692_0_44,dd_Smed_v6_1692_0_45,dd_Smed_v6_1692_0_46,dd_Smed_v6_1692_0_47,dd_Smed_v6_1692_0_48,dd_Smed_v6_1692_0_49,dd_Smed_v6_1692_0_50,dd_Smed_v6_1692_0_51,dd_Smed_v6_1692_0_52,dd_Smed_v6_1692_0_53,dd_Smed_v6_1692_0_54	-	-	-
h1SMcG0001137	h1SMcT0001137.1	other	-	-	dd_Smed_v6_15534_0_1	-	-	dd_Smed_v6_15534_0_1,dd_Smed_v6_15534_0_2	-	Domain of unknown function (DUF4371)	DUF4371,Dimer_Tnp_hAT
h1SMcG0001138	h1SMcT0001138.1	hconf	SMEST012480001.1	MSTRG.4584	dd_Smed_v6_2758_0_1	SMEST012480001.1,SmMSTRG.4584.2,SmMSTRG.4584.3,SmMSTRG.4584.4,SmMSTRG.4584.5	MSTRG.4584	dd_Smed_v6_2758_0_1	-	-	-
h1SMcG0001139	h1SMcT0001139.1	hconf	SMEST012478003.1	MSTRG.4582	dd_Smed_v6_64593_0_1	SMEST012478001.1,SMEST012478002.1,SMEST012478003.1,SMEST012478004.1,SmMSTRG.4582.5	MSTRG.4582	dd_Smed_v6_62598_0_1,dd_Smed_v6_64593_0_1	-	-	-
h1SMcG0001140	h1SMcT0001140.1	hconf	SmMSTRG.4583.4	MSTRG.4583	dd_Smed_v6_144_0_1	SMEST012475001.1,SMEST012668001.1,SmMSTRG.4583.4	MSTRG.4583	dd_Smed_v6_144_0_1	-	Belongs to the universal ribosomal protein uL5 family	Ribosomal_L5,Ribosomal_L5_C
h1SMcG0001141	h1SMcT0001141.1	other	-	-	-	SMEST062037001.1	SMESG000062037.1	-	-	K02A2.6-like	DUF1759,RVP_2,RVT_1,SCAN,SRCR,gag-asp_proteas,rve,zf-CCHC,zf-H2C2
h1SMcG0001142	h1SMcT0001142.1	hconf	SMEST012656001.1	MSTRG.4581	dd_Smed_v6_6738_0_1	SMEST012656001.1	MSTRG.4581	dd_Smed_v6_6738_0_1	ETNPPL	ethanolamine-phosphate phospho-lyase activity	Aminotran_3,Spaetzle,THAP
h1SMcG0001143	h1SMcT0001143.1	hconf	-	-	dd_Smed_v6_19498_0_4	-	-	dd_Smed_v6_19498_0_4	-	-	DUF4371
h1SMcG0001144	h1SMcT0001144.2	hconf	SmMSTRG.4579.4	MSTRG.4579	dd_Smed_v6_7189_0_1	SMEST012652001.1,SMEST012652002.1,SmMSTRG.4579.3,SmMSTRG.4579.4,SmMSTRG.4579.5,SmMSTRG.4579.6,SmMSTRG.4579.7,SmMSTRG.4579.7,SmMSTRG.4579.8,SmMSTRG.4579.9	MSTRG.4579	dd_Smed_v6_7189_0_1	TRAPPC13	Protein of unknown function (DUF974)	DUF974,Trs65
h1SMcG0001145	h1SMcT0001145.1	other	-	-	-	-	-	dd_Smed_v6_1574_6_156	-	-	-
h1SMcG0001146	h1SMcT0001146.1	hconf	SmMSTRG.4578.1	MSTRG.4578	dd_Smed_v6_24402_0_1	SMEST012644002.1,SMEST052297002.1,SmMSTRG.4578.1,SmMSTRG.4578.5	MSTRG.4578,MSTRG.16106	dd_Smed_v6_24402_0_1	-	-	-
h1SMcG0001147	h1SMcT0001147.1	other	-	-	-	-	-	-	GTF2IRD2	Domain of unknown function (DUF4371)	DUF4371,Dimer_Tnp_hAT,GTF2I
h1SMcG0001148	h1SMcT0001148.1	other	-	-	-	-	-	-	-	-	-
h1SMcG0001149	h1SMcT0001149.1	hconf	SMEST012628001.1	MSTRG.4577	dd_Smed_v6_5853_0_1	SMEST012628001.1,SMEST052278001.1,SmMSTRG.16107.2,SmMSTRG.16107.3,SmMSTRG.4577.1,SmMSTRG.4577.3	MSTRG.4577,MSTRG.16107	dd_Smed_v6_5853_0_1	-	-	-
h1SMcG0001150	h1SMcT0001150.1	other	-	-	-	SMEST008989001.1	SMESG000008989.1	-	-	-	-
h1SMcG0001151	h1SMcT0001151.1	hconf	SMEST012611003.1	MSTRG.4576	dd_Smed_v6_11705_0_1	SMEST012611001.1,SMEST012611003.1,SmMSTRG.4576.1,SmMSTRG.4576.1,SmMSTRG.4576.2,SmMSTRG.4576.3,SmMSTRG.4576.6,SmMSTRG.4576.7,SmMSTRG.4576.7,SmMSTRG.4576.8,SmMSTRG.4576.9	MSTRG.4576	dd_Smed_v6_11705_0_1	TAF8	Bromodomain transcription factors and PHD domain containing proteins	Bromo_TP,TAF8_C
h1SMcG0001152	h1SMcT0001152.2	hconf	SMEST012606001.1	MSTRG.4574	dd_Smed_v6_11465_0_2	SMEST012606001.1,SmMSTRG.4574.1,SmMSTRG.4574.1,SmMSTRG.4574.2,SmMSTRG.4574.2,SmMSTRG.4574.3,SmMSTRG.4574.3,SmMSTRG.4574.5,SmMSTRG.4574.5	MSTRG.4574	dd_Smed_v6_11465_0_1,dd_Smed_v6_11465_0_2	CROT	carnitine O-octanoyltransferase	ACBP,Carn_acyltransf
h1SMcG0001153	h1SMcT0001153.1	hconf	SmMSTRG.4573.5	MSTRG.4573	dd_Smed_v6_6930_0_1	SMEST012605002.1,SmMSTRG.4573.2,SmMSTRG.4573.3,SmMSTRG.4573.4,SmMSTRG.4573.5	MSTRG.4573	dd_Smed_v6_6930_0_1	-	-	-
h1SMcG0001154	h1SMcT0001154.1	hconf	SmMSTRG.4571.3	MSTRG.4571	dd_Smed_v6_3994_0_1	SMEST012592001.1,SmMSTRG.4571.1,SmMSTRG.4571.2,SmMSTRG.4571.3	MSTRG.4571	dd_Smed_v6_3994_0_1	AMT	The glycine cleavage system catalyzes the degradation of glycine	GCV_T,GCV_T_C,Hyccin
h1SMcG0001155	h1SMcT0001155.2	hconf	SmMSTRG.4568.2	MSTRG.4568	dd_Smed_v6_28779_0_1	SMEST012514001.1,SMEST012588001.1,SMEST012591001.1,SmMSTRG.4565.1,SmMSTRG.4568.2,SmMSTRG.4568.5,SmMSTRG.4568.6,SmMSTRG.4568.7	MSTRG.4565,MSTRG.4568	dd_Smed_v6_28779_0_1,dd_Smed_v6_59971_0_1	HCN3	voltage-gated potassium channel activity involved in SA node cell action potential depolarization	Ion_trans,Ion_trans_N,cNMP_binding
h1SMcG0001156	h1SMcT0001156.3	hconf	SmMSTRG.4561.1	MSTRG.4561	dd_Smed_v6_21597_0_1	SMEST012586001.1,SmMSTRG.4561.1,SmMSTRG.4561.2,SmMSTRG.4567.2	MSTRG.4561,MSTRG.4567	dd_Smed_v6_21597_0_1,dd_Smed_v6_21597_0_2	ABHD8	hydrolase activity	Abhydrolase_1,Abhydrolase_6,Glyco_hydro_18,Hydrolase_4
h1SMcG0001157	h1SMcT0001157.1	other	-	-	-	-	-	-	-	K02A2.6-like	7TM_GPCR_Srx,AT_hook,Asp_protease_2,Baculo_F,GatB_N,Glycoprotein_B,LMF1,RNase_H,RVP,RVP_2,RVT_1,RVT_3,Retrotrans_gag,gag-asp_proteas,rve,zf-CCHC,zf-H2C2,zf-RVT
h1SMcG0001158	h1SMcT0001158.1	other	-	-	-	-	-	-	-	-	-
h1SMcG0001159	h1SMcT0001159.1	other	-	-	-	-	-	-	-	K02A2.6-like	DUF1759,RVP_2,RVT_1,SCAN,SRCR,gag-asp_proteas,rve,zf-CCHC,zf-H2C2
h1SMcG0001160	h1SMcT0001160.1	other	-	-	-	-	-	dd_Smed_v6_22940_0_2	-	-	-
h1SMcG0001161	h1SMcT0001161.4	hconf	SmMSTRG.14203.2	MSTRG.14203	dd_Smed_v6_15554_0_1	SMEST019139001.1,SMEST044963001.1,SMEST044963002.1,SmMSTRG.14203.1,SmMSTRG.14203.10,SmMSTRG.14203.2,SmMSTRG.14203.3,SmMSTRG.14203.5,SmMSTRG.14203.7,SmMSTRG.14203.8,SmMSTRG.14203.9,SmMSTRG.5968.1,SmMSTRG.5968.3,SmMSTRG.5968.4,SmMSTRG.5968.5	MSTRG.14203,MSTRG.5968	dd_Smed_v6_15554_0_1,dd_Smed_v6_15554_0_2,dd_Smed_v6_15554_0_3,dd_Smed_v6_15554_0_4	-	Cyclic nucleotide-monophosphate binding domain	Ion_trans,cNMP_binding
h1SMcG0001162	h1SMcT0001162.1	hconf	SMEST044960003.1	MSTRG.14201	dd_Smed_v6_17397_0_1	SMEST044960001.1,SMEST044960003.1,SmMSTRG.5969.1	MSTRG.5969,MSTRG.14201	dd_Smed_v6_17397_0_1	enol-1	Enolase, C-terminal TIM barrel domain	Enolase_C,Enolase_N,HLH
h1SMcG0001163	h1SMcT0001163.1	hconf	SmMSTRG.5971.2	MSTRG.5971	dd_Smed_v6_12412_0_2	SMEST018717001.1,SmMSTRG.5971.2,SmMSTRG.5971.3,SmMSTRG.5971.3,SmMSTRG.5971.4,SmMSTRG.5971.4,SmMSTRG.5971.5,SmMSTRG.5971.5,SmMSTRG.5971.6	MSTRG.5971	dd_Smed_v6_12412_0_1,dd_Smed_v6_12412_0_2	-	SET and MYND domain-containing protein 4-like	SET,zf-MYND
h1SMcG0001164	h1SMcT0001164.1	other	-	-	-	SMEST039938003.1,SMEST058403001.1	SMESG000039938.1,SMESG000058403.1	dd_Smed_v6_9974_1_21	-	-	DNA_pol_B_2,DUF3719,Endonuclease_7,FLYWCH,Rho_N,SASA
h1SMcG0001165	h1SMcT0001165.1	hconf	SMEST018861001.1	MSTRG.5973	dd_Smed_v6_4683_0_1	SMEST018861001.1,SmMSTRG.5973.2	MSTRG.5973	dd_Smed_v6_4683_0_1	BRIX1	Brix	Brix,COQ7,RsfS
h1SMcG0001166	h1SMcT0001166.1	hconf	SmMSTRG.5976.2	MSTRG.5976	dd_Smed_v6_14854_0_1	SMEST018905001.1,SmMSTRG.5976.2,SmMSTRG.5976.3	MSTRG.5976	dd_Smed_v6_14854_0_1	METTL22	Methyltransferase like 22	Methyltransf_16
h1SMcG0001167	h1SMcT0001167.1	other	-	-	-	-	-	-	-	-	-
h1SMcG0001168	h1SMcT0001168.1	other	-	-	-	-	-	-	TRAF2	TNF receptor-associated factor BIRC3 binding domain	TRAF_BIRC3_bd,zf-C3HC4,zf-TRAF
h1SMcG0001169	h1SMcT0001169.1	hconf	SMEST019216002.1	MSTRG.5979	dd_Smed_v6_81309_0_1	SMEST019216002.1,SmMSTRG.5979.2	MSTRG.5979	dd_Smed_v6_48373_0_1,dd_Smed_v6_81309_0_1	-	ubiquitin-protein transferase activity	zf-RING_2
h1SMcG0001170	h1SMcT0001170.1	hconf	SMEST019227001.1	MSTRG.5980	dd_Smed_v6_5017_0_1	SMEST019227001.1,SmMSTRG.5980.1,SmMSTRG.5980.1,SmMSTRG.5980.3,SmMSTRG.5980.4	MSTRG.5980	dd_Smed_v6_5017_0_1	ETF1	Eukaryotic peptide chain release factor subunit	eRF1_1,eRF1_2,eRF1_3
h1SMcG0001171	h1SMcT0001171.1	other	SMEST019238001.1	SMESG000019238.1	-	SMEST008192001.1,SMEST017539001.1,SMEST019238001.1,SMEST020060001.1,SMEST061555002.1,SMEST061577003.1,SMEST073961001.1	SMESG000008192.1,SMESG000017539.1,SMESG000019238.1,MSTRG.7027,SMESG000061555.1,SMESG000061577.1,SMESG000073961.1	-	FAM200A	Family with sequence similarity 200, member A	DUF4371,Dimer_Tnp_hAT,zf-BED
h1SMcG0001172	h1SMcT0001172.1	hconf	SmMSTRG.5981.4	MSTRG.5981	dd_Smed_v6_3335_0_2	SMEST019261002.1,SMEST019261004.1,SmMSTRG.5981.2,SmMSTRG.5981.3,SmMSTRG.5981.4,SmMSTRG.5981.6,SmMSTRG.5981.7	MSTRG.5981	dd_Smed_v6_3335_0_1,dd_Smed_v6_3335_0_2	SRSF2	regulation of RNA splicing	RRM_1,SUI1
h1SMcG0001173	h1SMcT0001173.1	other	-	-	-	-	-	-	-	-	-
h1SMcG0001174	h1SMcT0001174.1	hconf	-	-	-	-	-	-	CCDC151	Coiled-coil domain containing 151	-
h1SMcG0001175	h1SMcT0001175.4	hconf	SmMSTRG.5986.1	MSTRG.5986	dd_Smed_v6_3645_0_1	SMEST019460001.1,SmMSTRG.5986.1,SmMSTRG.5986.2,SmMSTRG.5986.3,SmMSTRG.5986.4,SmMSTRG.5986.5	MSTRG.5986	dd_Smed_v6_3645_0_1	SVOPL	Synaptic vesicle 2-related protein	DUF1143,GDC-P,MFS_1,Sugar_tr
h1SMcG0001176	h1SMcT0001176.1	hconf	SMEST019463001.1	MSTRG.5985	dd_Smed_v6_4881_0_1	SMEST019463001.1,SmMSTRG.5985.2	MSTRG.5985	dd_Smed_v6_4881_0_1	mrpl-11	Belongs to the universal ribosomal protein uL11 family	Ribosomal_L11,Ribosomal_L11_N
h1SMcG0001177	h1SMcT0001177.1	other	-	-	-	-	-	-	-	-	-
h1SMcG0001178	h1SMcT0001178.1	hconf	SMEST019466001.1	MSTRG.5990	dd_Smed_v6_8931_0_1	SMEST019466001.1	MSTRG.5990	dd_Smed_v6_8931_0_1	HSPA4	Belongs to the heat shock protein 70 family	HSP70,MreB_Mbl
h1SMcG0001179	h1SMcT0001179.1	other	-	-	-	-	-	-	-	nucleic acid binding	DNA_pol_B_2,Endonuclease_7
h1SMcG0001180	h1SMcT0001180.1	hconf	SmMSTRG.5991.3	MSTRG.5991	dd_Smed_v6_6567_0_1	SMEST019470001.1,SMEST019470002.1,SmMSTRG.5991.3,SmMSTRG.5991.4,SmMSTRG.5991.5,SmMSTRG.5991.6,SmMSTRG.5991.7,SmMSTRG.5991.8,SmMSTRG.5991.9	MSTRG.5991	dd_Smed_v6_6567_0_1	RBFOX2	regulation of alternative mRNA splicing, via spliceosome	DUF2722,Fox-1_C,RRM_1
h1SMcG0001181	h1SMcT0001181.1	other	-	-	-	-	-	-	-	K02A2.6-like	DUF1759,RVP_2,RVT_1,SCAN,SRCR,gag-asp_proteas,rve,zf-CCHC,zf-H2C2
h1SMcG0001182	h1SMcT0001182.1	other	-	-	-	-	-	-	-	-	-
h1SMcG0001183	h1SMcT0001183.1	hconf	SmMSTRG.5992.2	MSTRG.5992	dd_Smed_v6_1087_0_1	SMEST019478001.1,SmMSTRG.5992.1,SmMSTRG.5992.2	MSTRG.5992	dd_Smed_v6_1087_0_1	HSPA4	Belongs to the heat shock protein 70 family	HSP70,MreB_Mbl
h1SMcG0001184	h1SMcT0001184.1	hconf	SmMSTRG.5993.3	MSTRG.5993	dd_Smed_v6_8562_0_2	SMEST018704001.1,SMEST018704002.1,SmMSTRG.5993.3,SmMSTRG.5993.4,SmMSTRG.5993.5,SmMSTRG.5993.5,SmMSTRG.5993.5	MSTRG.5993	dd_Smed_v6_8562_0_1,dd_Smed_v6_8562_0_2	-	double-stranded RNA adenosine deaminase activity	A_deamin,dsrm,z-alpha
h1SMcG0001185	h1SMcT0001185.1	other	-	-	dd_Smed_v6_56805_0_1	SMEST047350001.1,SMEST053419001.1	MSTRG.14611,MSTRG.16246	dd_Smed_v6_20454_0_4,dd_Smed_v6_48708_0_1,dd_Smed_v6_56805_0_1,dd_Smed_v6_56805_0_2	EPM2AIP1	General transcription factor II-I repeat domain-containing protein 2-like	DUF4371,Dimer_Tnp_hAT,GTF2I
h1SMcG0001186	h1SMcT0001186.1	hconf	SMEST018708001.1	MSTRG.5995	dd_Smed_v6_5408_0_1	SMEST018708001.1	MSTRG.5995	dd_Smed_v6_5408_0_1	WBSCR27	ubiE/COQ5 methyltransferase family	Methyltransf_11,Methyltransf_23,Methyltransf_25,Methyltransf_31
h1SMcG0001187	h1SMcT0001187.1	hconf	SMEST018709001.1	MSTRG.5996	dd_Smed_v6_11944_0_2	SMEST018709001.1,SMEST018945001.1,SMEST018952001.1,SmMSTRG.6066.1,SmMSTRG.6066.2,SmMSTRG.6066.3,SmMSTRG.6066.4,SmMSTRG.6066.6,SmMSTRG.6066.7,SmMSTRG.6068.1,SmMSTRG.6068.2,SmMSTRG.6068.3,SmMSTRG.6068.5	MSTRG.5996,MSTRG.6066,MSTRG.6068	dd_Smed_v6_11944_0_2,dd_Smed_v6_11944_0_4,dd_Smed_v6_11944_0_5,dd_Smed_v6_11944_0_6,dd_Smed_v6_11944_0_7	SIGLEC1	Immunoglobulin domain	C2-set_2,I-set,Ig_2,Ig_3,V-set,ig
h1SMcG0001188	h1SMcT0001188.2	hconf	SmMSTRG.5997.3	MSTRG.5997	dd_Smed_v6_1184_0_2	SMEST018712001.1,SmMSTRG.5997.2,SmMSTRG.5997.3	MSTRG.5997	dd_Smed_v6_1184_0_1,dd_Smed_v6_1184_0_2	GNB4	protein-containing complex binding	DDE_Tnp_1_7,Ninjurin,WD40
h1SMcG0001189	h1SMcT0001189.1	hconf	SMEST018714001.1	MSTRG.5998	dd_Smed_v6_308_0_1	SMEST018714001.1	MSTRG.5998	dd_Smed_v6_308_0_1	eef1g	translation elongation factor activity	EF1G,GST_C,GST_N
h1SMcG0001190	h1SMcT0001190.1	other	-	-	-	-	-	-	-	-	-
h1SMcG0001191	h1SMcT0001191.3	hconf	SMEST018720001.1	MSTRG.5999	dd_Smed_v6_4402_0_1	SMEST018720001.1,SmMSTRG.5999.1,SmMSTRG.5999.2	MSTRG.5999	dd_Smed_v6_4402_0_1	TMEM38B	calcium-activated potassium channel activity	PP2C,TRIC
h1SMcG0001192	h1SMcT0001192.1	other	-	-	-	-	-	-	-	-	-
h1SMcG0001193	h1SMcT0001193.1	hconf	SMEST018727002.1	MSTRG.6000	dd_Smed_v6_25826_0_1	SMEST018727002.1,SMEST018727003.1,SmMSTRG.6000.3,SmMSTRG.6000.4	MSTRG.6000	dd_Smed_v6_25826_0_1,dd_Smed_v6_49594_0_1	-	-	-
h1SMcG0001194	h1SMcT0001194.5	hconf	SMEST018733002.1	MSTRG.6001	dd_Smed_v6_4423_0_1	SMEST018733001.1,SMEST018733002.1,SmMSTRG.6001.3	MSTRG.6001	dd_Smed_v6_4423_0_1,dd_Smed_v6_4423_0_2	ARHGEF6	RhoGEF domain	7TM_GPCR_Srab,CH,PH,RhoGEF,RhoGEF67_u1,RhoGEF67_u2,SH3_1,SH3_2,SH3_9,betaPIX_CC
h1SMcG0001195	h1SMcT0001195.1	hconf	-	-	-	-	-	-	NKX2-3	post-embryonic digestive tract morphogenesis	Homeobox
h1SMcG0001196	h1SMcT0001196.1	other	-	-	-	-	-	dd_Smed_v6_14154_0_1,dd_Smed_v6_14154_0_12,dd_Smed_v6_14154_0_2,dd_Smed_v6_14154_0_3,dd_Smed_v6_14154_0_4,dd_Smed_v6_14154_0_7	-	-	-
h1SMcG0001197	h1SMcT0001197.1	other	-	-	-	-	-	-	-	-	-
h1SMcG0001198	h1SMcT0001198.1	hconf	SmMSTRG.6005.4	MSTRG.6005	dd_Smed_v6_4391_0_1	SMEST018744001.1,SmMSTRG.6005.1,SmMSTRG.6005.2,SmMSTRG.6005.3,SmMSTRG.6005.4,SmMSTRG.6005.6,SmMSTRG.6005.6	MSTRG.6005	dd_Smed_v6_4391_0_1	AASDHPPT	holo-[acyl-carrier-protein] synthase activity	ACPS
h1SMcG0001199	h1SMcT0001199.1	other	-	-	-	-	-	-	-	K02A2.6-like	Asp_protease_2,RVT_1,gag-asp_proteas,rve
h1SMcG0001200	h1SMcT0001200.1	hconf	SMEST018749001.1	SMESG000018749.1	dd_Smed_v6_56568_0_1	SMEST018749001.1	SMESG000018749.1	dd_Smed_v6_56568_0_1	-	-	-
h1SMcG0001201	h1SMcT0001201.1	hconf	SMEST018755001.1	MSTRG.6004	dd_Smed_v6_18073_0_1	SMEST018755001.1	MSTRG.6004	dd_Smed_v6_18073_0_1	-	-	-
h1SMcG0001202	h1SMcT0001202.1	other	-	-	-	-	-	-	-	-	-
h1SMcG0001203	h1SMcT0001203.1	hconf	SMEST018757001.1	SMESG000018757.1	-	SMEST018757001.1	SMESG000018757.1	-	SDR16C5	keratinocyte proliferation	Biotin_lipoyl,adh_short
h1SMcG0001204	h1SMcT0001204.2	hconf	SmMSTRG.6009.1	MSTRG.6009	dd_Smed_v6_4834_0_2	SMEST018758002.1,SmMSTRG.6009.1,SmMSTRG.6009.3	MSTRG.6009	dd_Smed_v6_4834_0_1,dd_Smed_v6_4834_0_2	SDR16C5	Short chain dehydrogenase reductase family 16C, member	Biotin_lipoyl,adh_short
h1SMcG0001205	h1SMcT0001205.2	hconf	SMEST018759001.1	MSTRG.6009	dd_Smed_v6_9785_0_1	SMEST018759001.1,SmMSTRG.6009.5,SmMSTRG.6009.6	MSTRG.6009	dd_Smed_v6_9785_0_1	SDR16C5	Short chain dehydrogenase reductase family 16C, member	Biotin_lipoyl,adh_short
h1SMcG0001206	h1SMcT0001206.1	hconf	SmMSTRG.6010.4	MSTRG.6010	dd_Smed_v6_2701_0_2	SMEST018760001.1,SMEST018760006.1,SMEST018760008.1,SMEST018766001.1,SMEST018766002.1,SMEST018766003.1,SmMSTRG.6010.4,SmMSTRG.6010.5,SmMSTRG.6010.6,SmMSTRG.6012.1	MSTRG.6012,MSTRG.6010	dd_Smed_v6_2701_0_1,dd_Smed_v6_2701_0_2,dd_Smed_v6_427_0_7,dd_Smed_v6_427_0_9	GRN	Granulin	Granulin
h1SMcG0001207	h1SMcT0001207.1	hconf	-	-	-	-	-	-	GRN	Granulin b	Granulin
h1SMcG0001208	h1SMcT0001208.1	hconf	-	-	-	-	-	dd_Smed_v6_427_0_4,dd_Smed_v6_427_0_6	GRN	Granulin	Granulin
h1SMcG0001209	h1SMcT0001209.1	hconf	SmMSTRG.6013.8	MSTRG.6011	dd_Smed_v6_427_0_2	SmMSTRG.6011.2,SmMSTRG.6011.3,SmMSTRG.6011.4,SmMSTRG.6011.5,SmMSTRG.6011.6,SmMSTRG.6011.7,SmMSTRG.6013.3,SmMSTRG.6013.4,SmMSTRG.6013.5,SmMSTRG.6013.7,SmMSTRG.6013.8	MSTRG.6011,MSTRG.6013	dd_Smed_v6_427_0_1,dd_Smed_v6_427_0_2,dd_Smed_v6_427_0_3,dd_Smed_v6_427_0_5,dd_Smed_v6_427_0_8	GRN	Granulins	Granulin
h1SMcG0001210	h1SMcT0001210.1	hconf	SmMSTRG.6014.2	MSTRG.6014	dd_Smed_v6_915_0_1	SMEST018770003.1,SmMSTRG.6014.2,SmMSTRG.6014.4	MSTRG.6014	dd_Smed_v6_915_0_1	GRN	Granulin	Granulin
h1SMcG0001211	h1SMcT0001211.1	hconf	SMEST018777001.1	MSTRG.6015	-	SMEST018777001.1	MSTRG.6015	-	-	-	-
h1SMcG0001212	h1SMcT0001212.1	hconf	SmMSTRG.6018.2	MSTRG.6018	dd_Smed_v6_9139_0_2	SMEST018778001.1,SmMSTRG.6018.2,SmMSTRG.6018.3,SmMSTRG.6018.5,SmMSTRG.6018.6,SmMSTRG.6018.7,SmMSTRG.6018.7,SmMSTRG.6018.8,SmMSTRG.6018.9	MSTRG.6018	dd_Smed_v6_9139_0_1,dd_Smed_v6_9139_0_2	-	-	-
h1SMcG0001213	h1SMcT0001213.1	other	-	-	dd_Smed_v6_4474_0_4	SMEST013714001.1,SMEST040870001.1,SMEST055059001.1	SMESG000013714.1,SMESG000040870.1	dd_Smed_v6_4474_0_1,dd_Smed_v6_4474_0_2,dd_Smed_v6_4474_0_3,dd_Smed_v6_4474_0_4,dd_Smed_v6_4474_0_5	-	-	-
h1SMcG0001214	h1SMcT0001214.1	hconf	SmMSTRG.6022.3	MSTRG.6022	dd_Smed_v6_8866_0_1	SMEST018798001.1,SMEST018798003.1,SmMSTRG.6022.3,SmMSTRG.6022.4,SmMSTRG.6022.5	MSTRG.6022	dd_Smed_v6_8866_0_1	-	-	-
h1SMcG0001215	h1SMcT0001215.1	hconf	SmMSTRG.6024.4	MSTRG.6024	dd_Smed_v6_6827_0_1	SMEST018801001.1,SmMSTRG.6024.2,SmMSTRG.6024.3,SmMSTRG.6024.4,SmMSTRG.6024.6,SmMSTRG.6024.7	MSTRG.6024	dd_Smed_v6_6827_0_1	ALDH9A1	4-trimethylammoniobutyraldehyde dehydrogenase activity	Aldedh,GMC_oxred_C,GMC_oxred_N,Peptidase_C92
h1SMcG0001216	h1SMcT0001216.2	hconf	SMEST018804001.1	MSTRG.6026	dd_Smed_v6_9329_0_1	SMEST018804001.1,SMEST018804002.1,SmMSTRG.6026.10,SmMSTRG.6026.10,SmMSTRG.6026.12,SmMSTRG.6026.2,SmMSTRG.6026.2,SmMSTRG.6026.3,SmMSTRG.6026.4,SmMSTRG.6026.5,SmMSTRG.6026.5,SmMSTRG.6026.6,SmMSTRG.6026.7,SmMSTRG.6026.8,SmMSTRG.6026.9	MSTRG.6026	dd_Smed_v6_9329_0_1	LIMK1	LIM domain kinase	LIM,PDZ,PP1_inhibitor,Phospholip_A2_2,Pkinase,Pkinase_Tyr
h1SMcG0001217	h1SMcT0001217.1	other	-	-	-	-	-	-	-	-	-
h1SMcG0001218	h1SMcT0001218.1	hconf	SMEST018807001.1	MSTRG.6023	dd_Smed_v6_7383_0_1	SMEST018807001.1	MSTRG.6023	dd_Smed_v6_7383_0_1	HIST2H2AB	Histone H2A	CENP-T_C,Histone,Histone_H2A_C
h1SMcG0001219	h1SMcT0001219.1	hconf	SMEST074676002.1	-	-	SMEST074676001.1,SMEST074676002.1	-	-	-	-	-
h1SMcG0001220	h1SMcT0001220.1	hconf	SMEST018809001.1	MSTRG.6027	dd_Smed_v6_12141_0_1	SMEST018809001.1,SMEST018809003.1,SmMSTRG.6027.5	MSTRG.6027	dd_Smed_v6_12141_0_1	Sce	Zinc ion binding	RAWUL,zf-C3HC4_2
h1SMcG0001221	h1SMcT0001221.1	hconf	SmMSTRG.6028.1	MSTRG.6028	dd_Smed_v6_20043_0_1	SMEST018810002.1,SmMSTRG.6028.1	MSTRG.6028	dd_Smed_v6_20043_0_1	CHRM5	The muscarinic acetylcholine receptor mediates various cellular responses, including inhibition of adenylate cyclase, breakdown of phosphoinositides and modulation of potassium channels through the action of G proteins	7tm_1,DUF4619
h1SMcG0001222	h1SMcT0001222.4	hconf	SMEST018818003.1	MSTRG.6030	dd_Smed_v6_6065_0_1	SMEST018818001.1,SMEST018818002.1,SMEST018818003.1,SmMSTRG.6030.1,SmMSTRG.6030.2,SmMSTRG.6030.2,SmMSTRG.6030.3	MSTRG.6030	dd_Smed_v6_6065_0_1,dd_Smed_v6_6065_0_2	DAB2IP	Gtpase-activating protein	C2,DUF3498,Med26,RasGAP
h1SMcG0001223	h1SMcT0001223.1	hconf	SmMSTRG.6031.2	MSTRG.6031	dd_Smed_v6_6759_0_1	SMEST018825002.1,SMEST037051001.1,SMEST055555001.1,SmMSTRG.1590.2,SmMSTRG.16230.1,SmMSTRG.6031.2	MSTRG.16230,MSTRG.6031,SMESG000037051.1,SMESG000055555.1	dd_Smed_v6_6759_0_1,dd_Smed_v6_9053_0_1	SKI	nose morphogenesis	Ski_Sno,c-SKI_SMAD_bind
h1SMcG0001224	h1SMcT0001224.1	other	-	-	-	-	-	-	-	-	-
h1SMcG0001225	h1SMcT0001225.1	hconf	-	-	-	-	-	-	CYSLTR1	Cysteinyl leukotriene receptor	7tm_1
h1SMcG0001226	h1SMcT0001226.1	other	-	-	-	-	-	-	-	-	-
h1SMcG0001227	h1SMcT0001227.1	hconf	SMEST018845001.1	MSTRG.6034	dd_Smed_v6_963_0_1	SMEST018845001.1,SmMSTRG.6034.3	MSTRG.6034	dd_Smed_v6_963_0_1	COX12	This protein is one of the nuclear-coded polypeptide chains of cytochrome c oxidase, the terminal oxidase in mitochondrial electron transport	COX6B
h1SMcG0001228	h1SMcT0001228.1	hconf	SMEST018848002.1	MSTRG.6035	dd_Smed_v6_11210_0_1	SMEST018848001.1,SMEST018848002.1,SMEST018848003.1,SmMSTRG.6035.1,SmMSTRG.6035.2,SmMSTRG.6035.7,SmMSTRG.6035.7,SmMSTRG.6035.8	MSTRG.6035	dd_Smed_v6_11210_0_1,dd_Smed_v6_11210_0_2	-	lipid transport across blood brain barrier	MFS_2
h1SMcG0001229	h1SMcT0001229.1	hconf	SmMSTRG.6036.1	MSTRG.6036	dd_Smed_v6_14031_0_1	SMEST018860001.1,SmMSTRG.6036.1	MSTRG.6036	dd_Smed_v6_14031_0_1	TCF20	Transcription factor 20	SAM_1,SAM_2,zf-HC5HC2H,zf-HC5HC2H_2
h1SMcG0001230	h1SMcT0001230.1	hconf	SMEST018862001.1	MSTRG.6039	dd_Smed_v6_6996_0_1	SMEST018862001.1,SmMSTRG.6039.2,SmMSTRG.6039.2,SmMSTRG.6039.3,SmMSTRG.6039.4	MSTRG.6039	dd_Smed_v6_6996_0_1	PTPN1	peptidyl-tyrosine dephosphorylation involved in inactivation of protein kinase activity	Exo_endo_phos_2,RVT_1,Y_phosphatase
h1SMcG0001231	h1SMcT0001231.1	hconf	SmMSTRG.6041.1	MSTRG.6041	dd_Smed_v6_7341_0_1	SMEST018863001.1,SMEST018863002.1,SMEST018863003.1,SmMSTRG.6041.1	MSTRG.6041	dd_Smed_v6_7341_0_1	CLPB	C-terminal, D2-small domain, of ClpB protein	AAA_2,Ank,Ank_2,Ank_3,Ank_4,Ank_5,ClpB_D2-small
h1SMcG0001232	h1SMcT0001232.1	hconf	SMEST018875001.1	SMESG000018875.1	-	SMEST018874001.1,SMEST018875001.1	SMESG000018874.1,SMESG000018875.1	-	-	-	-
h1SMcG0001233	h1SMcT0001233.1	hconf	SMEST018876001.1	MSTRG.6037	dd_Smed_v6_9109_0_1	SMEST018876001.1,SmMSTRG.6037.1,SmMSTRG.6037.3,SmMSTRG.6037.4	MSTRG.6037	dd_Smed_v6_9109_0_1	-	Si dkey-222f8.3	XendoU
h1SMcG0001234	h1SMcT0001234.1	hconf	SMEST018877001.1	MSTRG.6042	dd_Smed_v6_9580_0_1	SMEST018877001.1,SmMSTRG.6042.3	MSTRG.6042	dd_Smed_v6_9580_0_1	-	endoribonuclease activity	XendoU
h1SMcG0001235	h1SMcT0001235.1	hconf	SmMSTRG.6043.4	MSTRG.6043	dd_Smed_v6_8658_0_1	SMEST018878003.1,SMEST018878004.1,SmMSTRG.6043.3,SmMSTRG.6043.4,SmMSTRG.6043.5,SmMSTRG.6043.6,SmMSTRG.6043.7	MSTRG.6043	dd_Smed_v6_8658_0_1	IMPACT	Uncharacterized protein family UPF0029	RWD,UPF0029
h1SMcG0001236	h1SMcT0001236.1	hconf	SmMSTRG.6044.2	MSTRG.6044	dd_Smed_v6_8572_0_1	SMEST018881001.1,SmMSTRG.6044.2	MSTRG.6044	dd_Smed_v6_8572_0_1	AGK	Diacylglycerol kinase catalytic domain (presumed)	DAGK_cat,Tim54
h1SMcG0001237	h1SMcT0001237.3	hconf	SMEST018884001.1	MSTRG.6045	dd_Smed_v6_9404_0_1	SMEST018884001.1,SmMSTRG.6045.1,SmMSTRG.6045.2,SmMSTRG.6045.4,SmMSTRG.6045.4,SmMSTRG.6045.5,SmMSTRG.6045.6,SmMSTRG.6045.7	MSTRG.6045	dd_Smed_v6_9404_0_1	-	-	-
h1SMcG0001238	h1SMcT0001238.1	hconf	SMEST018885002.1	MSTRG.6049	dd_Smed_v6_9183_0_1	SMEST018885002.1,SmMSTRG.6049.10,SmMSTRG.6049.10,SmMSTRG.6049.10,SmMSTRG.6049.2,SmMSTRG.6049.3,SmMSTRG.6049.5,SmMSTRG.6049.5,SmMSTRG.6049.6,SmMSTRG.6049.6,SmMSTRG.6049.8,SmMSTRG.6049.9,SmMSTRG.6049.9	MSTRG.6049	dd_Smed_v6_9183_0_1	DPP10	dipeptidyl peptidase	Amino_oxidase,DPPIV_N,Lectin_C,Neur_chan_memb,Peptidase_S9,RSB_motif
h1SMcG0001239	h1SMcT0001239.1	other	-	-	-	-	-	-	-	-	-
h1SMcG0001240	h1SMcT0001240.1	hconf	SmMSTRG.6046.1	MSTRG.6046	-	SMEST018893001.1,SmMSTRG.6046.1	MSTRG.6046	-	-	1-(4-iodo-2,5-dimethoxyphenyl)propan-2-amine binding	7tm_1
h1SMcG0001241	h1SMcT0001241.1	hconf	SMEST018897001.1	MSTRG.6048	dd_Smed_v6_6177_0_1	SMEST018897001.1,SmMSTRG.6048.1,SmMSTRG.6048.2,SmMSTRG.6048.3	MSTRG.6048	dd_Smed_v6_6177_0_1	MRPL30	structural constituent of ribosome	7tm_1,DNA_pol_B_palm,DNA_pol_lambd_f,DUF106,HHH_8,Pkinase,Pkinase_Tyr,Ribosomal_L30
h1SMcG0001242	h1SMcT0001242.1	hconf	SMEST018900001.1	MSTRG.6051	dd_Smed_v6_10059_0_1	SMEST018900001.1	MSTRG.6051	dd_Smed_v6_10059_0_1	-	-	-
h1SMcG0001243	h1SMcT0001243.1	hconf	SmMSTRG.6052.3	-	-	SmMSTRG.6052.3	-	-	-	-	-
h1SMcG0001244	h1SMcT0001244.1	other	-	-	-	-	-	-	-	-	-
h1SMcG0001245	h1SMcT0001245.1	other	-	-	dd_Smed_v6_10370_1_1	-	-	dd_Smed_v6_10370_1_1	-	-	-
h1SMcG0001246	h1SMcT0001246.2	hconf	SmMSTRG.6056.4	MSTRG.6056	-	SMEST018910001.1,SMEST018910002.1,SMEST018910005.1,SMEST018912001.1,SMEST018912002.1,SmMSTRG.6056.1,SmMSTRG.6056.1,SmMSTRG.6056.1,SmMSTRG.6056.10,SmMSTRG.6056.10,SmMSTRG.6056.11,SmMSTRG.6056.12,SmMSTRG.6056.12,SmMSTRG.6056.17,SmMSTRG.6056.19,SmMSTRG.6056.20,SmMSTRG.6056.21,SmMSTRG.6056.22,SmMSTRG.6056.24,SmMSTRG.6056.4,SmMSTRG.6056.4,SmMSTRG.6056.4,SmMSTRG.6056.5,SmMSTRG.6056.5,SmMSTRG.6056.7,SmM…	MSTRG.6056	dd_Smed_v6_19480_0_1,dd_Smed_v6_19480_0_2	ABCC1	Multidrug resistance-associated protein 1	ABC_membrane,ABC_tran,SH3_2
h1SMcG0001247	h1SMcT0001247.1	other	-	-	-	SMEST006792001.1	SMESG000006792.1	-	-	transposition, RNA-mediated	Chromo,DUF4371,MULE,Pox_A32,RVT_1,rve
h1SMcG0001248	h1SMcT0001248.1	hconf	SMEST018914001.1	MSTRG.6054	-	SMEST018914001.1,SmMSTRG.6054.2,SmMSTRG.6054.3,SmMSTRG.6054.4,SmMSTRG.6054.5,SmMSTRG.6054.6	MSTRG.6054	-	PRKAB2	nail development	AMPK1_CBM,AMPKBI
h1SMcG0001249	h1SMcT0001249.1	hconf	-	-	-	-	-	-	CCRN4L	deadenylation-dependent decapping of nuclear-transcribed mRNA	Exo_endo_phos
h1SMcG0001250	h1SMcT0001250.1	hconf	SMEST018920002.1	MSTRG.6057	dd_Smed_v6_27668_0_1	SMEST018920002.1,SMEST018920003.1,SmMSTRG.6057.1,SmMSTRG.6057.1,SmMSTRG.6057.4,SmMSTRG.6057.4	MSTRG.6057	dd_Smed_v6_27668_0_1,dd_Smed_v6_39545_0_1	EPHA5	ATP binding. It is involved in the biological process described with protein phosphorylation	EphA2_TM,Ephrin_lbd,Ephrin_rec_like,Pkinase,Pkinase_Tyr,SAM_1,SAM_2,fn3
h1SMcG0001251	h1SMcT0001251.1	hconf	SmMSTRG.6061.2	MSTRG.6061	dd_Smed_v6_12984_0_2	SMEST018923001.1,SmMSTRG.6061.1,SmMSTRG.6061.2,SmMSTRG.6061.3,SmMSTRG.6061.3	MSTRG.6061	dd_Smed_v6_12984_0_1,dd_Smed_v6_12984_0_2,dd_Smed_v6_12984_0_3,dd_Smed_v6_12984_0_4	TRMU	mitochondrial tRNA thio-modification	7TM_GPCR_Srsx,tRNA_Me_trans
h1SMcG0001252	h1SMcT0001252.1	hconf	SmMSTRG.6061.2	MSTRG.6061	dd_Smed_v6_8169_0_1	SMEST018924001.1,SmMSTRG.6061.1,SmMSTRG.6061.2,SmMSTRG.6061.5,SmMSTRG.6061.5,SmMSTRG.6061.6,SmMSTRG.6061.6,SmMSTRG.6061.6	MSTRG.6061	dd_Smed_v6_8169_0_1	SLC6A1	Belongs to the sodium neurotransmitter symporter (SNF) (TC 2.A.22) family	SNF
h1SMcG0001253	h1SMcT0001253.1	hconf	SMEST018926001.1	MSTRG.6060	dd_Smed_v6_11948_0_1	SMEST018926001.1,SMEST018926002.1,SmMSTRG.6060.3,SmMSTRG.6060.3,SmMSTRG.6060.4,SmMSTRG.6060.5,SmMSTRG.6060.6,SmMSTRG.6060.6,SmMSTRG.6060.7,SmMSTRG.6060.7	MSTRG.6060	dd_Smed_v6_11948_0_1	-	Integrin alpha	FG-GAP,Integrin_alpha2
h1SMcG0001254	h1SMcT0001254.1	hconf	SmMSTRG.6062.2	MSTRG.6062	dd_Smed_v6_11391_0_1	SMEST018934001.1,SmMSTRG.6062.2,SmMSTRG.6062.3,SmMSTRG.6062.3,SmMSTRG.6062.4,SmMSTRG.6062.5,SmMSTRG.6062.5,SmMSTRG.6062.5,SmMSTRG.6062.6,SmMSTRG.6062.6	MSTRG.6062	dd_Smed_v6_11391_0_1	-	DDE superfamily endonuclease	DDE_1,HTH_Tnp_Tc5,HTH_psq
h1SMcG0001255	h1SMcT0001255.1	hconf	SmMSTRG.6063.3	MSTRG.6063	dd_Smed_v6_2348_0_1	SMEST018935001.1,SmMSTRG.6063.2,SmMSTRG.6063.3,SmMSTRG.6063.4	MSTRG.6063	dd_Smed_v6_2348_0_1	MRPS9	ribosomal protein, S9	Ribosomal_S9
h1SMcG0001256	h1SMcT0001256.1	hconf	-	-	-	-	-	-	-	-	-
h1SMcG0001257	h1SMcT0001257.1	hconf	SMEST018936001.1	MSTRG.6064	dd_Smed_v6_23853_0_1	SMEST018936001.1	MSTRG.6064	dd_Smed_v6_23853_0_1	-	-	-
h1SMcG0001258	h1SMcT0001258.1	hconf	SMEST018937001.1	SMESG000018937.1	-	SMEST018937001.1	SMESG000018937.1	-	-	calcium ion binding	EGF,EGF_CA,Laminin_G_2,SRCR,hEGF
h1SMcG0001259	h1SMcT0001259.1	hconf	SMEST018938001.1	MSTRG.6065	dd_Smed_v6_7719_0_1	SMEST018938001.1,SmMSTRG.10380.19	MSTRG.6065	dd_Smed_v6_3674_1_1,dd_Smed_v6_6842_0_3,dd_Smed_v6_7719_0_1	-	protein propionyltransferase activity	Bromodomain,DUF902,HAT_KAT11,KIX,ZZ,zf-TAZ,zf-rbx1
h1SMcG0001260	h1SMcT0001260.1	hconf	SMEST018940002.1	SMESG000018940.1	dd_Smed_v6_76123_0_1	SMEST018940001.1,SMEST018940002.1,SMEST018943001.1,SMEST018949001.1	SMESG000018940.1,SMESG000018943.1,SMESG000018949.1	dd_Smed_v6_57263_0_1,dd_Smed_v6_76123_0_1	RPS6KB2	ribosomal protein S6 kinase	Pkinase,Pkinase_C,Tektin
h1SMcG0001261	h1SMcT0001261.1	hconf	SmMSTRG.6068.1	MSTRG.6068	dd_Smed_v6_11944_0_3	SMEST018944001.1,SMEST018951001.1,SmMSTRG.6066.1,SmMSTRG.6066.2,SmMSTRG.6066.3,SmMSTRG.6066.4,SmMSTRG.6066.6,SmMSTRG.6068.1,SmMSTRG.6068.2,SmMSTRG.6068.3,SmMSTRG.6068.5	MSTRG.6066,MSTRG.6068	dd_Smed_v6_11944_0_1,dd_Smed_v6_11944_0_3	EXT1	glucuronosyl-N-acetylglucosaminyl-proteoglycan 4-alpha-N-acetylglucosaminyltransferase activity	ECH_1,Exostosin,Glyco_transf_64
h1SMcG0001262	h1SMcT0001262.1	other	-	-	-	-	-	-	-	-	-
h1SMcG0001263	h1SMcT0001263.1	hconf	SMEST018967001.1	MSTRG.6069	-	SMEST018967001.1,SmMSTRG.6069.1,SmMSTRG.6069.2,SmMSTRG.6069.2,SmMSTRG.6069.4,SmMSTRG.6069.4	MSTRG.6069	-	KIF23	Arf6-interacting domain of mitotic kinesin-like protein 1	Kinesin,MKLP1_Arf_bdg
h1SMcG0001264	h1SMcT0001264.3	hconf	SmMSTRG.6071.1	MSTRG.6071	dd_Smed_v6_10148_0_1	SMEST018974001.1,SMEST018974002.1,SmMSTRG.6071.1,SmMSTRG.6071.3	MSTRG.6071	dd_Smed_v6_10148_0_1,dd_Smed_v6_26650_0_1,dd_Smed_v6_26650_0_2	BRAF	mitogen-activated protein kinase kinase binding	C1_1,Pkinase,Pkinase_Tyr,RBD,Ribosomal_S4,S4,Y_phosphatase
h1SMcG0001265	h1SMcT0001265.1	hconf	SMEST069843001.1	MSTRG.19274	-	SMEST015191002.1,SMEST069843001.1,SMEST073740001.1	MSTRG.5523,MSTRG.19274,MSTRG.20470	-	TUBA1B	Tubulin is the major constituent of microtubules. It binds two moles of GTP, one at an exchangeable site on the beta chain and one at a non-exchangeable site on the alpha chain	Tubulin,Tubulin_C,rve
h1SMcG0001266	h1SMcT0001266.2	hconf	SMEST018980001.1	MSTRG.6070	dd_Smed_v6_4404_0_1	SMEST018980001.1,SmMSTRG.6070.1,SmMSTRG.6070.3,SmMSTRG.6070.4	MSTRG.6070	dd_Smed_v6_4404_0_1	SH3BGR	SH3 domain-binding glutamic acid-rich protein	CHD5,SH3BGR
h1SMcG0001267	h1SMcT0001267.1	hconf	SMEST018987001.1	MSTRG.6073	dd_Smed_v6_6313_0_13	SMEST018987001.1,SMEST067645001.1,SmMSTRG.6073.2,SmMSTRG.6073.2	MSTRG.6073,MSTRG.20102	dd_Smed_v6_6313_0_13,dd_Smed_v6_6313_0_15,dd_Smed_v6_6313_0_16,dd_Smed_v6_6313_0_18	-	-	-
h1SMcG0001268	h1SMcT0001268.1	other	-	-	-	-	-	-	-	-	-
h1SMcG0001269	h1SMcT0001269.1	other	-	-	-	-	-	-	-	K02A2.6-like	PNP_UDP_1,RVT_1,Retrotrans_gag,SCAN,Spuma_A9PTase,rve,zf-CCHC,zf-H2C2
h1SMcG0001270	h1SMcT0001270.1	hconf	SMEST018996001.1	MSTRG.6076	dd_Smed_v6_5986_0_1	SMEST018996001.1,SmMSTRG.6076.10,SmMSTRG.6076.10,SmMSTRG.6076.11,SmMSTRG.6076.2,SmMSTRG.6076.3,SmMSTRG.6076.4,SmMSTRG.6076.5,SmMSTRG.6076.5,SmMSTRG.6076.6,SmMSTRG.6076.7,SmMSTRG.6076.8,SmMSTRG.6076.9,SmMSTRG.6076.9	MSTRG.6076	dd_Smed_v6_5986_0_1	HPS5	Hermansky-Pudlak syndrome 5	ANAPC4_WD40,CDP-OH_P_transf,I-set,Tetraspannin
h1SMcG0001271	h1SMcT0001271.1	other	-	-	-	-	-	-	-	-	-
h1SMcG0001272	h1SMcT0001272.1	hconf	SmMSTRG.6074.1	MSTRG.6074	dd_Smed_v6_18796_0_1	SMEST018998001.1,SmMSTRG.6074.1	MSTRG.6074	dd_Smed_v6_18796_0_1	-	-	-
h1SMcG0001273	h1SMcT0001273.1	hconf	SMEST019000002.1	MSTRG.6075	dd_Smed_v6_6901_0_1	SMEST019000001.1,SMEST019000002.1	MSTRG.6075	dd_Smed_v6_6901_0_1	TRAPPC4	trafficking protein particle complex	Galactosyl_T,Sybindin
h1SMcG0001274	h1SMcT0001274.1	hconf	SmMSTRG.6079.3	MSTRG.6079	dd_Smed_v6_11134_0_5	SMEST019002003.1,SMEST019002007.1,SMEST019002009.1,SMEST019002010.1,SMEST019002011.1,SMEST019002012.1,SmMSTRG.6079.1,SmMSTRG.6079.2,SmMSTRG.6079.3,SmMSTRG.6079.4,SmMSTRG.6079.4,SmMSTRG.6079.5	MSTRG.6079	dd_Smed_v6_11134_0_3,dd_Smed_v6_11134_0_4,dd_Smed_v6_11134_0_5,dd_Smed_v6_11134_0_6,dd_Smed_v6_11134_0_7,dd_Smed_v6_11134_0_8	RUNX1T1	TAF homology	7tm_6,NHR2,TAFH,zf-MYND
h1SMcG0001275	h1SMcT0001275.6	hconf	SmMSTRG.6082.4	MSTRG.6082	dd_Smed_v6_1373_1_2	SMEST019014001.1,SMEST055804001.1,SmMSTRG.16862.3,SmMSTRG.16862.4,SmMSTRG.6082.2,SmMSTRG.6082.3,SmMSTRG.6082.4	MSTRG.6082,MSTRG.16862	dd_Smed_v6_1373_1_1,dd_Smed_v6_1373_1_2,dd_Smed_v6_1658_0_1	PDCD6IP	programmed cell death	ALIX_LYPXL_bnd,BRO1
h1SMcG0001276	h1SMcT0001276.1	hconf	SMEST019032001.1	SMESG000019032.1	-	SMEST019032001.1	SMESG000019032.1	-	UBXN7	UAS	Thioredoxin_7,UBA_4,UBX
h1SMcG0001277	h1SMcT0001277.1	hconf	SMEST019033003.1	MSTRG.6083	dd_Smed_v6_12403_0_1	SMEST019033003.1	MSTRG.6083	dd_Smed_v6_12403_0_1	EXT2	N-acetylglucosaminyl-proteoglycan 4-beta-glucuronosyltransferase activity	Exostosin,Glyco_transf_64,N6-adenineMlase
h1SMcG0001278	h1SMcT0001278.5	hconf	SmMSTRG.6084.3	MSTRG.6084	dd_Smed_v6_2496_0_1	SMEST019035001.1,SmMSTRG.6084.1,SmMSTRG.6084.2,SmMSTRG.6084.3,SmMSTRG.6084.5,SmMSTRG.6084.6,SmMSTRG.6084.7	MSTRG.6084	dd_Smed_v6_2496_0_1	ADRM1	adhesion regulating molecule 1	Oxysterol_BP,Proteasom_Rpn13,RPN13_C
h1SMcG0001279	h1SMcT0001279.2	hconf	SMEST019038001.1	MSTRG.6085	dd_Smed_v6_8595_0_4	SMEST019038001.1,SmMSTRG.6085.1,SmMSTRG.6085.1,SmMSTRG.6085.3,SmMSTRG.6085.3,SmMSTRG.6085.3,SmMSTRG.6085.4,SmMSTRG.6085.4,SmMSTRG.6085.5,SmMSTRG.6085.5,SmMSTRG.6085.6,SmMSTRG.6085.6,SmMSTRG.6085.7	MSTRG.6085	dd_Smed_v6_8595_0_1,dd_Smed_v6_8595_0_2,dd_Smed_v6_8595_0_3,dd_Smed_v6_8595_0_4	PDE5A	Domain present in phytochromes and cGMP-specific phosphodiesterases.	GAF,PDEase_I
h1SMcG0001280	h1SMcT0001280.1	hconf	SmMSTRG.6086.3	MSTRG.6086	dd_Smed_v6_8089_0_1	SMEST019042001.1,SmMSTRG.6086.1,SmMSTRG.6086.3	MSTRG.6086	dd_Smed_v6_8089_0_1	ABLIM3	LIM protein	AbLIM_anchor,LIM,VHP
h1SMcG0001281	h1SMcT0001281.1	hconf	SMEST019044001.1	MSTRG.6088	dd_Smed_v6_5206_0_1	SMEST019044001.1,SmMSTRG.6088.1,SmMSTRG.6088.3,SmMSTRG.6088.3,SmMSTRG.6088.4	MSTRG.6088	dd_Smed_v6_3429_0_1,dd_Smed_v6_5206_0_1	PPP5C	response to arachidonic acid	Metallophos,PPP5,THAP,TPR_1,TPR_11,TPR_2,TPR_8,WD40
h1SMcG0001282	h1SMcT0001282.1	other	-	-	-	-	-	-	-	-	-
h1SMcG0001283	h1SMcT0001283.1	other	SmMSTRG.6089.5	MSTRG.6089	dd_Smed_v6_2902_0_1	SMEST019065001.1,SmMSTRG.6089.1,SmMSTRG.6089.2,SmMSTRG.6089.3,SmMSTRG.6089.4,SmMSTRG.6089.5	MSTRG.6089	dd_Smed_v6_2902_0_1	PRKAR2B	Camp-dependent protein kinase type	RIIa,cNMP_binding
h1SMcG0001284	h1SMcT0001284.2	hconf	SMEST019067001.1	MSTRG.6090	dd_Smed_v6_13671_0_1	SMEST019067001.1,SmMSTRG.6090.10,SmMSTRG.6090.2,SmMSTRG.6090.3,SmMSTRG.6090.4,SmMSTRG.6090.4,SmMSTRG.6090.5,SmMSTRG.6090.7,SmMSTRG.6090.9	MSTRG.6090	dd_Smed_v6_13671_0_1,dd_Smed_v6_13671_0_2	LOXHD1	Lipoxygenase homology domains 1b	PLAT
h1SMcG0001285	h1SMcT0001285.1	hconf	-	-	-	-	-	-	-	-	-
h1SMcG0001286	h1SMcT0001286.1	hconf	-	-	-	-	-	-	-	-	-
h1SMcG0001287	h1SMcT0001287.1	hconf	SMEST019070002.1	MSTRG.6091	dd_Smed_v6_13041_0_1	SMEST019070002.1,SmMSTRG.6091.2	MSTRG.6091	dd_Smed_v6_13041_0_1	-	GTP binding. It is involved in the biological process described with	Ras
h1SMcG0001288	h1SMcT0001288.1	hconf	SmMSTRG.6092.10	MSTRG.6092	dd_Smed_v6_4389_0_1	SmMSTRG.6092.10,SmMSTRG.6092.10,SmMSTRG.6092.10	MSTRG.6092	dd_Smed_v6_4389_0_1,dd_Smed_v6_4389_0_2,dd_Smed_v6_4389_0_3,dd_Smed_v6_4389_0_4	-	Solute carrier family 12	AA_permease,SLC12
h1SMcG0001289	h1SMcT0001289.1	hconf	SMEST019078001.1	SMESG000019078.1	dd_Smed_v6_86152_0_1	SMEST019078001.1	SMESG000019078.1	dd_Smed_v6_86152_0_1	-	-	-
h1SMcG0001290	h1SMcT0001290.4	hconf	SMEST019079002.1	MSTRG.6093	dd_Smed_v6_3687_0_1	SMEST019079001.1,SMEST019079002.1,SmMSTRG.6093.1,SmMSTRG.6093.1,SmMSTRG.6093.4	MSTRG.6093	dd_Smed_v6_3687_0_1,dd_Smed_v6_3687_0_2	ITPKC	inositol-1,4,5-trisphosphate 3-kinase activity	IPK
h1SMcG0001291	h1SMcT0001291.2	hconf	SMEST019081001.1	MSTRG.6094	dd_Smed_v6_6321_0_1	SMEST019081001.1,SmMSTRG.6094.1,SmMSTRG.6094.3,SmMSTRG.6094.4,SmMSTRG.6094.4,SmMSTRG.6094.5,SmMSTRG.6094.5,SmMSTRG.6094.6,SmMSTRG.6094.6	MSTRG.6094	dd_Smed_v6_6321_0_1	SPATA18	mitophagy by induced vacuole formation	AAA_16,Guanylate_cyc,MIEAP
h1SMcG0001292	h1SMcT0001292.1	hconf	SMEST019082001.1	SMESG000019082.1	-	SMEST019082001.1	SMESG000019082.1	-	-	-	-
h1SMcG0001293	h1SMcT0001293.1	hconf	SMEST019085001.1	MSTRG.6095	dd_Smed_v6_12057_0_2	SMEST019085001.1,SMEST019085002.1,SMEST049468001.1,SmMSTRG.15220.1,SmMSTRG.15220.2,SmMSTRG.15220.4,SmMSTRG.6095.3,SmMSTRG.6095.4,SmMSTRG.6095.5,SmMSTRG.6095.6	MSTRG.15220,MSTRG.6095	dd_Smed_v6_12057_0_1,dd_Smed_v6_12057_0_2,dd_Smed_v6_5274_0_1	WDR88	WD repeat-containing protein 88	PQQ,WD40
h1SMcG0001294	h1SMcT0001294.1	hconf	SMEST019086001.1	SMESG000019086.1	-	SMEST019086001.1	SMESG000019086.1	-	-	-	-
h1SMcG0001295	h1SMcT0001295.1	hconf	SMEST019089001.1	MSTRG.6098	dd_Smed_v6_6404_0_1	SMEST019089001.1,SmMSTRG.6098.1,SmMSTRG.6098.3,SmMSTRG.6098.3,SmMSTRG.6098.4,SmMSTRG.6098.4,SmMSTRG.6098.5	MSTRG.6098	dd_Smed_v6_6404_0_1	PPP1R32	phosphatase binding	PPP1R32
h1SMcG0001296	h1SMcT0001296.1	hconf	-	-	dd_Smed_v6_33575_0_2	-	-	dd_Smed_v6_33575_0_2	MNX1	Homeodomain	HH_signal,Homeobox
h1SMcG0001297	h1SMcT0001297.3	hconf	SMEST019092001.1	MSTRG.6100	dd_Smed_v6_7740_0_1	SMEST019092001.1,SmMSTRG.6100.2,SmMSTRG.6100.3,SmMSTRG.6100.3,SmMSTRG.6100.4,SmMSTRG.6100.5	MSTRG.6100	dd_Smed_v6_7740_0_1	CCS	Copper/zinc superoxide dismutase (SODC)	HMA,Sod_Cu
h1SMcG0001298	h1SMcT0001298.1	hconf	SMEST019093002.1	SMESG000019093.1	-	SMEST019093002.1	SMESG000019093.1	-	SLC18A1	vesicular monoamine	7tm_6,I-set,Ion_trans,MFS_1,Sugar_tr,UNC-93
h1SMcG0001299	h1SMcT0001299.1	other	-	-	-	SMEST013207001.1,SMEST025269001.1	MSTRG.4776,MSTRG.8284	dd_Smed_v6_17056_0_1,dd_Smed_v6_45802_0_1,dd_Smed_v6_62419_0_1,dd_Smed_v6_82461_0_1	-	-	-
h1SMcG0001300	h1SMcT0001300.1	hconf	SMEST019097001.1	MSTRG.6102	dd_Smed_v6_7426_0_1	SMEST019097001.1,SMEST019097002.1,SmMSTRG.6102.1,SmMSTRG.6102.1,SmMSTRG.6102.2,SmMSTRG.6102.3,SmMSTRG.6102.3,SmMSTRG.6102.4	MSTRG.6102	dd_Smed_v6_7426_0_1	CBLL1	E3 ubiquitin-protein ligase Hakai	zf-C3HC4
h1SMcG0001301	h1SMcT0001301.3	hconf	SMEST019100002.1	MSTRG.6105	dd_Smed_v6_12507_0_1	SMEST019100002.1,SmMSTRG.6105.2,SmMSTRG.6105.3,SmMSTRG.6105.3	MSTRG.6105	dd_Smed_v6_12507_0_1	GPR89A	Abscisic acid G-protein coupled receptor	ABA_GPCR,GPHR_N
h1SMcG0001302	h1SMcT0001302.1	hconf	SMEST019107001.1	MSTRG.6107	dd_Smed_v6_12803_0_1	SMEST019107001.1,SMEST019113001.1,SmMSTRG.6107.2,SmMSTRG.6107.4	MSTRG.6107	dd_Smed_v6_12803_0_1	-	-	-
h1SMcG0001303	h1SMcT0001303.1	hconf	SMEST019122002.1	MSTRG.6110	dd_Smed_v6_8185_0_1	SMEST019122002.1,SmMSTRG.6110.2,SmMSTRG.6110.3	MSTRG.6110	dd_Smed_v6_8185_0_1	GP2	uromodulin	EGF_3,EGF_CA,SRCR,Zona_pellucida,cEGF,hEGF
h1SMcG0001304	h1SMcT0001304.1	hconf	SMEST019132001.1	MSTRG.6112	dd_Smed_v6_4136_0_1	SMEST019132001.1	MSTRG.6112	dd_Smed_v6_4136_0_1,dd_Smed_v6_4136_0_2	RCC1	Regulator of chromosome condensation	ACBP,RCC1,RCC1_2,Ribosomal_S10,zf-CCHC_3
h1SMcG0001305	h1SMcT0001305.1	other	-	-	-	-	-	-	BIRC2	inhibition of cysteine-type endopeptidase activity involved in apoptotic process	BIR,CARD,TBP,zf-C3HC4_3
h1SMcG0001306	h1SMcT0001306.2	hconf	SMEST019154001.1	MSTRG.6113	dd_Smed_v6_20646_0_1	SMEST019154001.1,SMEST019154003.1,SmMSTRG.6113.3,SmMSTRG.6113.4	MSTRG.6113	dd_Smed_v6_20646_0_1	-	-	-
h1SMcG0001307	h1SMcT0001307.2	hconf	SMEST019155002.1	MSTRG.6114	dd_Smed_v6_12357_0_1	SMEST019155001.1,SMEST019155002.1,SmMSTRG.6114.3,SmMSTRG.6114.3,SmMSTRG.6114.4,SmMSTRG.6114.4	MSTRG.6114	dd_Smed_v6_12357_0_1	TRMT5	tRNA (guanine(37)-N(1))-methyltransferase activity	DUF4665,Met_10,PAPS_reduct
h1SMcG0001308	h1SMcT0001308.1	hconf	SMEST019159002.1	MSTRG.6114	dd_Smed_v6_7597_0_1	SMEST019159002.1,SmMSTRG.6114.5,SmMSTRG.6114.7	MSTRG.6114	dd_Smed_v6_7597_0_1	TRMT5	tRNA (guanine(37)-N(1))-methyltransferase activity	DUF4665,Met_10,PAPS_reduct
h1SMcG0001309	h1SMcT0001309.1	hconf	SmMSTRG.6116.1	MSTRG.6116	dd_Smed_v6_1539_0_1	SmMSTRG.6116.1	MSTRG.6116	dd_Smed_v6_1539_0_1	MRPS16	Ribosomal protein S16	Ribosomal_S16
h1SMcG0001310	h1SMcT0001310.1	hconf	SMEST067962001.1	SMESG000067962.1	-	SMEST019417001.1,SMEST020463001.1,SMEST033242001.1,SMEST038800001.1,SMEST048113001.1,SMEST056905001.1,SMEST067962001.1	SMESG000019417.1,SMESG000020463.1,SMESG000033242.1,SMESG000038800.1,SMESG000048113.1,SMESG000056905.1,SMESG000067962.1	-	-	-	-
h1SMcG0001311	h1SMcT0001311.1	other	-	-	-	-	-	-	XIAP	X-linked inhibitor of apoptosis	BIR,zf-C3HC4_3
h1SMcG0001312	h1SMcT0001312.1	other	-	-	-	-	-	-	-	activation of NF-kappaB-inducing kinase activity	zf-C3HC4,zf-C3HC4_2,zf-TRAF
h1SMcG0001313	h1SMcT0001313.1	other	-	-	-	-	-	-	-	transposition, RNA-mediated	RVT_1,Retrotrans_gag,rve,zf-CCHC
h1SMcG0001314	h1SMcT0001314.2	hconf	SmMSTRG.6119.2	MSTRG.6120	dd_Smed_v6_2113_0_1	SMEST019184002.1,SMEST019192004.1,SMEST019192006.1,SmMSTRG.6119.2,SmMSTRG.6119.3,SmMSTRG.6119.3,SmMSTRG.6119.4,SmMSTRG.6119.4,SmMSTRG.6120.1,SmMSTRG.6120.1,SmMSTRG.6120.4,SmMSTRG.6120.4	MSTRG.6120,MSTRG.6119	dd_Smed_v6_2113_0_1	atgp-2	maltose alpha-glucosidase activity	Alpha-amylase,SLC3A2_N
h1SMcG0001315	h1SMcT0001315.1	hconf	SMEST019198002.1	MSTRG.6118	dd_Smed_v6_23472_0_1	SMEST019198002.1,SmMSTRG.6118.2	MSTRG.6118	dd_Smed_v6_23472_0_1,dd_Smed_v6_59568_0_1,dd_Smed_v6_84242_0_1	-	-	-
h1SMcG0001316	h1SMcT0001316.1	hconf	SmMSTRG.6121.1	MSTRG.6121	dd_Smed_v6_37545_0_1	SMEST019202001.1,SMEST020676001.1,SmMSTRG.6121.1,SmMSTRG.6121.3	MSTRG.6121,MSTRG.7232	dd_Smed_v6_37545_0_1	-	Amiloride-sensitive sodium channel	ASC
h1SMcG0001317	h1SMcT0001317.1	hconf	SMEST019203001.1	MSTRG.6122	dd_Smed_v6_15824_0_1	SMEST019203001.1,SmMSTRG.6122.1,SmMSTRG.6122.2,SmMSTRG.6122.4,SmMSTRG.6122.5	MSTRG.6122	dd_Smed_v6_15824_0_1	-	Ion channel	Ion_trans_2
h1SMcG0001318	h1SMcT0001318.1	hconf	SMEST019220001.1	MSTRG.6123	dd_Smed_v6_2253_0_1	SMEST019220001.1,SmMSTRG.6123.1	MSTRG.6123	dd_Smed_v6_2253_0_1	LIN37	cell cycle	LIN37
h1SMcG0001319	h1SMcT0001319.1	hconf	SMEST019226001.1	MSTRG.6124	dd_Smed_v6_10493_0_1	SMEST019226001.1,SmMSTRG.6124.1	MSTRG.6124	dd_Smed_v6_10493_0_1	-	-	-
h1SMcG0001320	h1SMcT0001320.1	hconf	SmMSTRG.6125.2	MSTRG.6125	dd_Smed_v6_3596_0_1	SMEST019229001.1,SmMSTRG.6125.1,SmMSTRG.6125.2,SmMSTRG.6125.3,SmMSTRG.6125.5	MSTRG.6125	dd_Smed_v6_3596_0_1	SLC25A11	oxoglutarate:malate antiporter activity	Mito_carr
h1SMcG0001321	h1SMcT0001321.1	hconf	SmMSTRG.14808.1	MSTRG.14808	dd_Smed_v6_12093_0_1	SMEST019232001.1,SMEST047233001.1,SmMSTRG.14808.1,SmMSTRG.6126.3	MSTRG.14808,MSTRG.6126	dd_Smed_v6_12093_0_1	-	-	-
h1SMcG0001322	h1SMcT0001322.1	hconf	SMEST047227001.1	SMESG000047227.1	-	SMEST019241001.1,SMEST047227001.1	SMESG000019241.1,SMESG000047227.1	-	-	microtubule motor activity	Kinesin,Microtub_bd
h1SMcG0001323	h1SMcT0001323.3	hconf	SMEST047243001.1	MSTRG.14806	dd_Smed_v6_10220_0_1	SMEST019251001.1,SMEST047243001.1,SMEST047243002.1,SmMSTRG.14806.1,SmMSTRG.14806.4,SmMSTRG.6128.2,SmMSTRG.6128.3,SmMSTRG.6128.4,SmMSTRG.6128.5,SmMSTRG.6128.6	MSTRG.14806,MSTRG.6128	dd_Smed_v6_10220_0_1	RBCK1	Ubiquitin conjugating enzyme 7 interacting protein	ATP12,IBR,Sharpin_PH,ubiquitin,zf-C3HC4,zf-RING_2,zf-RING_UBOX,zf-RanBP
h1SMcG0001324	h1SMcT0001324.1	other	-	-	-	-	-	dd_Smed_v6_1152_2_1,dd_Smed_v6_1152_2_2,dd_Smed_v6_1152_2_5	-	-	-
h1SMcG0001325	h1SMcT0001325.1	hconf	SMEST019254001.1	MSTRG.6129	dd_Smed_v6_11236_0_1	SMEST019254001.1,SMEST047237001.1,SmMSTRG.14805.1,SmMSTRG.14805.2	MSTRG.14805,MSTRG.6129	dd_Smed_v6_11236_0_1	HTR1A	Receptor	7tm_1,Helicase_C,MADF_DNA_bdg,SNF2_N
h1SMcG0001326	h1SMcT0001326.1	hconf	SMEST019255001.1	SMESG000019255.1	-	SMEST019255001.1,SMEST019255002.1	SMESG000019255.1	-	-	-	-
h1SMcG0001327	h1SMcT0001327.1	hconf	SMEST019256001.1	MSTRG.6130	dd_Smed_v6_24037_0_1	SMEST019256001.1,SmMSTRG.6130.3	MSTRG.6130	dd_Smed_v6_24037_0_1	-	-	-
h1SMcG0001328	h1SMcT0001328.1	hconf	SMEST019258001.1	MSTRG.6132	-	SMEST019258001.1,SmMSTRG.6132.1,SmMSTRG.6132.4	MSTRG.6132	-	-	-	-
h1SMcG0001329	h1SMcT0001329.1	hconf	SMEST019259001.1	SMESG000019259.1	-	SMEST019259001.1	SMESG000019259.1	-	-	-	-
h1SMcG0001330	h1SMcT0001330.1	other	-	-	-	-	-	-	-	-	-
h1SMcG0001331	h1SMcT0001331.1	hconf	-	-	-	-	-	-	RCOR3	transcription corepressor activity	ELM2,Myb_DNA-binding,NADHdh_A3,UDPGT
h1SMcG0001332	h1SMcT0001332.1	hconf	-	MSTRG.6134	dd_Smed_v6_9453_0_1	SmMSTRG.6134.3,SmMSTRG.6134.5,SmMSTRG.6134.6,SmMSTRG.6134.6	MSTRG.6134	dd_Smed_v6_9453_0_1	NPR2	guanylate cyclase activity	ANF_receptor,Dimer_Tnp_hAT,Guanylate_cyc,HNOBA,Pkinase,Pkinase_Tyr
h1SMcG0001333	h1SMcT0001333.1	hconf	SmMSTRG.6135.2	MSTRG.6135	dd_Smed_v6_6466_0_1	SMEST019268003.1,SmMSTRG.6135.2,SmMSTRG.6135.3,SmMSTRG.6135.4	MSTRG.6135	dd_Smed_v6_6466_0_1	WARS2	Belongs to the class-I aminoacyl-tRNA synthetase family	Pex2_Pex12,tRNA-synt_1b,zf-RING_UBOX
h1SMcG0001334	h1SMcT0001334.1	hconf	SMEST019274001.1	MSTRG.6136	dd_Smed_v6_10868_0_1	SMEST019274001.1,SmMSTRG.6136.2,SmMSTRG.6136.3	MSTRG.6136	dd_Smed_v6_10868_0_1	FERD3L	protein dimerization activity	EcKinase,HLH
h1SMcG0001335	h1SMcT0001335.1	hconf	SMEST019275001.1	MSTRG.6137	-	SMEST019275001.1	MSTRG.6137	-	-	-	-
h1SMcG0001336	h1SMcT0001336.1	hconf	SMEST019278001.1	MSTRG.6139	dd_Smed_v6_4924_0_1	SMEST019278001.1	MSTRG.6139	dd_Smed_v6_4924_0_1	PPP3R1	calcineurin-NFAT signaling cascade	CNRIP1,EF-hand_1,EF-hand_5,EF-hand_6,EF-hand_7,EF-hand_8,WD40
h1SMcG0001337	h1SMcT0001337.2	hconf	SMEST019280001.1	MSTRG.6144	dd_Smed_v6_10324_0_1	SMEST019280001.1,SmMSTRG.6144.1,SmMSTRG.6144.2,SmMSTRG.6144.2,SmMSTRG.6144.3,SmMSTRG.6144.5,SmMSTRG.6144.6	MSTRG.6144	dd_Smed_v6_10324_0_1	FAM221A	Family with sequence similarity 221 member A	FAM221
h1SMcG0001338	h1SMcT0001338.1	hconf	SMEST019279001.1	MSTRG.6143	-	SMEST019279001.1	MSTRG.6143	-	-	-	-
h1SMcG0001339	h1SMcT0001339.2	hconf	SMEST019281002.1	MSTRG.6142	dd_Smed_v6_5254_0_1	SMEST019281001.1,SMEST019281002.1,SmMSTRG.6142.1	MSTRG.6142	dd_Smed_v6_5254_0_1	TRAF3	thioesterase binding	MATH,zf-C3HC4,zf-C3HC4_2,zf-TRAF
h1SMcG0001340	h1SMcT0001340.1	other	SMEST052370001.1	SMESG000052370.1	-	SMEST052370001.1,SMEST080440001.1	SMESG000052370.1,MSTRG.23591	-	-	-	-
h1SMcG0001341	h1SMcT0001341.1	other	-	-	-	-	-	-	-	-	-
h1SMcG0001342	h1SMcT0001342.1	other	-	-	-	-	-	-	-	-	-
h1SMcG0001343	h1SMcT0001343.1	hconf	SMEST019318001.1	MSTRG.6146	dd_Smed_v6_2938_0_1	SMEST019318001.1,SmMSTRG.6146.2,SmMSTRG.6146.3,SmMSTRG.6146.4	MSTRG.6146	dd_Smed_v6_2938_0_1	FAXDC2	Belongs to the sterol desaturase family	FA_hydroxylase
h1SMcG0001344	h1SMcT0001344.1	hconf	SmMSTRG.6151.2	MSTRG.6151	dd_Smed_v6_23954_0_1	SMEST019325001.1,SMEST019326001.1,SmMSTRG.6151.1,SmMSTRG.6151.1,SmMSTRG.6151.10,SmMSTRG.6151.10,SmMSTRG.6151.11,SmMSTRG.6151.11,SmMSTRG.6151.12,SmMSTRG.6151.12,SmMSTRG.6151.13,SmMSTRG.6151.13,SmMSTRG.6151.13,SmMSTRG.6151.14,SmMSTRG.6151.14,SmMSTRG.6151.14,SmMSTRG.6151.15,SmMSTRG.6151.15,SmMSTRG.6151.15,SmMSTRG.6151.15,SmMSTRG.6151.16,SmMSTRG.6151.16,SmMSTRG.6151.16,SmMSTRG.6151.17,SmMSTRG.6151.17…	MSTRG.6151	dd_Smed_v6_12806_0_1,dd_Smed_v6_12806_0_10,dd_Smed_v6_12806_0_12,dd_Smed_v6_12806_0_13,dd_Smed_v6_12806_0_14,dd_Smed_v6_12806_0_15,dd_Smed_v6_12806_0_16,dd_Smed_v6_12806_0_17,dd_Smed_v6_12806_0_18,dd_Smed_v6_12806_0_2,dd_Smed_v6_12806_0_21,dd_Smed_v6_12806_0_23,dd_Smed_v6_12806_0_3,dd_Smed_v6_12806_0_4,dd_Smed_v6_12806_0_6,dd_Smed_v6_12806_0_7,dd_Smed_v6_12806_0_8,dd_Smed_v6_23954_0_1	MSH4	homolog 4	DUF2363,MutS_II,MutS_III,MutS_IV,MutS_V
h1SMcG0001345	h1SMcT0001345.1	hconf	-	-	-	-	-	-	PSMC5	thyrotropin-releasing hormone receptor binding	AAA
h1SMcG0001346	h1SMcT0001346.1	hconf	SMEST019342001.1	MSTRG.6149	dd_Smed_v6_873_0_1	SMEST019342001.1,SmMSTRG.6149.2	MSTRG.6149	dd_Smed_v6_873_0_1	BHMT	betaine-homocysteine S-methyltransferase activity	S-methyl_trans
h1SMcG0001347	h1SMcT0001347.1	other	-	-	-	-	-	-	-	K02A2.6-like	DUF1759,RVP_2,RVT_1,SCAN,SRCR,gag-asp_proteas,rve,zf-CCHC,zf-H2C2
h1SMcG0001348	h1SMcT0001348.1	hconf	SMEST019345001.1	MSTRG.6150	dd_Smed_v6_2406_0_1	SMEST019345001.1,SmMSTRG.6150.2,SmMSTRG.6150.2,SmMSTRG.6150.3,SmMSTRG.6150.3	MSTRG.6150	dd_Smed_v6_2406_0_1	MOGS	Mannosyl-oligosaccharide glucosidase activity. It is involved in the biological process described with oligosaccharide metabolic process	Glyco_hydro_1,Glyco_hydro_63,Glyco_hydro_63N,MA3,MRP_L53,SUFU_C
h1SMcG0001349	h1SMcT0001349.1	hconf	SMEST019346001.1	MSTRG.6154	dd_Smed_v6_52322_0_1	SMEST019346001.1	MSTRG.6154	dd_Smed_v6_52322_0_1	BEST3	Forms chloride channels	Bestrophin
h1SMcG0001350	h1SMcT0001350.2	hconf	SMEST019347001.1	MSTRG.6155	dd_Smed_v6_6756_0_1	SMEST019347001.1,SmMSTRG.6155.1,SmMSTRG.6155.2	MSTRG.6155	dd_Smed_v6_6756_0_1	-	peptidase inhibitor activity	CAP
h1SMcG0001351	h1SMcT0001351.1	hconf	SMEST019348001.1	SMESG000019348.1	-	SMEST019348001.1	SMESG000019348.1	-	GTF2B	transcriptional start site selection at RNA polymerase II promoter	Ribosom_S12_S23,TFIIB,TF_Zn_Ribbon,p450
h1SMcG0001352	h1SMcT0001352.1	other	-	-	-	-	-	-	-	-	-
h1SMcG0001353	h1SMcT0001353.1	hconf	SmMSTRG.6156.4	MSTRG.6156	dd_Smed_v6_11800_0_1	SMEST019367001.1,SmMSTRG.6156.1,SmMSTRG.6156.10,SmMSTRG.6156.10,SmMSTRG.6156.4,SmMSTRG.6156.5,SmMSTRG.6156.5,SmMSTRG.6156.6,SmMSTRG.6156.8,SmMSTRG.6156.8,SmMSTRG.6156.9,SmMSTRG.6156.9	MSTRG.6156	dd_Smed_v6_11800_0_1	CCDC66	post-embryonic retina morphogenesis in camera-type eye	CCDC66
h1SMcG0001354	h1SMcT0001354.1	hconf	SmMSTRG.6157.8	MSTRG.6157	dd_Smed_v6_10808_0_1	SMEST019370001.1,SMEST019370002.1,SmMSTRG.6157.1,SmMSTRG.6157.10,SmMSTRG.6157.10,SmMSTRG.6157.12,SmMSTRG.6157.12,SmMSTRG.6157.13,SmMSTRG.6157.14,SmMSTRG.6157.15,SmMSTRG.6157.16,SmMSTRG.6157.16,SmMSTRG.6157.17,SmMSTRG.6157.18,SmMSTRG.6157.19,SmMSTRG.6157.19,SmMSTRG.6157.20,SmMSTRG.6157.21,SmMSTRG.6157.22,SmMSTRG.6157.4,SmMSTRG.6157.5,SmMSTRG.6157.5,SmMSTRG.6157.6,SmMSTRG.6157.7,SmMSTRG.6157.8,SmMS…	MSTRG.6157	dd_Smed_v6_10808_0_1	ERCC5	single-stranded DNA binding. It is involved in the biological process described with nucleotide-excision repair	XPG_I,XPG_N
h1SMcG0001355	h1SMcT0001355.1	other	-	-	-	SMEST072085001.1	-	dd_Smed_v6_11566_0_1	-	-	-
h1SMcG0001356	h1SMcT0001356.4	hconf	SMEST019377001.1	MSTRG.6159	dd_Smed_v6_3450_0_2	SMEST019377001.1,SmMSTRG.6159.10,SmMSTRG.6159.10,SmMSTRG.6159.2,SmMSTRG.6159.2,SmMSTRG.6159.3,SmMSTRG.6159.3,SmMSTRG.6159.4,SmMSTRG.6159.5,SmMSTRG.6159.6,SmMSTRG.6159.7,SmMSTRG.6159.8,SmMSTRG.6159.9,SmMSTRG.6159.9	MSTRG.6159	dd_Smed_v6_3450_0_1,dd_Smed_v6_3450_0_2	PTBP2	regulation of secretory granule organization	RRM_1,RRM_5
h1SMcG0001357	h1SMcT0001357.1	hconf	SMEST019379001.1	SMESG000019379.1	-	SMEST019379001.1	SMESG000019379.1	-	DCST2	DC-STAMP-like protein	DB,DC_STAMP
h1SMcG0001358	h1SMcT0001358.1	hconf	SMEST019381001.1	MSTRG.6160	dd_Smed_v6_870_0_1	SMEST019381001.1,SmMSTRG.6160.2,SmMSTRG.6160.3,SmMSTRG.6160.4	MSTRG.6160	dd_Smed_v6_870_0_1	FKBP15	FK506 binding protein 15, 133kDa	FKBP_C,WH1
h1SMcG0001359	h1SMcT0001359.1	hconf	SmMSTRG.6161.2	-	dd_Smed_v6_2973_0_1	SmMSTRG.6161.2	-	dd_Smed_v6_2973_0_1	CLTA	clathrin heavy chain binding	Clathrin_lg_ch
h1SMcG0001360	h1SMcT0001360.1	other	SMEST019388001.1	MSTRG.6162	dd_Smed_v6_10876_0_1	SMEST019388001.1	MSTRG.6162	dd_Smed_v6_10876_0_1	ZNHIT1	Zinc finger HIT domain-containing protein 1	zf-HIT
h1SMcG0001361	h1SMcT0001361.1	hconf	SMEST019399001.1	MSTRG.6163	dd_Smed_v6_1848_0_1	SMEST019399001.1,SmMSTRG.6163.1	MSTRG.6163	dd_Smed_v6_1848_0_1	MTMR12	Myotubularin-related protein 12	3-PAP,Death,GPP34,GalP_UDP_tr_C,GalP_UDP_transf,Myotub-related,RVT_1
h1SMcG0001362	h1SMcT0001362.1	hconf	SMEST019400001.1	SMESG000019400.1	-	SMEST019400001.1	SMESG000019400.1	-	GTF2B	transcriptional start site selection at RNA polymerase II promoter	Ribosom_S12_S23,TFIIB,TF_Zn_Ribbon,p450
h1SMcG0001363	h1SMcT0001363.1	other	-	-	-	-	-	-	-	-	-
h1SMcG0001364	h1SMcT0001364.1	other	-	-	-	-	-	-	-	-	-
h1SMcG0001365	h1SMcT0001365.1	other	-	-	-	-	-	-	-	K02A2.6-like	DUF1759,RVP_2,RVT_1,SCAN,SRCR,gag-asp_proteas,rve,zf-CCHC,zf-H2C2
h1SMcG0001366	h1SMcT0001366.1	other	-	-	-	-	-	-	-	-	-
h1SMcG0001367	h1SMcT0001367.1	other	-	-	-	-	-	-	-	Tubulin is the major constituent of microtubules. It binds two moles of GTP, one at an exchangeable site on the beta chain and one at a non-exchangeable site on the alpha chain	Tubulin,Tubulin_C
h1SMcG0001368	h1SMcT0001368.1	hconf	SMEST019402001.1	SMESG000019402.1	dd_Smed_v6_70099_0_1	SMEST019402001.1	SMESG000019402.1	dd_Smed_v6_70099_0_1	C2orf69	Chromosome 2 open reading frame 69	TLV_coat,UPF0565
h1SMcG0001369	h1SMcT0001369.1	hconf	SMEST019406001.1	MSTRG.6165	dd_Smed_v6_3766_0_1	SMEST019406001.1,SmMSTRG.6165.2	MSTRG.6165	dd_Smed_v6_3766_0_1	-	-	-
h1SMcG0001370	h1SMcT0001370.2	hconf	SmMSTRG.6166.1	MSTRG.6166	dd_Smed_v6_12242_0_2	SMEST019410001.1,SmMSTRG.6166.1,SmMSTRG.6166.3,SmMSTRG.6166.3	MSTRG.6166	dd_Smed_v6_12242_0_1,dd_Smed_v6_12242_0_2	HS6ST3	Sulfotransferase family	Sulfotransfer_2
h1SMcG0001371	h1SMcT0001371.1	hconf	SMEST019412001.1	MSTRG.6167	-	SMEST019412001.1	MSTRG.6167	-	-	-	-
h1SMcG0001372	h1SMcT0001372.1	hconf	SMEST019415001.1	MSTRG.6169	dd_Smed_v6_13739_0_1	SMEST019415001.1,SmMSTRG.6169.2,SmMSTRG.6169.4,SmMSTRG.6169.5,SmMSTRG.6169.6,SmMSTRG.6169.7	MSTRG.6169	dd_Smed_v6_13739_0_1	TMEM68	transferase activity, transferring acyl groups	1-cysPrx_C,Acyltransferase,AhpC-TSA,DAGAT,FERM_N,FLYWCH,UPF0184
h1SMcG0001373	h1SMcT0001373.1	hconf	SmMSTRG.6170.1	MSTRG.6170	dd_Smed_v6_12765_0_1	SmMSTRG.6170.1	MSTRG.6170	dd_Smed_v6_12765_0_1	TCTEX1D4	tctex1 domain-containing protein 4	Tctex-1
h1SMcG0001374	h1SMcT0001374.1	hconf	SMEST019419002.1	SMESG000019419.1	-	SMEST019419001.1,SMEST019419002.1	SMESG000019419.1	-	Tspan18	Tetraspanin family	Tetraspannin
h1SMcG0001375	h1SMcT0001375.2	hconf	SMEST019440001.1	MSTRG.6172	dd_Smed_v6_49093_0_1	SMEST019440001.1,SMEST079719001.1	MSTRG.6172,MSTRG.11411,MSTRG.23343	dd_Smed_v6_49093_0_1	Tspan18	Tetraspanin family	Tetraspannin
h1SMcG0001376	h1SMcT0001376.1	other	SMEST019443001.1	MSTRG.6174	dd_Smed_v6_13639_0_1	SMEST019443001.1,SmMSTRG.6174.1	MSTRG.6174	dd_Smed_v6_13639_0_1	Tspan18	Tetraspanin family	Tetraspannin
h1SMcG0001377	h1SMcT0001377.1	hconf	SMEST019444005.1	MSTRG.6175	-	SMEST019444004.1,SMEST019444005.1,SmMSTRG.6175.15,SmMSTRG.6175.7	MSTRG.6175	-	-	Tetraspanin family	Tetraspannin
h1SMcG0001378	h1SMcT0001378.1	hconf	-	-	-	SmMSTRG.6175.11,SmMSTRG.6175.13,SmMSTRG.6175.3,SmMSTRG.6175.6	-	dd_Smed_v6_11375_0_1,dd_Smed_v6_11375_0_2	-	Tetraspanin family	Tetraspannin
h1SMcG0001379	h1SMcT0001379.1	hconf	SMEST019450002.1	SMESG000019450.1	-	SMEST019450002.1	SMESG000019450.1	-	Tspan18	Tetraspanin family	Tetraspannin
h1SMcG0001380	h1SMcT0001380.1	hconf	SmMSTRG.6178.3	MSTRG.23011	dd_Smed_v6_5409_0_2	SMEST019452001.1,SmMSTRG.23011.1,SmMSTRG.23012.1,SmMSTRG.6178.2,SmMSTRG.6178.2,SmMSTRG.6178.3	MSTRG.23011,MSTRG.23012,MSTRG.6178	dd_Smed_v6_5409_0_1,dd_Smed_v6_5409_0_2	-	Tetraspanin family	Tetraspannin
h1SMcG0001381	h1SMcT0001381.1	other	-	-	-	-	-	-	-	-	-
h1SMcG0001382	h1SMcT0001382.1	other	-	-	-	-	-	-	-	K02A2.6-like	Asp_protease_2,Baculo_F,Chromo,Glycoprotein_B,LMF1,RVP,RVT_1,RVT_3,Retrotrans_gag,gag-asp_proteas,rve,zf-CCHC,zf-H2C2
h1SMcG0001383	h1SMcT0001383.1	hconf	SMEST078501002.1	MSTRG.23013	dd_Smed_v6_9585_0_1	SMEST078501002.1	MSTRG.23013	dd_Smed_v6_9585_0_1	KIF23	Arf6-interacting domain of mitotic kinesin-like protein 1	Kinesin,MKLP1_Arf_bdg
h1SMcG0001384	h1SMcT0001384.1	hconf	SMEST078534001.1	MSTRG.23016	dd_Smed_v6_6623_0_1	SMEST078534001.1,SmMSTRG.23016.1,SmMSTRG.23016.1	MSTRG.23016	dd_Smed_v6_6623_0_1	GABPA	GA-binding protein alpha chain	Ets,GABP-alpha,SAM_PNT
h1SMcG0001385	h1SMcT0001385.1	hconf	SMEST078545001.1	MSTRG.23017	dd_Smed_v6_354_0_1	SMEST078545001.1,SmMSTRG.23017.2,SmMSTRG.23017.3	MSTRG.23017	dd_Smed_v6_354_0_1	-	Tetraspanin family	Tetraspannin
h1SMcG0001386	h1SMcT0001386.1	hconf	-	-	-	-	-	-	-	-	-
h1SMcG0001387	h1SMcT0001387.1	other	-	-	-	-	-	-	-	-	-
h1SMcG0001388	h1SMcT0001388.1	hconf	SMEST078589001.1	MSTRG.23019	dd_Smed_v6_2698_0_1	SMEST078589001.1,SmMSTRG.23019.2,SmMSTRG.23019.2,SmMSTRG.23019.3,SmMSTRG.23019.4,SmMSTRG.23019.5,SmMSTRG.23019.6,SmMSTRG.23019.7,SmMSTRG.23019.8	MSTRG.23019	dd_Smed_v6_2698_0_1	Tspan18	Tetraspanin family	Tetraspannin
h1SMcG0001389	h1SMcT0001389.1	other	-	-	-	-	-	-	-	-	-
h1SMcG0001390	h1SMcT0001390.1	hconf	SMEST066318001.1	MSTRG.19725	-	SMEST066318001.1	MSTRG.19725	-	-	-	-
h1SMcG0001391	h1SMcT0001391.1	hconf	SMEST078676001.1	MSTRG.23023	-	SMEST042719001.1,SMEST078676001.1	MSTRG.23023	-	-	-	-
h1SMcG0001392	h1SMcT0001392.1	other	SmMSTRG.8030.1	-	dd_Smed_v6_2917_0_13	SmMSTRG.10846.8,SmMSTRG.8030.1	-	dd_Smed_v6_2917_0_13	-	-	-
h1SMcG0001393	h1SMcT0001393.1	other	-	-	-	-	-	-	-	-	-
h1SMcG0001394	h1SMcT0001394.1	hconf	-	-	-	-	-	-	-	-	-
h1SMcG0001395	h1SMcT0001395.3	hconf	SMEST078683001.1	MSTRG.23025	dd_Smed_v6_1003_0_1	SMEST078683001.1,SmMSTRG.23025.2,SmMSTRG.23025.3	MSTRG.23025	dd_Smed_v6_1003_0_1	Tspan18	Tetraspanin family	Tetraspannin
h1SMcG0001396	h1SMcT0001396.1	hconf	SMEST078684002.1	MSTRG.23026	dd_Smed_v6_8553_0_1	SMEST078684002.1	MSTRG.23026	dd_Smed_v6_6114_0_2,dd_Smed_v6_8553_0_1	MEIS2	regulation of cardiac muscle myoblast proliferation	Homeobox_KN,Meis_PKNOX_N
h1SMcG0001397	h1SMcT0001397.1	hconf	SMEST078693001.1	MSTRG.23027	dd_Smed_v6_6417_0_1	SMEST078693001.1,SmMSTRG.23027.2,SmMSTRG.23027.3,SmMSTRG.23027.4,SmMSTRG.23027.4,SmMSTRG.23027.5,SmMSTRG.23027.5,SmMSTRG.23027.6,SmMSTRG.23027.7	MSTRG.23027	dd_Smed_v6_6417_0_1	RUSC1	protein polyubiquitination	RUN,SH3_1,SH3_9
h1SMcG0001398	h1SMcT0001398.1	hconf	-	-	-	-	-	-	PSMC5	26S protease regulatory subunit 8	AAA
h1SMcG0001399	h1SMcT0001399.2	hconf	SmMSTRG.23030.2	MSTRG.23030	dd_Smed_v6_2154_0_1	SMEST078697001.1,SmMSTRG.23030.2	MSTRG.23030	dd_Smed_v6_2154_0_1	ADSS	Plays an important role in the de novo pathway and in the salvage pathway of purine nucleotide biosynthesis. Catalyzes the first commited step in the biosynthesis of AMP from IMP	Adenylsucc_synt,Drf_FH3,FH2,Response_reg,WH2
h1SMcG0001400	h1SMcT0001400.1	hconf	SmMSTRG.23029.2	MSTRG.23029	dd_Smed_v6_15736_0_1	SMEST078700001.1,SmMSTRG.23029.2	MSTRG.23029	dd_Smed_v6_15736_0_1	-	-	-
h1SMcG0001401	h1SMcT0001401.1	hconf	SmMSTRG.23031.7	MSTRG.23031	dd_Smed_v6_5315_0_1	SMEST078707001.1,SmMSTRG.23031.1,SmMSTRG.23031.1,SmMSTRG.23031.2,SmMSTRG.23031.2,SmMSTRG.23031.3,SmMSTRG.23031.4,SmMSTRG.23031.4,SmMSTRG.23031.6,SmMSTRG.23031.7	MSTRG.23031	dd_Smed_v6_5315_0_1	SERPINI1	Belongs to the serpin family	HMG_box_2,Serpin
h1SMcG0001402	h1SMcT0001402.1	hconf	SmMSTRG.23033.1	MSTRG.23033	dd_Smed_v6_1853_0_1	SMEST078710001.1,SMEST078710002.1,SmMSTRG.23033.1,SmMSTRG.23033.2,SmMSTRG.23033.2	MSTRG.23033	dd_Smed_v6_1853_0_1	SERPINE2	inhibitor, clade E (nexin, plasminogen activator inhibitor type 1), member 2	Serpin
h1SMcG0001403	h1SMcT0001403.1	hconf	SmMSTRG.23033.5	-	-	SMEST078711001.1,SMEST078713001.1,SMEST078713002.1,SmMSTRG.23033.5,SmMSTRG.23033.6,SmMSTRG.23033.6,SmMSTRG.23033.8	MSTRG.23033	-	-	SERine Proteinase INhibitors	Serpin
h1SMcG0001404	h1SMcT0001404.1	hconf	SMEST078716001.1	MSTRG.23034	dd_Smed_v6_9826_0_1	SMEST078716001.1,SMEST078716002.1,SMEST078716003.1,SmMSTRG.23034.1,SmMSTRG.23034.2,SmMSTRG.23034.2,SmMSTRG.23034.3	MSTRG.23034	dd_Smed_v6_9826_0_1	-	Asparaginase, N-terminal	Ank,Ank_2,Ank_3,Ank_4,Ank_5,Asparaginase
h1SMcG0001405	h1SMcT0001405.1	hconf	SMEST078718003.1	MSTRG.23036	dd_Smed_v6_6847_0_1	SMEST078718001.1,SMEST078718003.1,SmMSTRG.23036.1,SmMSTRG.23036.1	MSTRG.23036	dd_Smed_v6_6847_0_1	RAD54L2	ATP binding	ASC,Elf1,Helicase_C,SNF2_N
h1SMcG0001406	h1SMcT0001406.2	hconf	SMEST078720002.1	MSTRG.23041	dd_Smed_v6_17981_0_1	SMEST078720001.1,SMEST078720002.1,SMEST078720005.1,SMEST078720007.1,SmMSTRG.23041.10,SmMSTRG.23041.5,SmMSTRG.23041.5,SmMSTRG.23041.6,SmMSTRG.23041.8	MSTRG.23041	dd_Smed_v6_17981_0_1,dd_Smed_v6_17981_0_2,dd_Smed_v6_17981_0_3,dd_Smed_v6_17981_0_4	TRPM2	calcium channel activity	Ank_2,Exo_endo_phos_2,Ig_3,Ion_trans,NHL,zf-B_box,zf-CCHC
h1SMcG0001407	h1SMcT0001407.1	hconf	SMEST078733001.1	MSTRG.23037	dd_Smed_v6_27761_0_1	SMEST078733001.1	MSTRG.23037	dd_Smed_v6_27761_0_1	-	-	-
h1SMcG0001408	h1SMcT0001408.2	hconf	SMEST078741001.1	MSTRG.23042	dd_Smed_v6_2979_0_1	SMEST078741001.1,SmMSTRG.23042.1,SmMSTRG.23042.3,SmMSTRG.23042.3,SmMSTRG.23042.5,SmMSTRG.23042.7,SmMSTRG.23042.8,SmMSTRG.23042.8	MSTRG.23042,MSTRG.23043	dd_Smed_v6_2979_0_1,dd_Smed_v6_2979_0_2,dd_Smed_v6_9480_0_1	npp-9	E3 SUMO-protein ligase	Ran_BP1,TPR_1,TPR_8,zf-RanBP
h1SMcG0001409	h1SMcT0001409.2	hconf	SmMSTRG.10206.1	MSTRG.10206	dd_Smed_v6_15146_0_1	SMEST032477001.1,SmMSTRG.10206.1,SmMSTRG.10206.3,SmMSTRG.10206.4,SmMSTRG.10206.5,SmMSTRG.10206.6,SmMSTRG.10206.7	MSTRG.10206	dd_Smed_v6_15146_0_1	-	acidic amino acid transport	MFS_1
h1SMcG0001410	h1SMcT0001410.1	hconf	SMEST032470001.1	MSTRG.10205	dd_Smed_v6_7556_0_1	SMEST032470001.1	MSTRG.10205	dd_Smed_v6_7556_0_1	CDC27	metaphase/anaphase transition of mitotic cell cycle	ANAPC3,TPR_1,TPR_11,TPR_16,TPR_19,TPR_2,TPR_6,TPR_7,TPR_8
h1SMcG0001411	h1SMcT0001411.1	hconf	SMEST032462006.1	MSTRG.10203	dd_Smed_v6_17898_0_1	SMEST032462005.1,SMEST032462006.1,SMEST032466001.1,SMEST032466002.1,SmMSTRG.10204.7	MSTRG.10203,MSTRG.10204	dd_Smed_v6_17898_0_1,dd_Smed_v6_51743_0_1,dd_Smed_v6_64584_0_1,dd_Smed_v6_73657_0_1,dd_Smed_v6_75409_0_1,dd_Smed_v6_76099_0_1,dd_Smed_v6_78393_0_1,dd_Smed_v6_83797_0_1,dd_Smed_v6_85000_0_1,dd_Smed_v6_85949_0_1	-	Calcium-binding EGF-like domain	Cadherin,EGF,RVT_1,TSP_1
h1SMcG0001412	h1SMcT0001412.2	hconf	SmMSTRG.10207.2	MSTRG.10207	dd_Smed_v6_5873_0_1	SMEST032460001.1,SmMSTRG.10207.2,SmMSTRG.10207.3,SmMSTRG.10207.3,SmMSTRG.10207.3,SmMSTRG.10207.3,SmMSTRG.10207.4,SmMSTRG.10207.4,SmMSTRG.10207.5,SmMSTRG.10207.5,SmMSTRG.10207.5,SmMSTRG.10207.6,SmMSTRG.10207.7,SmMSTRG.10207.7,SmMSTRG.10207.7,SmMSTRG.10207.7,SmMSTRG.10207.8,SmMSTRG.10207.8,SmMSTRG.10207.8,SmMSTRG.10207.9,SmMSTRG.10207.9	MSTRG.10207	dd_Smed_v6_44618_0_1,dd_Smed_v6_5873_0_1,dd_Smed_v6_5873_0_2	-	metalloendopeptidase activity	M16C_assoc,Peptidase_M16,Peptidase_M16_C
h1SMcG0001413	h1SMcT0001413.1	hconf	SMEST032457001.1	MSTRG.10199	dd_Smed_v6_1768_1_1	SMEST032457001.1,SmMSTRG.10199.1,SmMSTRG.10199.2,SmMSTRG.10199.4,SmMSTRG.10199.4	MSTRG.10199	dd_Smed_v6_1768_1_1	SERPINB3	SERine Proteinase INhibitors	Serpin
h1SMcG0001414	h1SMcT0001414.1	other	SMEST059122001.1	SMESG000059122.1	-	SMEST013137001.1,SMEST021965001.1,SMEST059122001.1	SMESG000013137.1,SMESG000021965.1,SMESG000059122.1	-	-	-	-
h1SMcG0001415	h1SMcT0001415.2	hconf	SMEST032442001.1	MSTRG.10200	dd_Smed_v6_11175_0_4	SMEST032442001.1,SMEST032442002.1,SMEST032451001.1,SMEST032451002.1,SmMSTRG.10200.1,SmMSTRG.10200.10,SmMSTRG.10200.11,SmMSTRG.10200.13,SmMSTRG.10200.18,SmMSTRG.10200.19,SmMSTRG.10200.20,SmMSTRG.10200.21,SmMSTRG.10200.22,SmMSTRG.10200.23,SmMSTRG.10200.24,SmMSTRG.10200.26,SmMSTRG.10200.4,SmMSTRG.10200.5,SmMSTRG.10200.6,SmMSTRG.10200.7,SmMSTRG.10200.9	MSTRG.10200	dd_Smed_v6_11175_0_2,dd_Smed_v6_11175_0_4	GEMIN2	Gem nuclear organelle associated protein 2	SIP1
h1SMcG0001416	h1SMcT0001416.1	hconf	SmMSTRG.10202.1	MSTRG.10202	dd_Smed_v6_1741_0_2	SMEST032440001.1,SMEST032440003.1,SMEST032448001.1,SmMSTRG.10197.2,SmMSTRG.10197.3,SmMSTRG.10197.3,SmMSTRG.10202.1,SmMSTRG.10202.3	MSTRG.10202,MSTRG.10197	dd_Smed_v6_1741_0_2	SERPINB6	serine-type endopeptidase inhibitor activity	SRCR,Serpin
h1SMcG0001417	h1SMcT0001417.1	hconf	SMEST032430001.1	MSTRG.10195	dd_Smed_v6_1741_0_1	SMEST032430001.1,SmMSTRG.10195.2,SmMSTRG.10195.2,SmMSTRG.10195.3,SmMSTRG.10195.4	MSTRG.10195	dd_Smed_v6_1741_0_1,dd_Smed_v6_1741_0_3	-	Belongs to the serpin family	Serpin
h1SMcG0001418	h1SMcT0001418.1	other	-	-	-	SMEST012197001.1	SMESG000012197.1	-	-	-	-
h1SMcG0001419	h1SMcT0001419.4	hconf	SmMSTRG.10194.1	MSTRG.10194	-	SMEST032426001.1,SmMSTRG.10194.1	MSTRG.10194	-	-	-	-
h1SMcG0001420	h1SMcT0001420.1	hconf	SmMSTRG.10189.1	MSTRG.10189	dd_Smed_v6_36912_0_1	SMEST032415001.1,SMEST032425001.1,SmMSTRG.10189.1,SmMSTRG.10192.2	MSTRG.10189,MSTRG.10192	dd_Smed_v6_36912_0_1	-	-	-
h1SMcG0001421	h1SMcT0001421.1	hconf	SmMSTRG.10191.1	MSTRG.10191	dd_Smed_v6_31926_0_1	SmMSTRG.10191.1	MSTRG.10191	dd_Smed_v6_31926_0_1	-	-	-
h1SMcG0001422	h1SMcT0001422.1	hconf	SMEST032422003.1	SMESG000032422.1	-	SMEST032422003.1	SMESG000032422.1	-	-	-	-
h1SMcG0001423	h1SMcT0001423.1	hconf	-	-	-	SMEST032422001.1	SMESG000032422.1	-	-	-	-
h1SMcG0001424	h1SMcT0001424.1	hconf	SmMSTRG.10190.4	MSTRG.10190	dd_Smed_v6_6971_0_1	SMEST032417002.1,SmMSTRG.10190.2,SmMSTRG.10190.2,SmMSTRG.10190.3,SmMSTRG.10190.4	MSTRG.10190	dd_Smed_v6_6971_0_1	PYGO2	Pygopus homolog	PHD
h1SMcG0001425	h1SMcT0001425.1	hconf	-	-	dd_Smed_v6_75860_0_1	-	-	dd_Smed_v6_75860_0_1	-	-	-
h1SMcG0001426	h1SMcT0001426.1	hconf	-	-	dd_Smed_v6_6793_0_1	SMEST032414001.1,SmMSTRG.10188.1,SmMSTRG.10188.4,SmMSTRG.10188.6	MSTRG.10188	dd_Smed_v6_6793_0_1	-	-	-
h1SMcG0001427	h1SMcT0001427.1	hconf	SMEST032411001.1	MSTRG.10187	dd_Smed_v6_2068_0_2	SMEST032411001.1,SmMSTRG.10187.1,SmMSTRG.10187.4,SmMSTRG.10187.5	MSTRG.10187	dd_Smed_v6_2068_0_1,dd_Smed_v6_2068_0_2	NUDT8	hydrolase activity	Anth_synt_I_N,Chorismate_bind,NUDIX,Pam16,SDH_alpha,SDH_beta,T-box
h1SMcG0001428	h1SMcT0001428.2	hconf	SMEST032408001.1	MSTRG.10184	dd_Smed_v6_4809_0_1	SMEST032408001.1	MSTRG.10184	dd_Smed_v6_4809_0_1	-	-	-
h1SMcG0001429	h1SMcT0001429.1	hconf	SmMSTRG.10183.1	MSTRG.10183	dd_Smed_v6_4715_0_3	SMEST032404001.1,SMEST032404002.1,SMEST032406001.1,SmMSTRG.10183.1,SmMSTRG.10183.1,SmMSTRG.10183.2,SmMSTRG.10183.2,SmMSTRG.10183.5,SmMSTRG.10183.5	MSTRG.10183	dd_Smed_v6_4715_0_1,dd_Smed_v6_4715_0_2,dd_Smed_v6_4715_0_3	NOSTRIN	endocytosis	FCH,Ion_trans,SH3_1,SH3_2,SH3_9
h1SMcG0001430	h1SMcT0001430.1	hconf	SMEST032396001.1	MSTRG.10182	dd_Smed_v6_1655_0_1	SMEST032396001.1,SmMSTRG.10182.2,SmMSTRG.10182.3	MSTRG.10182	dd_Smed_v6_1655_0_1	UROC1	urocanate hydratase activity	C2,Urocanase,Urocanase_C,Urocanase_N
h1SMcG0001431	h1SMcT0001431.1	hconf	SMEST032393001.1	MSTRG.10180	dd_Smed_v6_26526_0_1	SMEST032393001.1	MSTRG.10180	dd_Smed_v6_26526_0_1	-	-	-
h1SMcG0001432	h1SMcT0001432.1	hconf	SmMSTRG.10181.2	MSTRG.10181	dd_Smed_v6_8557_0_1	SMEST032392001.1,SmMSTRG.10181.2	MSTRG.10181	dd_Smed_v6_8557_0_1	DUSP14	Belongs to the protein-tyrosine phosphatase family. Non-receptor class dual specificity subfamily	DSPc,PAXIP1_C
h1SMcG0001433	h1SMcT0001433.1	hconf	SMEST032390001.1	MSTRG.10178	dd_Smed_v6_11753_0_1	SMEST032390001.1	MSTRG.10178	dd_Smed_v6_11753_0_1	PDZK1	PDZ domain containing 1	PDZ,PDZ_2
h1SMcG0001434	h1SMcT0001434.1	hconf	SMEST032379001.1	MSTRG.10177	dd_Smed_v6_12264_0_1	SMEST032379001.1,SmMSTRG.10177.2	MSTRG.10177	dd_Smed_v6_12264_0_1	KLF5	Zinc finger, C2H2 type	zf-C2H2
h1SMcG0001435	h1SMcT0001435.1	hconf	-	-	-	-	-	-	SH3GL1	synaptic vesicle uncoating	BAR,BAR_2,SH3_1,SH3_2,SH3_9
h1SMcG0001436	h1SMcT0001436.1	other	-	-	-	-	-	-	-	-	-
h1SMcG0001437	h1SMcT0001437.1	hconf	-	-	-	-	-	-	SH3GL1	synaptic vesicle uncoating	BAR,BAR_2,SH3_1,SH3_2,SH3_9
h1SMcG0001438	h1SMcT0001438.1	hconf	-	-	-	-	-	-	PSMC5	26S subunit, ATPase, 5	AAA
h1SMcG0001439	h1SMcT0001439.1	hconf	SMEST032344001.1	MSTRG.10172	dd_Smed_v6_2994_0_1	SMEST032344001.1,SMEST072617001.1	MSTRG.10172,MSTRG.21340	dd_Smed_v6_1641_0_1,dd_Smed_v6_2994_0_1	snrpd2	spliceosomal snRNP assembly	LSM
h1SMcG0001440	h1SMcT0001440.1	hconf	SmMSTRG.10171.1	MSTRG.10171	dd_Smed_v6_9996_0_1	SMEST032343001.1,SmMSTRG.10171.1,SmMSTRG.10171.2,SmMSTRG.10171.2,SmMSTRG.10171.3,SmMSTRG.10171.3,SmMSTRG.10171.5,SmMSTRG.10171.6,SmMSTRG.10171.7,SmMSTRG.10171.8	MSTRG.10171	dd_Smed_v6_9996_0_1	ERCC3	TFIIH basal transcription factor complex helicase XPB	Ctf8,ERCC3_RAD25_C,Helicase_C_3,ResIII,p450
h1SMcG0001441	h1SMcT0001441.2	hconf	SMEST032342001.1	MSTRG.10170	dd_Smed_v6_12570_0_1	SMEST032342001.1,SmMSTRG.10170.1,SmMSTRG.10170.3,SmMSTRG.10170.4,SmMSTRG.10170.5,SmMSTRG.10170.5	MSTRG.10170	dd_Smed_v6_12570_0_1,dd_Smed_v6_12570_0_2,dd_Smed_v6_12570_0_3	ABCB10	It is involved in the biological process described with transmembrane transport	ABC_membrane,ABC_tran,ACBP,Complex1_LYR,GOLD_2,MIP
h1SMcG0001442	h1SMcT0001442.1	other	-	-	-	-	-	-	-	Geminivirus Rep catalytic domain	-
h1SMcG0001443	h1SMcT0001443.1	hconf	SmMSTRG.10166.1	MSTRG.10166	dd_Smed_v6_10617_0_1	SMEST032335001.1,SmMSTRG.10166.1	MSTRG.10166	dd_Smed_v6_10617_0_1	NOL10	nucleolar protein 10	NUC153,WD40
h1SMcG0001444	h1SMcT0001444.1	other	-	-	-	-	-	-	-	K02A2.6-like	BESS,Baculo_F,Dimer_Tnp_hAT,MADF_DNA_bdg,Macro,RVP,RVT_1,Retrotrans_gag,rve,zf-CCHC,zf-H2C2
h1SMcG0001445	h1SMcT0001445.1	other	SMEST032352001.1	SMESG000032352.1	dd_Smed_v6_26202_0_1	SMEST019320001.1,SMEST032352001.1,SMEST078696001.1	SMESG000019320.1,SMESG000032352.1,SMESG000078696.1	dd_Smed_v6_26202_0_1,dd_Smed_v6_26202_0_2	PSMC5	26S subunit, ATPase, 5	AAA
h1SMcG0001446	h1SMcT0001446.1	other	-	-	-	-	-	-	-	-	DNA_pol_B_2,DUF3719,Endonuclease_7,FLYWCH,Rho_N,SASA
h1SMcG0001447	h1SMcT0001447.2	hconf	SMEST032328001.1	MSTRG.10168	dd_Smed_v6_9198_0_1	SMEST032328001.1,SmMSTRG.10168.1,SmMSTRG.10168.4,SmMSTRG.10168.4	MSTRG.10168	dd_Smed_v6_9198_0_1	ABHD3	Abhydrolase domain containing 3	Abhydrolase_1,Hydrolase_4,PurA
h1SMcG0001448	h1SMcT0001448.1	hconf	SMEST032327001.1	MSTRG.10165	dd_Smed_v6_12316_0_4	SMEST032327001.1,SmMSTRG.10165.1,SmMSTRG.10165.1,SmMSTRG.10165.10,SmMSTRG.10165.10,SmMSTRG.10165.10,SmMSTRG.10165.11,SmMSTRG.10165.2,SmMSTRG.10165.2,SmMSTRG.10165.3,SmMSTRG.10165.3,SmMSTRG.10165.3,SmMSTRG.10165.4,SmMSTRG.10165.4,SmMSTRG.10165.6,SmMSTRG.10165.7,SmMSTRG.10165.7,SmMSTRG.10165.8,SmMSTRG.10165.9,SmMSTRG.10165.9	MSTRG.10165	dd_Smed_v6_12316_0_1,dd_Smed_v6_12316_0_2,dd_Smed_v6_12316_0_3,dd_Smed_v6_12316_0_4	-	Putative death-receptor fusion protein (DUF2428)	DUF2428
h1SMcG0001449	h1SMcT0001449.3	hconf	SmMSTRG.10164.9	MSTRG.10164	dd_Smed_v6_2879_0_1	SMEST032326001.1,SmMSTRG.10164.2,SmMSTRG.10164.4,SmMSTRG.10164.6,SmMSTRG.10164.8,SmMSTRG.10164.9	MSTRG.10164	dd_Smed_v6_2879_0_1	-	Rab subfamily of small GTPases	Ras
h1SMcG0001450	h1SMcT0001450.1	hconf	SMEST032322001.1	MSTRG.10163	dd_Smed_v6_11480_0_1	SMEST032322001.1,SmMSTRG.10163.1,SmMSTRG.10163.1,SmMSTRG.10163.10,SmMSTRG.10163.11,SmMSTRG.10163.2,SmMSTRG.10163.4,SmMSTRG.10163.5,SmMSTRG.10163.7,SmMSTRG.10163.8,SmMSTRG.10163.9	MSTRG.10163	dd_Smed_v6_11480_0_1	ZMYND11	zinc finger	Bromodomain,P34-Arc,PWWP,RNase_PH,zf-MYND
h1SMcG0001451	h1SMcT0001451.1	other	-	-	-	-	-	-	-	retrotransposable element Tf2 155 kDa protein type 1-like	Asp_protease_2,BEN,RVT_1,Retrotrans_gag,SCAN,gag-asp_proteas,rve,zf-CCHC,zf-H2C2
h1SMcG0001452	h1SMcT0001452.2	hconf	SMEST032321001.1	MSTRG.10162	dd_Smed_v6_727_0_1	SMEST032321001.1,SmMSTRG.10162.1,SmMSTRG.10162.1,SmMSTRG.10162.2,SmMSTRG.10162.2,SmMSTRG.10162.3,SmMSTRG.10162.3,SmMSTRG.10162.4,SmMSTRG.10162.4,SmMSTRG.10162.5	MSTRG.10162	dd_Smed_v6_727_0_1	CAP1	cyclase-associated protein	CAP_C,CAP_N
h1SMcG0001453	h1SMcT0001453.1	hconf	SMEST032320001.1	MSTRG.10160	dd_Smed_v6_9992_0_1	SMEST032320001.1	MSTRG.10160	dd_Smed_v6_9992_0_1	EXOSC1	Exosome component 1	ECR1_N,EXOSC1
h1SMcG0001454	h1SMcT0001454.1	other	-	-	-	SMEST008920001.1,SMEST011522001.1,SMEST022633001.1,SMEST025140001.1,SMEST069627001.1,SMEST077237001.1,SMEST081985001.1	SMESG000008920.1,SMESG000011522.1,SMESG000022633.1,MSTRG.8253,SMESG000069627.1,SMESG000077237.1,MSTRG.22908	dd_Smed_v6_33128_0_1	-	hAT family C-terminal dimerisation region	Dimer_Tnp_hAT,zf-BED
h1SMcG0001455	h1SMcT0001455.1	hconf	SMEST032303001.1	MSTRG.10159	dd_Smed_v6_14020_0_1	SMEST032303001.1	MSTRG.10159	dd_Smed_v6_14020_0_1	-	-	-
h1SMcG0001456	h1SMcT0001456.2	hconf	SMEST032296005.1	MSTRG.10157	dd_Smed_v6_18115_0_1	SMEST032296002.1,SMEST032296005.1,SmMSTRG.10157.2,SmMSTRG.10157.4,SmMSTRG.10157.5	MSTRG.10157	dd_Smed_v6_18115_0_1	-	-	-
h1SMcG0001457	h1SMcT0001457.1	hconf	SMEST032294001.1	MSTRG.10156	dd_Smed_v6_1381_0_2	SMEST032294001.1,SmMSTRG.10156.2,SmMSTRG.10156.2,SmMSTRG.10156.2,SmMSTRG.10156.3,SmMSTRG.10156.3,SmMSTRG.10156.4,SmMSTRG.10156.4,SmMSTRG.10156.4,SmMSTRG.10156.5,SmMSTRG.10156.5,SmMSTRG.10156.6,SmMSTRG.10156.7,SmMSTRG.10156.7,SmMSTRG.10156.8,SmMSTRG.10156.8,SmMSTRG.10156.9,SmMSTRG.10156.9	MSTRG.10156	dd_Smed_v6_1381_0_1,dd_Smed_v6_1381_0_2	WSB2	WD repeat-containing protein	NACHT_N,SOCS_box,WD40
h1SMcG0001458	h1SMcT0001458.1	hconf	SMEST032293001.1	MSTRG.10155	dd_Smed_v6_7600_0_1	SMEST032293001.1,SmMSTRG.10155.1	MSTRG.10155	dd_Smed_v6_7600_0_1	ZMYM6NB	Transmembrane protein 35B	DoxX_2
h1SMcG0001459	h1SMcT0001459.2	hconf	SmMSTRG.10154.1	MSTRG.10154	-	SMEST032292001.1,SmMSTRG.10154.1	MSTRG.10154	-	-	-	-
h1SMcG0001460	h1SMcT0001460.1	other	-	-	-	-	-	-	-	-	-
h1SMcG0001461	h1SMcT0001461.1	other	-	-	-	-	-	-	-	nucleic acid binding	DNA_pol_B_2,Endonuclease_7,Rho_N
h1SMcG0001462	h1SMcT0001462.1	hconf	SMEST032283001.1	SMESG000032283.1	-	SMEST032283001.1	SMESG000032283.1	-	-	-	-
h1SMcG0001463	h1SMcT0001463.1	hconf	SMEST032282001.1	MSTRG.10153	dd_Smed_v6_40744_0_1	SMEST032282001.1	MSTRG.10153	dd_Smed_v6_40744_0_1	-	-	-
h1SMcG0001464	h1SMcT0001464.1	hconf	SMEST032277002.1	MSTRG.10152	dd_Smed_v6_50825_0_1	SMEST032277002.1,SmMSTRG.10152.4	MSTRG.10152	dd_Smed_v6_50825_0_1	FAM98A	Protein of unknown function (DUF2465)	DUF2465,TMEM65,zf-C3HC4_2,zf-TRAF
h1SMcG0001465	h1SMcT0001465.1	other	-	-	-	-	-	-	-	-	-
h1SMcG0001466	h1SMcT0001466.2	hconf	SmMSTRG.10150.1	MSTRG.10150	dd_Smed_v6_5345_0_1	SMEST032274001.1,SmMSTRG.10150.1,SmMSTRG.10150.2,SmMSTRG.10150.3,SmMSTRG.10150.4,SmMSTRG.10150.5,SmMSTRG.10150.6,SmMSTRG.10150.8	MSTRG.10150	dd_Smed_v6_5345_0_1	FAM98A	Family with sequence similarity 98, member A	DUF2465,TMEM65,zf-C3HC4_2,zf-TRAF
h1SMcG0001467	h1SMcT0001467.1	hconf	SMEST032269001.1	MSTRG.10148	dd_Smed_v6_72748_0_1	SMEST032269001.1	MSTRG.10148	dd_Smed_v6_72748_0_1	-	-	-
h1SMcG0001468	h1SMcT0001468.1	hconf	-	-	-	-	-	-	-	7 transmembrane receptor (rhodopsin family)	7tm_1
h1SMcG0001469	h1SMcT0001469.1	hconf	-	-	-	-	-	-	GALR2	galanin-activated signaling pathway	7tm_1
h1SMcG0001470	h1SMcT0001470.1	hconf	-	-	dd_Smed_v6_62111_0_1	-	-	dd_Smed_v6_62111_0_1	-	G-protein coupled receptor activity	7tm_1
h1SMcG0001471	h1SMcT0001471.1	hconf	-	-	-	-	-	-	-	-	-
h1SMcG0001472	h1SMcT0001472.1	hconf	-	-	-	-	-	-	-	-	-
h1SMcG0001473	h1SMcT0001473.1	hconf	SMEST032255001.1	MSTRG.10145	dd_Smed_v6_14068_0_1	SMEST032255001.1	MSTRG.10145	dd_Smed_v6_14068_0_1	-	Noggin-like	Noggin
h1SMcG0001474	h1SMcT0001474.1	hconf	SMEST032254001.1	MSTRG.10144	dd_Smed_v6_16081_0_1	SMEST032254001.1	MSTRG.10144	dd_Smed_v6_16081_0_1	-	-	-
h1SMcG0001475	h1SMcT0001475.1	hconf	SMEST032250001.1	MSTRG.10143	dd_Smed_v6_3474_0_1	SMEST032250001.1	MSTRG.10143	dd_Smed_v6_3474_0_1	-	activity. It is involved in the biological process described with nucleotide catabolic process	5_nucleotid_C,Ank_2,Metallophos
h1SMcG0001476	h1SMcT0001476.1	other	-	-	-	-	-	-	-	Ribonuclease H protein	DDE_3,Dynamin_N,Exo_endo_phos,Exo_endo_phos_2,Peptidase_C48,RVT_1,RVT_3,TMEM237,rve,zf-CCHC
h1SMcG0001477	h1SMcT0001477.1	hconf	SmMSTRG.10142.2	MSTRG.10139	dd_Smed_v6_10039_0_1	SMEST032229001.1,SmMSTRG.10139.1,SmMSTRG.10139.1,SmMSTRG.10139.2,SmMSTRG.10142.1,SmMSTRG.10142.1,SmMSTRG.10142.2	MSTRG.10139,MSTRG.10142	dd_Smed_v6_10039_0_1	OSR2	embryonic skeletal limb joint morphogenesis	zf-C2H2
h1SMcG0001478	h1SMcT0001478.2	hconf	SMEST032220001.1	MSTRG.10135	dd_Smed_v6_2407_0_1	SMEST032220001.1,SmMSTRG.10135.2,SmMSTRG.10135.2,SmMSTRG.10135.3,SmMSTRG.10135.4,SmMSTRG.10135.5,SmMSTRG.10135.5	MSTRG.10135	dd_Smed_v6_2407_0_1	WDR7	hematopoietic progenitor cell differentiation	ANAPC4_WD40,WD40
h1SMcG0001479	h1SMcT0001479.4	hconf	SmMSTRG.10131.1	MSTRG.10131	dd_Smed_v6_10752_0_1	SMEST032217001.1,SmMSTRG.10131.1,SmMSTRG.10131.1,SmMSTRG.10131.2,SmMSTRG.10131.2	MSTRG.10131	dd_Smed_v6_10752_0_1	NELFCD	negative regulation of transcription, DNA-templated	RIX1,TH1
h1SMcG0001480	h1SMcT0001480.1	other	-	-	-	-	-	-	-	-	-
h1SMcG0001481	h1SMcT0001481.1	hconf	SmMSTRG.10129.2	MSTRG.10129	dd_Smed_v6_3879_0_1	SMEST032206001.1,SmMSTRG.10129.2	MSTRG.10129	dd_Smed_v6_3879_0_1	unc-9	Structural component of the gap junctions	Innexin
h1SMcG0001482	h1SMcT0001482.1	hconf	-	-	-	-	-	-	unc-9	Structural component of the gap junctions	Innexin
h1SMcG0001483	h1SMcT0001483.1	other	-	-	-	-	-	-	-	nucleic acid binding	DNA_pol_B_2,Endonuclease_7,Rho_N
h1SMcG0001484	h1SMcT0001484.1	hconf	SMEST032197001.1	MSTRG.10127	dd_Smed_v6_87056_0_1	SMEST032197001.1	MSTRG.10127	dd_Smed_v6_61384_0_1,dd_Smed_v6_87056_0_1	-	G-protein coupled receptor activity	7tm_1
h1SMcG0001485	h1SMcT0001485.1	hconf	SmMSTRG.10126.3	MSTRG.10126	dd_Smed_v6_1482_0_1	SMEST032194001.1,SmMSTRG.10126.2,SmMSTRG.10126.3	MSTRG.10126	dd_Smed_v6_1482_0_1	SPCS2	Peptidase activity. It is involved in the biological process described with signal peptide processing	SPC25
h1SMcG0001486	h1SMcT0001486.1	hconf	SMEST032189001.1	MSTRG.10125	dd_Smed_v6_114_0_1	SMEST032189001.1	MSTRG.10125	dd_Smed_v6_114_0_1	YBX3	Cold shock protein domain	CSD
h1SMcG0001487	h1SMcT0001487.2	hconf	SmMSTRG.10124.5	-	dd_Smed_v6_3776_0_1	SMEST032185002.1,SMEST032185003.1,SmMSTRG.10122.4,SmMSTRG.10124.1,SmMSTRG.10124.2,SmMSTRG.10124.3,SmMSTRG.10124.4,SmMSTRG.10124.5	MSTRG.10124	dd_Smed_v6_3776_0_1	-	zinc ion binding	DUF3504,zf-FCS
h1SMcG0001488	h1SMcT0001488.1	hconf	SmMSTRG.10123.6	MSTRG.10123	dd_Smed_v6_209_0_1	SMEST032180001.1,SmMSTRG.10123.1,SmMSTRG.10123.2,SmMSTRG.10123.5,SmMSTRG.10123.6	MSTRG.10123	dd_Smed_v6_209_0_1	YBX2	Cold shock protein domain	CSD,EF-hand_1,EF-hand_5,IspD,Rrp15p
h1SMcG0001489	h1SMcT0001489.1	hconf	SmMSTRG.10122.3	MSTRG.10122	-	SMEST032173001.1,SmMSTRG.10122.1,SmMSTRG.10122.3,SmMSTRG.10122.4	MSTRG.10122	-	-	zinc ion binding	DUF3504,zf-FCS
h1SMcG0001490	h1SMcT0001490.1	hconf	SMEST032165004.1	SMESG000032165.1	-	SMEST032165001.1,SMEST032165004.1	SMESG000032165.1	-	-	proton channel activity	Otopetrin
h1SMcG0001491	h1SMcT0001491.1	hconf	-	-	-	-	-	-	ERCC3	It is involved in the biological process described with nucleotide-excision repair	Ctf8,ERCC3_RAD25_C,Helicase_C_3,ResIII,p450
h1SMcG0001492	h1SMcT0001492.4	hconf	SMEST032163002.1	MSTRG.10121	dd_Smed_v6_6440_0_1	SMEST032163001.1,SMEST032163002.1,SMEST032163004.1,SMEST032163005.1,SmMSTRG.10121.1,SmMSTRG.10121.10,SmMSTRG.10121.2,SmMSTRG.10121.3,SmMSTRG.10121.4,SmMSTRG.10121.5,SmMSTRG.10121.6,SmMSTRG.10121.7,SmMSTRG.10121.8,SmMSTRG.10121.9	MSTRG.10121	dd_Smed_v6_6440_0_1	D2HGDH	(R)-2-hydroxyglutarate dehydrogenase activity	FAD-oxidase_C,FAD_binding_4,ING
h1SMcG0001493	h1SMcT0001493.1	hconf	-	-	-	-	-	-	KLC4	Tetratricopeptide repeat	DUF2315,Ribosomal_L26,TPR_10,TPR_12,TPR_16,TPR_7,TPR_8
h1SMcG0001494	h1SMcT0001494.1	hconf	SMEST032160001.1	SMESG000032160.1	-	SMEST032160001.1	SMESG000032160.1	-	-	-	-
h1SMcG0001495	h1SMcT0001495.1	hconf	SMEST032159002.1	MSTRG.10119	dd_Smed_v6_27821_0_1	SMEST032159002.1	MSTRG.10119	dd_Smed_v6_27821_0_1	C16orf89	UPF0764 protein C16orf89 homolog	DUF4735
h1SMcG0001496	h1SMcT0001496.1	hconf	SmMSTRG.10120.2	MSTRG.10120	dd_Smed_v6_15423_0_1	SMEST032158001.1,SmMSTRG.10120.12,SmMSTRG.10120.14,SmMSTRG.10120.2	MSTRG.10120	dd_Smed_v6_15423_0_1	NOG	Noggin	Noggin
h1SMcG0001497	h1SMcT0001497.1	hconf	SMEST032157001.1	MSTRG.10120	dd_Smed_v6_6105_0_1	SMEST032157001.1,SmMSTRG.10120.10,SmMSTRG.10120.2,SmMSTRG.10120.2,SmMSTRG.10120.3,SmMSTRG.10120.3,SmMSTRG.10120.3,SmMSTRG.10120.4,SmMSTRG.10120.4,SmMSTRG.10120.5,SmMSTRG.10120.5,SmMSTRG.10120.6,SmMSTRG.10120.6,SmMSTRG.10120.7,SmMSTRG.10120.7,SmMSTRG.10120.7,SmMSTRG.10120.8,SmMSTRG.10120.8,SmMSTRG.10120.8,SmMSTRG.10120.8,SmMSTRG.10120.9,SmMSTRG.10120.9	MSTRG.10120	dd_Smed_v6_6105_0_1,dd_Smed_v6_6105_0_2	WDR7	hematopoietic progenitor cell differentiation	ANAPC4_WD40,WD40
h1SMcG0001498	h1SMcT0001498.5	hconf	SMEST032148001.1	MSTRG.10116	dd_Smed_v6_7735_0_1	SMEST032148001.1,SMEST032148002.1,SmMSTRG.10116.2	MSTRG.10116	dd_Smed_v6_7735_0_1	dnc	3',5'-cyclic-nucleotide phosphodiesterase activity. It is involved in the biological process described with signal transduction	PDEase_I,TIL
h1SMcG0001499	h1SMcT0001499.1	other	-	-	-	SMEST074618001.1	SMESG000074618.1	-	PRPF19	generation of catalytic spliceosome for first transesterification step	7tm_1,Col_cuticle_N,Collagen,HELP,LRR_5,Prp19,U-box,WD40
h1SMcG0001500	h1SMcT0001500.1	hconf	SMEST032144002.1	MSTRG.10114	dd_Smed_v6_1254_0_1	SMEST032144001.1,SMEST032144002.1,SmMSTRG.10114.1	MSTRG.10114	dd_Smed_v6_1254_0_1	CYC1	electron transporter, transferring electrons within CoQH2-cytochrome c reductase complex activity	Cytochrom_C1,PCI
h1SMcG0001501	h1SMcT0001501.1	hconf	SMEST032139001.1	MSTRG.10113	dd_Smed_v6_6554_0_1	SMEST032139001.1,SmMSTRG.10113.1,SmMSTRG.10113.1,SmMSTRG.10113.2,SmMSTRG.10113.2,SmMSTRG.10113.4,SmMSTRG.10113.4,SmMSTRG.10113.5,SmMSTRG.10113.6	MSTRG.10113	dd_Smed_v6_6554_0_1	RBKS	ribokinase activity	PfkB,Phos_pyr_kin
h1SMcG0001502	h1SMcT0001502.1	other	-	-	-	-	-	-	-	-	-
h1SMcG0001503	h1SMcT0001503.1	hconf	SMEST035049001.1	SMESG000032574.1	-	SMEST015578001.1,SMEST032574001.1,SMEST035049001.1,SMEST048755001.1,SMEST057633001.1,SMEST057634001.1,SmMSTRG.17337.2	SMESG000015578.1,SMESG000032574.1,MSTRG.14382,SMESG000048755.1,MSTRG.17337	-	-	-	-
h1SMcG0001504	h1SMcT0001504.1	hconf	-	-	-	-	-	-	-	-	-
h1SMcG0001505	h1SMcT0001505.1	hconf	SMEST032135001.1	SMESG000032135.1	-	SMEST032135001.1	SMESG000032135.1	-	MAN2B1	carbohydrate binding. It is involved in the biological process described with mannose metabolic process	Alpha-mann_mid,Glyco_hydro_38,Glyco_hydro_38C,Glyco_transf_25,UPF0139
h1SMcG0001506	h1SMcT0001506.1	hconf	SMEST032133001.1	MSTRG.10111	dd_Smed_v6_1535_0_1	SMEST032133001.1	MSTRG.10111	dd_Smed_v6_1535_0_1	-	SUMO conjugating enzyme activity	UQ_con
h1SMcG0001507	h1SMcT0001507.3	hconf	SmMSTRG.10110.3	MSTRG.10110	dd_Smed_v6_9467_0_1	SMEST032128001.1,SmMSTRG.10110.10,SmMSTRG.10110.2,SmMSTRG.10110.3,SmMSTRG.10110.4,SmMSTRG.10110.5,SmMSTRG.10110.6,SmMSTRG.10110.7	MSTRG.10110	dd_Smed_v6_9467_0_1	ARHGAP1	negative regulation of endocytic recycling	CRAL_TRIO_2,Gag_p30,HbrB,RhoGAP,YTH
h1SMcG0001508	h1SMcT0001508.1	hconf	-	-	dd_Smed_v6_5667_0_1	SMEST032126002.1	MSTRG.10107	dd_Smed_v6_5667_0_1	-	-	-
h1SMcG0001509	h1SMcT0001509.1	hconf	SmMSTRG.10107.3	MSTRG.10107	-	SMEST032126003.1,SmMSTRG.10107.1,SmMSTRG.10107.2,SmMSTRG.10107.3	MSTRG.10107	-	-	-	-
h1SMcG0001510	h1SMcT0001510.1	hconf	SMEST032119001.1	MSTRG.10106	dd_Smed_v6_8661_0_1	SMEST032119001.1,SmMSTRG.10106.10,SmMSTRG.10106.2,SmMSTRG.10106.3,SmMSTRG.10106.4,SmMSTRG.10106.4,SmMSTRG.10106.5,SmMSTRG.10106.5,SmMSTRG.10106.6,SmMSTRG.10106.6,SmMSTRG.10106.7,SmMSTRG.10106.7,SmMSTRG.10106.8,SmMSTRG.10106.8,SmMSTRG.10106.9	MSTRG.10106	dd_Smed_v6_8661_0_1	HELZ	AAA domain	AAA_11,AAA_12,DNA_binding_1,Exo_endo_phos_2,PAM2,RNB,ResIII,UvrD-helicase,zf-CCCH
h1SMcG0001511	h1SMcT0001511.3	hconf	SMEST032117001.1	MSTRG.10105	dd_Smed_v6_8575_0_2	SMEST032117001.1,SmMSTRG.10105.1,SmMSTRG.10105.1,SmMSTRG.10105.10,SmMSTRG.10105.10,SmMSTRG.10105.2,SmMSTRG.10105.2,SmMSTRG.10105.3,SmMSTRG.10105.3,SmMSTRG.10105.4,SmMSTRG.10105.8,SmMSTRG.10105.9	MSTRG.10105	dd_Smed_v6_8575_0_1,dd_Smed_v6_8575_0_2,dd_Smed_v6_8575_0_3,dd_Smed_v6_8575_0_4	HELZ	Metal ion binding	AAA_11,AAA_12,DNA_binding_1,Exo_endo_phos_2,PAM2,RNB,ResIII,UvrD-helicase,zf-CCCH,zf-met
h1SMcG0001512	h1SMcT0001512.2	hconf	SmMSTRG.10101.1	MSTRG.10101	dd_Smed_v6_5298_0_1	SMEST032115001.1,SMEST050074001.1,SmMSTRG.10101.1,SmMSTRG.15564.1	MSTRG.10101,MSTRG.15564	dd_Smed_v6_5298_0_1	-	-	-
h1SMcG0001513	h1SMcT0001513.1	hconf	SMEST050073001.1	MSTRG.15565	dd_Smed_v6_63300_0_1	SMEST032114001.1,SMEST050073001.1	MSTRG.10103,MSTRG.15565	dd_Smed_v6_54428_0_1,dd_Smed_v6_63300_0_1,dd_Smed_v6_70977_0_1	-	-	-
h1SMcG0001514	h1SMcT0001514.1	hconf	SmMSTRG.10100.1	MSTRG.10100	dd_Smed_v6_15012_0_1	SMEST032105001.1,SMEST050064001.1,SmMSTRG.10100.1,SmMSTRG.10100.4	MSTRG.10100,MSTRG.15566	dd_Smed_v6_15012_0_1	-	-	-
h1SMcG0001515	h1SMcT0001515.1	hconf	SMEST032103001.1	MSTRG.10098	dd_Smed_v6_56932_0_1	SMEST032103001.1	MSTRG.10098	dd_Smed_v6_56932_0_1	-	G-protein coupled receptor activity	7tm_2
h1SMcG0001516	h1SMcT0001516.1	other	-	-	-	-	-	dd_Smed_v6_37434_0_1,dd_Smed_v6_8526_0_10,dd_Smed_v6_8526_0_11	-	DDE superfamily endonuclease	CENP-B_N,DDE_1,DUF4371,HTH_Tnp_Tc5,KRAB
h1SMcG0001517	h1SMcT0001517.1	hconf	SMEST032100001.1	SMESG000032100.1	-	SMEST032100001.1	SMESG000032100.1	-	-	G-protein coupled receptor activity	7tm_2
h1SMcG0001518	h1SMcT0001518.1	hconf	-	-	-	-	-	-	-	-	-
h1SMcG0001519	h1SMcT0001519.1	hconf	SMEST032093001.1	MSTRG.10096	dd_Smed_v6_60023_0_1	SMEST032093001.1	MSTRG.10096	dd_Smed_v6_60023_0_1,dd_Smed_v6_94824_0_1	-	7 transmembrane receptor (Secretin family)	7tm_2,Somatomedin_B
h1SMcG0001520	h1SMcT0001520.1	hconf	SmMSTRG.10095.1	MSTRG.10095	-	SmMSTRG.10095.1	MSTRG.10095	dd_Smed_v6_100086_0_1,dd_Smed_v6_50857_0_1,dd_Smed_v6_94184_0_1	-	7 transmembrane receptor (Secretin family)	7tm_2
h1SMcG0001521	h1SMcT0001521.1	other	-	-	-	-	-	-	-	-	-
h1SMcG0001522	h1SMcT0001522.1	hconf	SMEST032088001.1	MSTRG.10097	dd_Smed_v6_7086_0_1	SMEST032088001.1,SmMSTRG.10097.1,SmMSTRG.10097.1,SmMSTRG.10097.2,SmMSTRG.10097.4	MSTRG.10097	dd_Smed_v6_7086_0_1	-	-	-
h1SMcG0001523	h1SMcT0001523.1	hconf	SMEST032087001.1	MSTRG.10092	dd_Smed_v6_5270_0_1	SMEST032087001.1,SmMSTRG.10092.2,SmMSTRG.10092.3,SmMSTRG.10092.4,SmMSTRG.10092.4	MSTRG.10092	dd_Smed_v6_5270_0_1,dd_Smed_v6_9281_0_1	FAM208A	nucleic acid-templated transcription	DUF3715
h1SMcG0001524	h1SMcT0001524.3	hconf	SmMSTRG.10091.4	MSTRG.10091	dd_Smed_v6_2774_0_1	SMEST032082001.1,SMEST032082002.1,SmMSTRG.10091.3,SmMSTRG.10091.4,SmMSTRG.10091.5,SmMSTRG.10091.6	MSTRG.10091	dd_Smed_v6_2774_0_1,dd_Smed_v6_2774_0_2	TEX15	regulation of double-strand break repair via homologous recombination	DUF3715,TEX15
h1SMcG0001525	h1SMcT0001525.1	hconf	SMEST032075001.1	SMESG000032075.1	-	SMEST032075001.1,SMEST032075002.1	SMESG000032075.1	-	C15orf65	Domain of unknown function (DUF4490)	DUF4490
h1SMcG0001526	h1SMcT0001526.1	hconf	-	-	-	-	-	-	-	7 transmembrane receptor (rhodopsin family)	7tm_1
h1SMcG0001527	h1SMcT0001527.1	other	-	-	-	-	-	-	-	solute carrier family 22	Acyltransf_C,Acyltransferase,MFS_1,RVT_1,Sugar_tr
h1SMcG0001528	h1SMcT0001528.1	hconf	SmMSTRG.10090.2	MSTRG.10090	dd_Smed_v6_17965_0_1	SMEST032057001.1,SmMSTRG.10090.1,SmMSTRG.10090.2	MSTRG.10090	dd_Smed_v6_17965_0_1	-	7 transmembrane receptor (rhodopsin family)	7tm_1
h1SMcG0001529	h1SMcT0001529.1	hconf	SmMSTRG.10088.2	MSTRG.10088	dd_Smed_v6_6116_1_2	SMEST032050002.1,SmMSTRG.10088.1,SmMSTRG.10088.1,SmMSTRG.10088.2	MSTRG.10088	dd_Smed_v6_6116_1_1,dd_Smed_v6_6116_1_2	KCTD20	BTB POZ domain-containing protein	BTB_3,FCH,SH3_9
h1SMcG0001530	h1SMcT0001530.1	hconf	SMEST032046001.1	MSTRG.10087	dd_Smed_v6_5471_0_1	SMEST032046001.1,SmMSTRG.10087.2,SmMSTRG.10087.3,SmMSTRG.10087.4	MSTRG.10087	dd_Smed_v6_5471_0_1	POU2F1	sequence-specific DNA binding	Homeobox,Pou
h1SMcG0001531	h1SMcT0001531.1	hconf	SmMSTRG.10086.2	MSTRG.10086	dd_Smed_v6_5579_0_1	SMEST032044001.1,SMEST032044003.1,SmMSTRG.10086.1,SmMSTRG.10086.2,SmMSTRG.10086.3,SmMSTRG.10086.4,SmMSTRG.10086.5,SmMSTRG.10086.6,SmMSTRG.10086.7	MSTRG.10086	dd_Smed_v6_16663_0_1,dd_Smed_v6_5579_0_1	TCF4	bHLH transcription factor binding	HLH
h1SMcG0001532	h1SMcT0001532.1	other	-	-	-	-	-	-	-	Jerky protein homolog-like	CENP-B_N,DDE_1,HTH_Tnp_1,HTH_Tnp_Tc5
h1SMcG0001533	h1SMcT0001533.1	hconf	SMEST032040001.1	MSTRG.10085	dd_Smed_v6_16356_0_1	SMEST032040001.1,SmMSTRG.10085.2	MSTRG.10085	dd_Smed_v6_16356_0_1	C12orf56	Chromosome 12 open reading frame 56	DUF4551
h1SMcG0001534	h1SMcT0001534.1	hconf	SMEST032038001.1	MSTRG.10084	dd_Smed_v6_7262_0_1	SMEST032038001.1,SmMSTRG.10084.2,SmMSTRG.10084.3,SmMSTRG.10084.4	MSTRG.10084	dd_Smed_v6_7262_0_1	XRCC6BP1	metalloendopeptidase activity	Peptidase_M76
h1SMcG0001535	h1SMcT0001535.1	hconf	SmMSTRG.10082.3	MSTRG.10082	dd_Smed_v6_22419_0_1	SmMSTRG.10082.1,SmMSTRG.10082.2,SmMSTRG.10082.3	MSTRG.10082	dd_Smed_v6_22419_0_1	-	-	-
h1SMcG0001536	h1SMcT0001536.1	other	-	-	-	-	-	-	-	-	-
h1SMcG0001537	h1SMcT0001537.1	other	-	-	-	SMEST020877001.1	-	-	-	-	-
h1SMcG0001538	h1SMcT0001538.1	hconf	-	-	-	-	-	-	-	-	-
h1SMcG0001539	h1SMcT0001539.1	other	-	-	-	-	-	-	-	-	-
h1SMcG0001540	h1SMcT0001540.1	other	-	-	-	SMEST058507001.1	SMESG000058507.1	-	-	-	-
h1SMcG0001541	h1SMcT0001541.1	hconf	SMEST032020001.1	MSTRG.10079	dd_Smed_v6_12595_0_1	SMEST032020001.1	MSTRG.10079	dd_Smed_v6_12595_0_1	TRIM9	E3 ubiquitin-protein ligase TRIM9	SPRY,fn3,zf-B_box,zf-C3HC4,zf-C3HC4_3,zf-C3HC4_4,zf-RING_UBOX
h1SMcG0001542	h1SMcT0001542.1	hconf	-	-	-	-	-	-	COL4A3BP	intermembrane sphingolipid transfer activity	NICE-3,PB1,PH,PH_8,START
h1SMcG0001543	h1SMcT0001543.1	hconf	SmMSTRG.10077.2	MSTRG.10077	dd_Smed_v6_5076_0_1	SMEST032017001.1,SmMSTRG.10077.2,SmMSTRG.10077.3,SmMSTRG.10077.3,SmMSTRG.10077.4,SmMSTRG.10077.4,SmMSTRG.10077.5	MSTRG.10077	dd_Smed_v6_5076_0_1	COL4A3BP	intermembrane sphingolipid transfer activity	NICE-3,PB1,PH,PH_8,START
h1SMcG0001544	h1SMcT0001544.1	hconf	SMEST032008001.1	MSTRG.10074	dd_Smed_v6_13194_0_1	SMEST032008001.1	MSTRG.10074	dd_Smed_v6_13194_0_1	RAE1	mRNA export	WD40
h1SMcG0001545	h1SMcT0001545.1	hconf	SMEST032007001.1	SMESG000032007.1	-	SMEST032007001.1	SMESG000032007.1	-	-	unfolded protein binding	AAA_2,ClpB_D2-small,PX,RRM_1,zf-C4_ClpX
h1SMcG0001546	h1SMcT0001546.1	hconf	SMEST032006001.1	MSTRG.10073	dd_Smed_v6_18434_0_2	SMEST032006001.1	MSTRG.10073	dd_Smed_v6_18434_0_2	-	-	-
h1SMcG0001547	h1SMcT0001547.2	hconf	SMEST032005001.1	MSTRG.10071	dd_Smed_v6_3456_0_1	SMEST032005001.1,SMEST032005001.1,SmMSTRG.10071.1,SmMSTRG.10071.1	MSTRG.10071	dd_Smed_v6_3456_0_1	RAE1	transcription-dependent tethering of RNA polymerase II gene DNA at nuclear periphery	WD40
h1SMcG0001548	h1SMcT0001548.1	hconf	SmMSTRG.10070.2	MSTRG.10070	dd_Smed_v6_8752_0_1	SMEST032004001.1,SMEST032004001.1,SmMSTRG.10070.2	MSTRG.10070	dd_Smed_v6_8752_0_1	RANBP3	It is involved in the biological process described with intracellular transport	Ran_BP1
h1SMcG0001549	h1SMcT0001549.1	hconf	-	-	-	-	-	-	-	-	-
h1SMcG0001550	h1SMcT0001550.1	hconf	SMEST031984001.1	SMESG000031984.1	-	SMEST031984001.1,SMEST031989001.1,SMEST032019001.1,SMEST032019002.1	SMESG000031984.1,SMESG000031989.1,MSTRG.10078	-	-	Innexin	Innexin
h1SMcG0001551	h1SMcT0001551.1	hconf	SMEST031983002.1	MSTRG.10072	dd_Smed_v6_14167_0_1	SMEST031983001.1,SMEST031983002.1,SmMSTRG.10072.1,SmMSTRG.10072.1,SmMSTRG.10072.2,SmMSTRG.10072.2	MSTRG.10072	dd_Smed_v6_14167_0_1,dd_Smed_v6_14167_0_2,dd_Smed_v6_14167_0_3	-	-	-
h1SMcG0001552	h1SMcT0001552.1	hconf	SMEST031976001.1	MSTRG.10068	dd_Smed_v6_11327_0_1	SMEST031976001.1,SmMSTRG.10068.2,SmMSTRG.10068.2,SmMSTRG.10068.3,SmMSTRG.10068.4,SmMSTRG.10068.5	MSTRG.10068	dd_Smed_v6_11327_0_1	GLIPR2	Belongs to the CRISP family	B_lectin,CAP,LIM,Ldl_recept_a
h1SMcG0001553	h1SMcT0001553.3	hconf	SmMSTRG.10067.2	MSTRG.10067	dd_Smed_v6_1111_0_2	SMEST031975001.1,SmMSTRG.10067.1,SmMSTRG.10067.2	MSTRG.10067	dd_Smed_v6_1111_0_1,dd_Smed_v6_1111_0_2	-	-	-
h1SMcG0001554	h1SMcT0001554.1	hconf	SMEST031965002.1	MSTRG.10065	dd_Smed_v6_14633_0_1	SMEST031965001.1,SMEST031965002.1,SmMSTRG.10065.1,SmMSTRG.10065.2,SmMSTRG.10065.3,SmMSTRG.10065.3,SmMSTRG.10065.6,SmMSTRG.10065.7	MSTRG.10065	dd_Smed_v6_14633_0_1	otx1	Homeodomain	Homeobox,TF_Otx
h1SMcG0001555	h1SMcT0001555.1	other	SMEST031964001.1	SMESG000031964.1	-	SMEST031964001.1	SMESG000031964.1	-	-	-	-
h1SMcG0001556	h1SMcT0001556.1	hconf	SMEST031961003.1	MSTRG.10066	dd_Smed_v6_9967_0_1	SMEST031961003.1,SMEST031961004.1,SmMSTRG.10066.10,SmMSTRG.10066.10,SmMSTRG.10066.10,SmMSTRG.10066.11,SmMSTRG.10066.11,SmMSTRG.10066.11,SmMSTRG.10066.3,SmMSTRG.10066.3,SmMSTRG.10066.3,SmMSTRG.10066.4,SmMSTRG.10066.4,SmMSTRG.10066.4,SmMSTRG.10066.4,SmMSTRG.10066.5,SmMSTRG.10066.5,SmMSTRG.10066.5,SmMSTRG.10066.6,SmMSTRG.10066.6,SmMSTRG.10066.6,SmMSTRG.10066.6,SmMSTRG.10066.7,SmMSTRG.10066.7,SmMSTRG…	MSTRG.10066	dd_Smed_v6_9967_0_1	USP34	Ubiquitin carboxyl-terminal hydrolase	Claudin_2,UCH
h1SMcG0001557	h1SMcT0001557.1	hconf	SMEST031958001.1	MSTRG.10061	dd_Smed_v6_2104_0_1	SMEST031958001.1	MSTRG.10061	dd_Smed_v6_2104_0_1	-	-	-
h1SMcG0001558	h1SMcT0001558.1	hconf	SMEST031950001.1	MSTRG.10060	dd_Smed_v6_10910_0_1	SMEST031950001.1	MSTRG.10060	dd_Smed_v6_10910_0_1	-	-	-
h1SMcG0001559	h1SMcT0001559.1	hconf	SMEST031949001.1	MSTRG.10059	dd_Smed_v6_9146_0_1	SMEST031949001.1	MSTRG.10059	dd_Smed_v6_9146_0_1	-	-	-
h1SMcG0001560	h1SMcT0001560.1	hconf	SMEST031948001.1	MSTRG.10058	dd_Smed_v6_5825_0_1	SMEST031948001.1,SmMSTRG.10058.2,SmMSTRG.10058.3	MSTRG.10058	dd_Smed_v6_5825_0_1,dd_Smed_v6_5825_0_2	DPF2	metal ion binding	Amnionless,PHD,Requiem_N
h1SMcG0001561	h1SMcT0001561.1	hconf	-	-	dd_Smed_v6_61851_0_1	-	-	dd_Smed_v6_61851_0_1	-	-	-
h1SMcG0001562	h1SMcT0001562.1	other	-	-	-	-	-	-	-	-	DNA_pol_B_2,DUF3719,Endonuclease_7,FLYWCH,Rho_N,SASA
h1SMcG0001563	h1SMcT0001563.3	hconf	SMEST031930001.1	MSTRG.10057	dd_Smed_v6_1317_0_1	SMEST031930001.1	MSTRG.10057	dd_Smed_v6_1317_0_1	MIB1	E3 ubiquitin-protein ligase MIB1	Ank,Ank_2,Ank_3,Ank_4,Ank_5,LSM,MIB_HERC2,Transketolase_C,ZZ,zf-C3HC4_3
h1SMcG0001564	h1SMcT0001564.1	other	SmMSTRG.10056.1	MSTRG.10056	dd_Smed_v6_15963_0_3	SmMSTRG.10056.1,SmMSTRG.10056.2,SmMSTRG.10056.3	MSTRG.10056	dd_Smed_v6_15963_0_1,dd_Smed_v6_15963_0_2,dd_Smed_v6_15963_0_3	-	-	-
h1SMcG0001565	h1SMcT0001565.1	other	-	-	-	-	-	-	-	DDE superfamily endonuclease	DDE_3
h1SMcG0001566	h1SMcT0001566.1	hconf	-	-	dd_Smed_v6_45633_0_1	-	-	dd_Smed_v6_45633_0_1	-	-	-
h1SMcG0001567	h1SMcT0001567.1	other	-	-	-	-	-	dd_Smed_v6_69271_0_1	-	-	-
h1SMcG0001568	h1SMcT0001568.1	other	-	-	dd_Smed_v6_36053_0_1	-	-	dd_Smed_v6_36053_0_1	-	-	-
h1SMcG0001569	h1SMcT0001569.1	hconf	SMEST031926001.1	MSTRG.10053	dd_Smed_v6_4082_0_1	SMEST031926001.1	MSTRG.10053	dd_Smed_v6_4082_0_1	-	-	-
h1SMcG0001570	h1SMcT0001570.1	other	SmMSTRG.10051.1	MSTRG.10051	dd_Smed_v6_29115_0_1	SmMSTRG.10051.1	MSTRG.10051	dd_Smed_v6_29115_0_1	-	-	-
h1SMcG0001571	h1SMcT0001571.1	other	-	-	dd_Smed_v6_35689_0_2	-	-	dd_Smed_v6_31304_0_1,dd_Smed_v6_35689_0_1,dd_Smed_v6_35689_0_2	-	Putative DNA-binding domain in centromere protein B, mouse jerky and transposases.	DDE_1,HTH_Tnp_Tc5
h1SMcG0001572	h1SMcT0001572.2	hconf	SmMSTRG.10050.2	MSTRG.10050	dd_Smed_v6_3304_0_1	SMEST031919001.1,SmMSTRG.10050.2,SmMSTRG.10050.3,SmMSTRG.10050.4,SmMSTRG.10050.5,SmMSTRG.10050.5	MSTRG.10050	dd_Smed_v6_3304_0_1	ANKRD13D	GPCR-chaperone	Ank,Ank_2,Ank_3,Ank_4,Ank_5,GPCR_chapero_1,UIM
h1SMcG0001573	h1SMcT0001573.1	hconf	SMEST031911001.1	MSTRG.10046	dd_Smed_v6_15695_0_1	SMEST031911001.1	MSTRG.10046	dd_Smed_v6_15695_0_1	-	Ion channel	Ion_trans_2
h1SMcG0001574	h1SMcT0001574.1	hconf	-	-	-	-	-	-	SET	Belongs to the nucleosome assembly protein (NAP) family	DUF1725,DUF2358,NAP,TLV_coat
h1SMcG0001575	h1SMcT0001575.2	hconf	-	-	-	SmMSTRG.10047.6	-	-	SLC7A1	cationic amino acid transporter	AA_permease,AA_permease_2,AA_permease_C,HTH_24
h1SMcG0001576	h1SMcT0001576.1	hconf	-	-	-	SMEST031904001.1,SMEST049970001.1	SMESG000031904.1	-	-	nucleic acid binding	KRAB,SCAN,zf-AD,zf-C2H2,zf-C2H2_4,zf-C2H2_6,zf-met
h1SMcG0001577	h1SMcT0001577.1	hconf	-	MSTRG.15548	dd_Smed_v6_13890_0_4	SMEST031902003.1,SMEST031902004.1,SMEST049972003.1,SMEST049972004.1,SMEST049972005.1,SMEST049972006.1,SMEST049972007.1,SmMSTRG.15548.4,SmMSTRG.15548.8	MSTRG.10044,MSTRG.15548	dd_Smed_v6_13890_0_1,dd_Smed_v6_13890_0_2,dd_Smed_v6_13890_0_3,dd_Smed_v6_13890_0_4,dd_Smed_v6_13890_0_5	-	nucleic acid binding	KRAB,SCAN,zf-AD,zf-C2H2,zf-C2H2_4,zf-C2H2_6,zf-met
h1SMcG0001578	h1SMcT0001578.1	other	-	-	-	-	-	-	-	-	-
h1SMcG0001579	h1SMcT0001579.1	hconf	SMEST049967004.1	SMESG000049967.1	dd_Smed_v6_40000_0_1	SMEST049967001.1,SMEST049967004.1	SMESG000049967.1,SMESG000049970.1	dd_Smed_v6_40000_0_1	-	nucleic acid binding	KRAB,SCAN,zf-AD,zf-C2H2,zf-C2H2_4,zf-C2H2_6,zf-met
h1SMcG0001580	h1SMcT0001580.1	hconf	SmMSTRG.15548.7	-	-	SmMSTRG.10044.3,SmMSTRG.15548.7	-	-	-	nucleic acid binding	KRAB,SCAN,zf-AD,zf-C2H2,zf-C2H2_4,zf-C2H2_6,zf-met
h1SMcG0001581	h1SMcT0001581.2	hconf	SMEST031900001.1	MSTRG.10043	dd_Smed_v6_13724_0_1	SMEST031900001.1,SmMSTRG.10043.1,SmMSTRG.10043.1,SmMSTRG.10043.2,SmMSTRG.10043.2,SmMSTRG.10043.4,SmMSTRG.10043.5	MSTRG.10043	dd_Smed_v6_13724_0_1	-	-	-
h1SMcG0001582	h1SMcT0001582.1	hconf	SMEST031896001.1	MSTRG.10042	dd_Smed_v6_15239_0_1	SMEST031895001.1,SMEST031896001.1	MSTRG.10041,MSTRG.10042	dd_Smed_v6_15239_0_1	-	Innexin	Innexin
h1SMcG0001583	h1SMcT0001583.1	hconf	SMEST031893001.1	SMESG000031893.1	-	SMEST031893001.1	SMESG000031893.1	-	-	serine threonine-protein phosphatase	Metallophos,STPPase_N
h1SMcG0001584	h1SMcT0001584.1	hconf	SmMSTRG.10039.3	MSTRG.10039	dd_Smed_v6_12500_0_1	SMEST031888001.1,SmMSTRG.10039.1,SmMSTRG.10039.3,SmMSTRG.10039.4	MSTRG.10039	dd_Smed_v6_12500_0_1	-	G-protein coupled receptor activity	7tm_1
h1SMcG0001585	h1SMcT0001585.1	hconf	SmMSTRG.10038.1	MSTRG.10038	dd_Smed_v6_2890_0_1	SMEST031886001.1,SMEST031886002.1,SmMSTRG.10038.1	MSTRG.10038	dd_Smed_v6_2890_0_1	-	nucleic acid binding	KRAB,SCAN,zf-AD,zf-C2H2,zf-C2H2_4,zf-C2H2_6,zf-met
h1SMcG0001586	h1SMcT0001586.1	hconf	SMEST031885001.1	SMESG000031885.1	-	SMEST031885001.1,SMEST032517001.1	SMESG000031885.1,SMESG000032517.1	-	-	Innexin	Innexin
h1SMcG0001587	h1SMcT0001587.2	hconf	SMEST031874001.1	MSTRG.10040	dd_Smed_v6_8203_0_1	SMEST031874001.1,SMEST031874002.1,SmMSTRG.10040.10,SmMSTRG.10040.10,SmMSTRG.10040.11,SmMSTRG.10040.11,SmMSTRG.10040.12,SmMSTRG.10040.13,SmMSTRG.10040.3,SmMSTRG.10040.4,SmMSTRG.10040.5,SmMSTRG.10040.6,SmMSTRG.10040.6,SmMSTRG.10040.6,SmMSTRG.10040.7,SmMSTRG.10040.7,SmMSTRG.10040.8,SmMSTRG.10040.8,SmMSTRG.10040.9	MSTRG.10040	dd_Smed_v6_8203_0_1	-	protein tyrosine phosphatase activity	E1_dh,Y_phosphatase,fn3
h1SMcG0001588	h1SMcT0001588.1	other	-	-	-	SMEST019730001.1,SmMSTRG.6889.1	MSTRG.6889	-	-	-	-
h1SMcG0001589	h1SMcT0001589.1	hconf	SMEST031871001.1	MSTRG.10036	dd_Smed_v6_21773_0_1	SMEST031871001.1,SmMSTRG.10036.10,SmMSTRG.10036.10,SmMSTRG.10036.11,SmMSTRG.10036.11,SmMSTRG.10036.13,SmMSTRG.10036.14,SmMSTRG.10036.2,SmMSTRG.10036.2,SmMSTRG.10036.3,SmMSTRG.10036.4,SmMSTRG.10036.5,SmMSTRG.10036.5,SmMSTRG.10036.6,SmMSTRG.10036.7,SmMSTRG.10036.7,SmMSTRG.10036.8,SmMSTRG.10036.8,SmMSTRG.10036.9,SmMSTRG.10036.9	MSTRG.10036	dd_Smed_v6_21773_0_1,dd_Smed_v6_34984_0_1,dd_Smed_v6_38424_0_1,dd_Smed_v6_93481_0_1	-	serine threonine-protein phosphatase	EF-hand_1,Metallophos
h1SMcG0001590	h1SMcT0001590.1	hconf	SmMSTRG.10035.9	MSTRG.10035	dd_Smed_v6_6978_0_1	SMEST031867001.1,SmMSTRG.10035.2,SmMSTRG.10035.3,SmMSTRG.10035.4,SmMSTRG.10035.5,SmMSTRG.10035.6,SmMSTRG.10035.7,SmMSTRG.10035.8,SmMSTRG.10035.9	MSTRG.10035	dd_Smed_v6_6978_0_1	SF1	pre-mRNA branch point binding	KH_1,Phosphorylase,SF1-HH,zf-CCHC,zf-CCHC_3
h1SMcG0001591	h1SMcT0001591.1	other	-	-	-	-	-	-	-	-	-
h1SMcG0001592	h1SMcT0001592.1	hconf	SMEST031862001.1	MSTRG.10033	dd_Smed_v6_9172_0_1	SMEST031862001.1,SmMSTRG.10033.2	MSTRG.10033	dd_Smed_v6_9172_0_1	SF1	pre-mRNA branch point binding	KH_1,Phosphorylase,SF1-HH,zf-CCHC,zf-CCHC_3
h1SMcG0001593	h1SMcT0001593.1	hconf	-	-	-	-	-	-	-	-	-
h1SMcG0001594	h1SMcT0001594.1	hconf	SMEST031852001.1	MSTRG.10032	dd_Smed_v6_19866_0_1	SMEST031852001.1,SmMSTRG.10032.1,SmMSTRG.10032.1,SmMSTRG.10032.3	MSTRG.10032	dd_Smed_v6_19866_0_1	FZD5	Wnt-activated receptor activity	Frizzled,Fz
h1SMcG0001595	h1SMcT0001595.1	other	-	-	-	SMEST037368002.1,SMEST044632001.1,SMEST051925001.1	MSTRG.12053,SMESG000044632.1,SMESG000051925.1	-	ISG20L2	exoribonuclease activity, producing 5'-phosphomonoesters	RNase_T
h1SMcG0001596	h1SMcT0001596.1	other	-	-	-	-	-	-	-	Jerky protein homolog-like	CENP-B_N,DDE_1,HTH_Tnp_1,HTH_Tnp_Tc5
h1SMcG0001597	h1SMcT0001597.1	hconf	SmMSTRG.10034.2	MSTRG.10034	dd_Smed_v6_12629_0_1	SMEST032513001.1,SmMSTRG.10034.10,SmMSTRG.10034.2,SmMSTRG.10034.3,SmMSTRG.10034.3,SmMSTRG.10034.4,SmMSTRG.10034.4,SmMSTRG.10034.5,SmMSTRG.10034.6,SmMSTRG.10034.6,SmMSTRG.10034.7,SmMSTRG.10034.7,SmMSTRG.10034.8,SmMSTRG.10034.9,SmMSTRG.9829.3	MSTRG.9829,MSTRG.10034	dd_Smed_v6_12629_0_1,dd_Smed_v6_14018_0_1	-	-	-
h1SMcG0001598	h1SMcT0001598.1	hconf	SMEST032500001.1	MSTRG.10030	dd_Smed_v6_22624_0_1	SMEST032500001.1,SMEST032500002.1,SmMSTRG.10030.3,SmMSTRG.10030.5	MSTRG.10030	dd_Smed_v6_22624_0_1,dd_Smed_v6_22624_0_2	HCRTR2	Serpentine type 7TM GPCR chemoreceptor Srx	7tm_1,GDNF,Orexin_rec2,RVT_1
h1SMcG0001599	h1SMcT0001599.1	hconf	SMEST032497001.1	MSTRG.10029	dd_Smed_v6_5703_0_1	SMEST032497001.1,SmMSTRG.10029.10,SmMSTRG.10029.11,SmMSTRG.10029.11,SmMSTRG.10029.12,SmMSTRG.10029.13,SmMSTRG.10029.14,SmMSTRG.10029.2,SmMSTRG.10029.2,SmMSTRG.10029.3,SmMSTRG.10029.3,SmMSTRG.10029.4,SmMSTRG.10029.5,SmMSTRG.10029.6,SmMSTRG.10029.6,SmMSTRG.10029.7,SmMSTRG.10029.7,SmMSTRG.10029.8,SmMSTRG.10029.9	MSTRG.10029	dd_Smed_v6_5703_0_1	DBT	Lipoamide acyltransferase component of branched-chain alpha-keto acid dehydrogenase complex	2-oxoacid_dh,Biotin_lipoyl,E3_binding
h1SMcG0001600	h1SMcT0001600.1	hconf	-	-	dd_Smed_v6_32515_0_1	-	-	dd_Smed_v6_32515_0_1	-	ISXO2-like transposase domain	DDE_Tnp_IS1595,zf-CXXC
h1SMcG0001601	h1SMcT0001601.1	hconf	SMEST032495001.1	MSTRG.10027	dd_Smed_v6_5323_0_2	SMEST032495001.1	MSTRG.10027	dd_Smed_v6_5323_0_2	-	-	-
h1SMcG0001602	h1SMcT0001602.1	other	-	-	-	-	-	-	-	-	-
h1SMcG0001603	h1SMcT0001603.1	hconf	-	-	-	-	-	-	-	-	-
h1SMcG0001604	h1SMcT0001604.2	hconf	SmMSTRG.10026.2	MSTRG.10026	-	SMEST032490001.1,SmMSTRG.10026.1,SmMSTRG.10026.2,SmMSTRG.10026.4	MSTRG.10026	-	CEBPZ	CCAAT enhancer-binding protein zeta	BACK,BTB,CBF,HTH_Tnp_Tc3_2,Kelch_1
h1SMcG0001605	h1SMcT0001605.1	other	-	-	-	-	-	-	-	-	-
h1SMcG0001606	h1SMcT0001606.1	hconf	SmMSTRG.10025.1	MSTRG.10025	dd_Smed_v6_2228_0_1	SMEST032489001.1,SmMSTRG.10025.1,SmMSTRG.10025.2,SmMSTRG.10025.2	MSTRG.10025	dd_Smed_v6_2228_0_1	RBM47	heterogeneous nuclear ribonucleoprotein	DND1_DSRM,RRM_1
h1SMcG0001607	h1SMcT0001607.2	hconf	SMEST032486001.1	MSTRG.10023	dd_Smed_v6_4574_0_1	SMEST032486001.1,SMEST032486002.1,SmMSTRG.10023.2,SmMSTRG.10023.3,SmMSTRG.10023.4	MSTRG.10023	dd_Smed_v6_4574_0_1,dd_Smed_v6_4574_0_2	-	-	-
h1SMcG0001608	h1SMcT0001608.4	hconf	SmMSTRG.10021.1	MSTRG.10021	dd_Smed_v6_1783_0_1	SMEST032323002.1,SMEST032323004.1,SMEST032323006.1,SMEST032456002.1,SMEST032456004.1,SMEST032456006.1,SMEST032467001.1,SmMSTRG.10019.10,SmMSTRG.10019.11,SmMSTRG.10019.12,SmMSTRG.10019.16,SmMSTRG.10019.17,SmMSTRG.10019.19,SmMSTRG.10019.20,SmMSTRG.10019.21,SmMSTRG.10019.30,SmMSTRG.10019.34,SmMSTRG.10019.4,SmMSTRG.10019.5,SmMSTRG.10019.6,SmMSTRG.10019.7,SmMSTRG.10019.8,SmMSTRG.10019.9,SmMSTRG.10020.…	MSTRG.10020,MSTRG.10021,MSTRG.10022,MSTRG.10019	dd_Smed_v6_1783_0_1,dd_Smed_v6_25635_0_1,dd_Smed_v6_25635_0_2,dd_Smed_v6_4358_0_1	PTPRJ	Receptor-type tyrosine-protein phosphatase eta	SRCR,Y_phosphatase,fn3
h1SMcG0001609	h1SMcT0001609.1	other	-	-	-	-	-	-	tbp	General factor that plays a role in the activation of archaeal genes transcribed by RNA polymerase. Binds specifically to the TATA box promoter element which lies close to the position of transcription initiation	TBP
h1SMcG0001610	h1SMcT0001610.1	other	-	-	-	-	-	-	-	Chromatin organization modifier domain	Baculo_F,Chromo,rve
h1SMcG0001611	h1SMcT0001611.1	other	-	-	-	-	-	-	-	nucleic acid binding	DNA_pol_B_2,Endonuclease_7,PP1c_bdg
h1SMcG0001612	h1SMcT0001612.2	hconf	-	-	-	SmMSTRG.10019.13,SmMSTRG.10019.14,SmMSTRG.10019.15,SmMSTRG.10019.24,SmMSTRG.10019.27,SmMSTRG.10019.29,SmMSTRG.10019.30,SmMSTRG.10019.32	-	-	FNDC3A	Sertoli cell development	fn3
h1SMcG0001613	h1SMcT0001613.1	hconf	SMEST032312001.1	MSTRG.10017	dd_Smed_v6_14648_0_1	SMEST032312001.1,SMEST061880001.1	MSTRG.10017,MSTRG.18490	dd_Smed_v6_14648_0_1	-	protein serine/threonine kinase activity	Pkinase
h1SMcG0001614	h1SMcT0001614.1	hconf	SMEST032301005.1	MSTRG.10016	-	SMEST032301001.1,SMEST032301005.1,SMEST032301012.1,SMEST032301014.1	MSTRG.10016	-	-	-	-
h1SMcG0001615	h1SMcT0001615.1	hconf	SMEST032289001.1	SMESG000032289.1	-	SMEST032289001.1	SMESG000032289.1	-	-	-	-
h1SMcG0001616	h1SMcT0001616.1	hconf	SMEST032278001.1	SMESG000032278.1	-	SMEST032278001.1	SMESG000032278.1	-	-	-	-
h1SMcG0001617	h1SMcT0001617.1	hconf	SMEST032267001.1	SMESG000032267.1	-	SMEST032267001.1	SMESG000032267.1	-	-	-	-
h1SMcG0001618	h1SMcT0001618.2	hconf	SMEST032256002.1	SMESG000032256.1	-	SMEST032256001.1,SMEST032256002.1	SMESG000032256.1	-	-	-	-
h1SMcG0001619	h1SMcT0001619.1	hconf	SMEST031906001.1	MSTRG.10048	dd_Smed_v6_618_0_1	SMEST031906001.1,SmMSTRG.10048.1	MSTRG.10048	dd_Smed_v6_618_0_1	SET	Belongs to the nucleosome assembly protein (NAP) family	DUF1725,DUF2358,NAP,TLV_coat
h1SMcG0001620	h1SMcT0001620.1	hconf	SMEST031905004.1	MSTRG.10047	dd_Smed_v6_16390_0_1	SMEST031905002.1,SMEST031905004.1,SMEST031905005.1,SMEST031905010.1,SmMSTRG.10047.4,SmMSTRG.10047.4,SmMSTRG.10047.5,SmMSTRG.10047.6,SmMSTRG.10047.7	MSTRG.10047	dd_Smed_v6_13828_0_1,dd_Smed_v6_13828_0_2,dd_Smed_v6_16390_0_1	SLC7A1	cationic amino acid transporter	AA_permease,AA_permease_2,AA_permease_C,HTH_24
h1SMcG0001621	h1SMcT0001621.1	hconf	SMEST032056004.1	MSTRG.10014	dd_Smed_v6_91544_0_1	SMEST032056003.1,SMEST032056004.1,SMEST032056007.1,SMEST032101007.1,SMEST032101009.1,SMEST032101012.1,SMEST032167004.1	MSTRG.10014,SMESG000032101.1,MSTRG.10015	dd_Smed_v6_91544_0_1	PTPRQ	Protein tyrosine phosphatase, catalytic domain	Y_phosphatase,fn3
h1SMcG0001622	h1SMcT0001622.1	other	-	-	-	-	-	-	-	-	-
h1SMcG0001623	h1SMcT0001623.1	hconf	SMEST032045001.1	MSTRG.10018	dd_Smed_v6_4490_0_1	SMEST032045001.1,SmMSTRG.10018.1,SmMSTRG.10018.1,SmMSTRG.10018.3	MSTRG.10018	dd_Smed_v6_4490_0_1	PTPRJ	negative regulation of T cell receptor signaling pathway	SRCR,Y_phosphatase,fn3
h1SMcG0001624	h1SMcT0001624.1	hconf	SMEST031990002.1	MSTRG.10012	dd_Smed_v6_14679_0_1	SMEST031990002.1,SmMSTRG.10012.1,SmMSTRG.10012.3,SmMSTRG.10012.4,SmMSTRG.10012.5	MSTRG.10012	dd_Smed_v6_14679_0_1,dd_Smed_v6_14679_0_2	-	-	-
h1SMcG0001625	h1SMcT0001625.3	hconf	SMEST031968001.1	MSTRG.10010	dd_Smed_v6_9251_0_1	SMEST031968001.1,SmMSTRG.10010.2,SmMSTRG.10010.3	MSTRG.10010	dd_Smed_v6_9251_0_1	RABL2B	Rab-like protein	Ras,Roc
h1SMcG0001626	h1SMcT0001626.1	other	-	-	-	-	-	-	-	-	-
h1SMcG0001627	h1SMcT0001627.1	hconf	SMEST031934001.1	MSTRG.10008	dd_Smed_v6_7984_0_1	SMEST031934001.1,SmMSTRG.10008.2,SmMSTRG.10008.3,SmMSTRG.10008.5	MSTRG.10008	dd_Smed_v6_7984_0_1	LIMD1	LIM domains containing 1	LIM
h1SMcG0001628	h1SMcT0001628.1	hconf	SmMSTRG.10007.5	MSTRG.10007	dd_Smed_v6_32230_0_1	SMEST031923001.1,SmMSTRG.10007.2,SmMSTRG.10007.3,SmMSTRG.10007.4,SmMSTRG.10007.5	MSTRG.10007	dd_Smed_v6_32230_0_1	-	-	-
h1SMcG0001629	h1SMcT0001629.1	hconf	SMEST031912001.1	SMESG000031912.1	-	SMEST031912001.1	SMESG000031912.1	-	GAS8	Growth arrest-specific protein	GAS
h1SMcG0001630	h1SMcT0001630.2	hconf	SMEST022393002.1	MSTRG.7961	dd_Smed_v6_10555_0_1	SMEST022393002.1,SMEST022393005.1,SMEST032510001.1,SMEST032510001.1,SMEST032521001.1,SmMSTRG.10005.1,SmMSTRG.10005.1,SmMSTRG.10005.3,SmMSTRG.10005.3,SmMSTRG.7961.2	MSTRG.10005,MSTRG.7961,MSTRG.10006	dd_Smed_v6_10555_0_1	-	-	-
h1SMcG0001631	h1SMcT0001631.1	hconf	SMEST022390001.1	MSTRG.7959	dd_Smed_v6_578_0_1	SMEST022390001.1	MSTRG.7959	dd_Smed_v6_578_0_1	RHOA	Belongs to the small GTPase superfamily. Rho family	DUF4723,GSHPx,Histone,Ras
h1SMcG0001632	h1SMcT0001632.2	hconf	SMEST022388003.1	MSTRG.7957	dd_Smed_v6_8357_0_1	SMEST022388001.1,SMEST022388002.1,SMEST022388003.1,SmMSTRG.7957.1,SmMSTRG.7957.1,SmMSTRG.7957.4,SmMSTRG.7957.4,SmMSTRG.7957.4,SmMSTRG.7957.5,SmMSTRG.7957.5	MSTRG.7957	dd_Smed_v6_8357_0_1	OPA1	Dynamin, GTPase	DUF1758,Dynamin_N
h1SMcG0001633	h1SMcT0001633.1	hconf	SmMSTRG.7956.2	MSTRG.7956	dd_Smed_v6_7981_0_1	SMEST022386001.1,SmMSTRG.7956.2,SmMSTRG.7956.3	MSTRG.7956	dd_Smed_v6_7981_0_1,dd_Smed_v6_7981_0_2	OPA1	Dynamin, GTPase	DUF1758,Dynamin_N
h1SMcG0001634	h1SMcT0001634.1	hconf	SMEST022377001.1	MSTRG.7953	dd_Smed_v6_8051_0_1	SMEST022377001.1,SmMSTRG.7953.2,SmMSTRG.7953.3,SmMSTRG.7953.4,SmMSTRG.7953.4,SmMSTRG.7953.5,SmMSTRG.7953.6	MSTRG.7953	dd_Smed_v6_8051_0_1	TBATA	Thymus, brain and testes associated	SPATIAL
h1SMcG0001635	h1SMcT0001635.2	hconf	SMEST022376001.1	MSTRG.7951	dd_Smed_v6_5890_0_3	SMEST022376001.1,SmMSTRG.7951.2,SmMSTRG.7951.3,SmMSTRG.7951.4,SmMSTRG.7951.5,SmMSTRG.7951.6,SmMSTRG.7951.6,SmMSTRG.7951.7,SmMSTRG.7951.8	MSTRG.7951	dd_Smed_v6_5890_0_1,dd_Smed_v6_5890_0_2,dd_Smed_v6_5890_0_3,dd_Smed_v6_5890_0_4	MORF4L1	Mortality factor	MRG,SPC25,Tudor-knot
h1SMcG0001636	h1SMcT0001636.1	hconf	SMEST022375001.1	SMESG000022375.1	-	SMEST002637001.1,SMEST019267001.1,SMEST021905001.1,SMEST022375001.1,SMEST035927001.1	SMESG000002637.1,SMESG000019267.1,SMESG000021905.1,SMESG000022375.1,SMESG000035927.1	-	-	-	-
h1SMcG0001637	h1SMcT0001637.1	other	-	-	-	-	-	-	-	-	-
h1SMcG0001638	h1SMcT0001638.3	hconf	SMEST022467001.1	MSTRG.7946	dd_Smed_v6_2751_0_1	SMEST022467001.1,SmMSTRG.7946.2,SmMSTRG.7946.3,SmMSTRG.7946.4,SmMSTRG.7946.4,SmMSTRG.7946.5,SmMSTRG.7946.5,SmMSTRG.7946.6,SmMSTRG.7946.7,SmMSTRG.7946.7	MSTRG.7946	dd_Smed_v6_2751_0_1	CSTF3	mRNA processing	Band_7,Na_Ca_ex,Ribosomal_L31e,Suf
h1SMcG0001639	h1SMcT0001639.1	hconf	SmMSTRG.7947.1	MSTRG.7947	dd_Smed_v6_8597_0_1	SMEST022468001.1,SmMSTRG.7947.1	MSTRG.7947	dd_Smed_v6_8597_0_1	LMBRD2	LMBR1-like membrane protein	BBIP10,BORA_N,KOW,LMBR1,Ribosomal_L26
h1SMcG0001640	h1SMcT0001640.1	hconf	SMEST022478002.1	MSTRG.7948	dd_Smed_v6_4419_0_1	SMEST022478002.1,SmMSTRG.7948.2	MSTRG.7948	dd_Smed_v6_4419_0_1	MRPL35	mitochondrial translation	Ribosomal_L35p
h1SMcG0001641	h1SMcT0001641.3	hconf	SmMSTRG.7950.3	MSTRG.7950	dd_Smed_v6_8822_0_1	SMEST022487001.1,SMEST022487002.1,SmMSTRG.7950.3,SmMSTRG.7950.4,SmMSTRG.7950.5,SmMSTRG.7950.6	MSTRG.7950	dd_Smed_v6_8822_0_1	-	-	-
h1SMcG0001642	h1SMcT0001642.1	other	-	-	-	-	-	-	-	-	-
h1SMcG0001643	h1SMcT0001643.3	hconf	SMEST022463001.1	MSTRG.7944	dd_Smed_v6_1868_0_1	SMEST022463001.1,SmMSTRG.7944.1,SmMSTRG.7944.1	MSTRG.7944	dd_Smed_v6_1868_0_1	PTBP2	regulation of secretory granule organization	RRM_1,RRM_5
h1SMcG0001644	h1SMcT0001644.1	hconf	SMEST000957001.1	SMESG000000957.1	dd_Smed_v6_23161_0_1	SMEST000957001.1,SMEST008536001.1,SMEST017525001.1,SMEST021111001.1,SMEST022362001.1,SMEST022456001.1,SMEST030741001.1,SMEST059570001.1,SMEST064845001.1,SMEST077227001.1	SMESG000000957.1,SMESG000008536.1,SMESG000017525.1,SMESG000021111.1,SMESG000022362.1,SMESG000022456.1,SMESG000030741.1,SMESG000059570.1,SMESG000064845.1,SMESG000077227.1	dd_Smed_v6_23161_0_1	-	Domain of unknown function (DUF4371)	DUF4371,DUF4806,Dimer_Tnp_hAT
h1SMcG0001645	h1SMcT0001645.1	hconf	SmMSTRG.7940.1	MSTRG.7940	dd_Smed_v6_23883_0_1	SMEST022454001.1,SmMSTRG.7940.1,SmMSTRG.7940.3	MSTRG.7940	dd_Smed_v6_23883_0_1	GPRNNA1	Serpentine type 7TM GPCR chemoreceptor Srw	7TM_GPCR_Srw,7tm_1
h1SMcG0001646	h1SMcT0001646.1	hconf	SMEST022450001.1	MSTRG.7939	dd_Smed_v6_14990_0_1	SMEST022450001.1,SmMSTRG.7939.2,SmMSTRG.7939.2	MSTRG.7939	dd_Smed_v6_14990_0_1	nkb-3	This is the non-catalytic component of the active enzyme, which catalyzes the hydrolysis of ATP coupled with the exchange of Na( ) and K( ) ions across the plasma membrane	EF-hand_6,Lamp,Na_K-ATPase
h1SMcG0001647	h1SMcT0001647.1	hconf	SMEST022447001.1	MSTRG.7938	dd_Smed_v6_12062_0_1	SMEST022444001.1,SMEST022447001.1	MSTRG.7937,MSTRG.7938	dd_Smed_v6_12062_0_1,dd_Smed_v6_54970_0_1	nkb-3	This is the non-catalytic component of the active enzyme, which catalyzes the hydrolysis of ATP coupled with the exchange of Na( ) and K( ) ions across the plasma membrane	EF-hand_6,Lamp,Na_K-ATPase
h1SMcG0001648	h1SMcT0001648.1	hconf	-	-	-	-	-	-	nkb-3	This is the non-catalytic component of the active enzyme, which catalyzes the hydrolysis of ATP coupled with the exchange of Na( ) and K( ) ions across the plasma membrane	EF-hand_6,Lamp,Na_K-ATPase
h1SMcG0001649	h1SMcT0001649.1	hconf	SMEST022441001.1	MSTRG.7935	dd_Smed_v6_4273_0_1	SMEST022441001.1,SmMSTRG.7935.2,SmMSTRG.7935.3,SmMSTRG.7935.4,SmMSTRG.7935.5	MSTRG.7935	dd_Smed_v6_4273_0_1	PLK1	nuclear envelope disassembly	POLO_box,Pkinase
h1SMcG0001650	h1SMcT0001650.2	hconf	SMEST022434002.1	MSTRG.7934	dd_Smed_v6_16012_0_1	SMEST022434002.1,SMEST022434003.1,SMEST022434004.1,SMEST022434005.1,SMEST022434005.1,SMEST022434007.1,SMEST022434008.1,SmMSTRG.7934.6,SmMSTRG.7934.7,SmMSTRG.7934.8	MSTRG.7934	dd_Smed_v6_16012_0_1,dd_Smed_v6_16012_0_2	-	-	-
h1SMcG0001651	h1SMcT0001651.1	hconf	SMEST022427001.1	MSTRG.7930	dd_Smed_v6_35227_0_1	SMEST022427001.1	MSTRG.7930	dd_Smed_v6_35227_0_1	nkb-3	This is the non-catalytic component of the active enzyme, which catalyzes the hydrolysis of ATP coupled with the exchange of Na( ) and K( ) ions across the plasma membrane	EF-hand_6,Lamp,Na_K-ATPase
h1SMcG0001652	h1SMcT0001652.1	hconf	SMEST022425001.1	MSTRG.7929	dd_Smed_v6_3843_0_1	SMEST016898001.1,SMEST022425001.1	MSTRG.5053,MSTRG.7929	dd_Smed_v6_3843_0_1,dd_Smed_v6_72295_0_1	-	-	-
h1SMcG0001653	h1SMcT0001653.2	hconf	SmMSTRG.7932.1	MSTRG.7932	dd_Smed_v6_10530_0_1	SMEST022424001.1,SmMSTRG.7932.1,SmMSTRG.7932.3	MSTRG.7932	dd_Smed_v6_10530_0_1,dd_Smed_v6_10530_0_2	-	-	-
h1SMcG0001654	h1SMcT0001654.1	hconf	SMEST022423001.1	MSTRG.7931	dd_Smed_v6_112_0_1	SMEST022423001.1	MSTRG.7931	dd_Smed_v6_112_0_1	-	Actin depolymerisation factor/cofilin -like domains	Cofilin_ADF
h1SMcG0001655	h1SMcT0001655.1	hconf	SMEST022422002.1	MSTRG.7928	dd_Smed_v6_12138_0_1	SMEST022422002.1,SmMSTRG.7928.2,SmMSTRG.7928.3,SmMSTRG.7928.3,SmMSTRG.7928.4,SmMSTRG.7928.5,SmMSTRG.7928.5,SmMSTRG.7928.6,SmMSTRG.7928.7,SmMSTRG.7928.7	MSTRG.7928	dd_Smed_v6_12138_0_1,dd_Smed_v6_12138_0_2	FOXRED2	FAD-dependent oxidoreductase	Lectin_C,Pyr_redox_3
h1SMcG0001656	h1SMcT0001656.1	hconf	SMEST022421001.1	MSTRG.7925	-	SMEST022421001.1	MSTRG.7925	dd_Smed_v6_79867_0_1	SLC2A5	Solute carrier family 2, facilitated glucose transporter member	Alba,Methyltransf_11,Sugar_tr
h1SMcG0001657	h1SMcT0001657.1	hconf	SMEST022420001.1	SMESG000022420.1	-	SMEST022420001.1	SMESG000022420.1	-	CA2	positive regulation of dipeptide transport	Carb_anhydrase
h1SMcG0001658	h1SMcT0001658.2	hconf	SmMSTRG.7926.1	MSTRG.7926	dd_Smed_v6_4617_0_1	SMEST022419001.1,SmMSTRG.7926.1	MSTRG.7926	dd_Smed_v6_4617_0_1	-	-	-
h1SMcG0001659	h1SMcT0001659.1	hconf	SMEST022417001.1	SMESG000022417.1	-	SMEST022416001.1,SMEST022417001.1	SMESG000022416.1,SMESG000022417.1	dd_Smed_v6_84814_0_1	SLC2A5	Solute carrier family 2, facilitated glucose transporter member	Alba,Methyltransf_11,Sugar_tr
h1SMcG0001660	h1SMcT0001660.1	hconf	SMEST022413001.1	MSTRG.7924	dd_Smed_v6_10848_0_1	SMEST022413001.1,SmMSTRG.7924.2,SmMSTRG.7924.2,SmMSTRG.7924.3,SmMSTRG.7924.4,SmMSTRG.7924.4,SmMSTRG.7924.5	MSTRG.7924	dd_Smed_v6_10848_0_1	-	serine threonine-protein kinase PAK	PBD,Pkinase,TTL
h1SMcG0001661	h1SMcT0001661.1	hconf	-	-	-	-	-	-	-	-	-
h1SMcG0001662	h1SMcT0001662.1	hconf	SMEST022410001.1	MSTRG.7922	dd_Smed_v6_1683_0_1	SMEST022409001.1,SMEST022410001.1	MSTRG.7921,MSTRG.7922	dd_Smed_v6_1683_0_1	-	-	-
h1SMcG0001663	h1SMcT0001663.2	hconf	SMEST022403001.1	MSTRG.7915	-	SMEST022403001.1,SmMSTRG.7915.1,SmMSTRG.7915.3	MSTRG.7915	-	PDCL3	queuosine metabolic process	Histone,Histone_H2A_C,Phosducin
h1SMcG0001664	h1SMcT0001664.1	hconf	SMEST022402003.1	MSTRG.7914	dd_Smed_v6_1472_0_1	SMEST022402002.1,SMEST022402003.1,SmMSTRG.7914.1,SmMSTRG.7914.4,SmMSTRG.7914.4	MSTRG.7914	dd_Smed_v6_1472_0_1	DAB2	homolog 2	PID
h1SMcG0001665	h1SMcT0001665.1	hconf	SMEST022399006.1	MSTRG.7911	-	SMEST022399001.1,SMEST022399001.1,SMEST022399002.1,SMEST022399002.1,SMEST022399003.1,SMEST022399003.1,SMEST022399005.1,SMEST022399006.1,SmMSTRG.7911.8,SmMSTRG.7911.8,SmMSTRG.7911.9	MSTRG.7911	dd_Smed_v6_8295_0_1	-	-	-
h1SMcG0001666	h1SMcT0001666.1	other	-	-	-	-	-	-	-	-	-
h1SMcG0001667	h1SMcT0001667.1	hconf	SMEST022473002.1	MSTRG.7910	dd_Smed_v6_47703_0_1	SMEST022473002.1	MSTRG.7910	dd_Smed_v6_12239_0_1,dd_Smed_v6_47703_0_1,dd_Smed_v6_60281_0_1	-	-	-
h1SMcG0001668	h1SMcT0001668.1	hconf	SmMSTRG.7908.2	MSTRG.16111	dd_Smed_v6_2508_0_1	SMEST022429002.1,SMEST022429006.1,SMEST052308002.1,SMEST052308003.1,SMEST052308004.1,SmMSTRG.16111.3,SmMSTRG.7908.2,SmMSTRG.7908.3	MSTRG.7908,MSTRG.16111	dd_Smed_v6_2508_0_1	KLHDC8B	cell division	IHO1,Kelch_1,Kelch_3,Kelch_4
h1SMcG0001669	h1SMcT0001669.4	hconf	SMEST022407001.1	MSTRG.16108	dd_Smed_v6_474_0_1	SMEST022407001.1,SMEST022407002.1,SMEST022407003.1,SMEST022407004.1,SMEST022407005.1,SMEST022407006.1,SMEST059918003.1,SMEST059918004.1,SMEST059918005.1,SMEST059918006.1,SMEST059918007.1,SMEST059918008.1,SmMSTRG.16108.24,SmMSTRG.16108.24,SmMSTRG.16108.26,SmMSTRG.16108.28,SmMSTRG.17907.11,SmMSTRG.17907.8,SmMSTRG.7906.7,SmMSTRG.7906.8,SmMSTRG.7906.8,SmMSTRG.7906.9	MSTRG.7906,MSTRG.16108,MSTRG.17907	dd_Smed_v6_12223_0_1,dd_Smed_v6_474_0_1,dd_Smed_v6_474_0_2	-	-	-
h1SMcG0001670	h1SMcT0001670.1	hconf	SmMSTRG.17906.13	MSTRG.17906	dd_Smed_v6_5497_0_1	SmMSTRG.17906.12,SmMSTRG.17906.13,SmMSTRG.17906.14,SmMSTRG.17906.14,SmMSTRG.17906.14,SmMSTRG.17906.15,SmMSTRG.17906.15,SmMSTRG.17906.15	MSTRG.17906	dd_Smed_v6_125_0_1,dd_Smed_v6_125_0_2,dd_Smed_v6_1664_0_1,dd_Smed_v6_5497_0_1	-	-	-
h1SMcG0001671	h1SMcT0001671.1	hconf	SMEST059890001.1	MSTRG.17904	dd_Smed_v6_15520_0_1	SMEST059890001.1,SmMSTRG.17904.2,SmMSTRG.17904.3,SmMSTRG.17904.4	MSTRG.17904	dd_Smed_v6_15520_0_1	PCF11	Cleavage and polyadenylation factor subunit	CFIA_Pcf11,CTD_bind
h1SMcG0001672	h1SMcT0001672.1	hconf	SMEST059887001.1	MSTRG.17903	dd_Smed_v6_22620_0_1	SMEST059887001.1,SmMSTRG.17903.4	MSTRG.17903	dd_Smed_v6_22620_0_1,dd_Smed_v6_29783_0_1,dd_Smed_v6_29783_0_2,dd_Smed_v6_29783_0_3,dd_Smed_v6_29783_0_4	PCF11	Cleavage and polyadenylation factor subunit, homolog (S. cerevisiae)	CFIA_Pcf11,CTD_bind
h1SMcG0001673	h1SMcT0001673.1	hconf	SMEST059886002.1	MSTRG.17903	dd_Smed_v6_13637_0_1	SMEST059886002.1,SmMSTRG.17903.1	MSTRG.17903	dd_Smed_v6_13637_0_1	-	-	-
h1SMcG0001674	h1SMcT0001674.2	hconf	SMEST059880001.1	MSTRG.17902	dd_Smed_v6_20480_0_1	SMEST059880001.1,SmMSTRG.17902.2,SmMSTRG.17902.2,SmMSTRG.17902.3,SmMSTRG.17902.4	MSTRG.17902	dd_Smed_v6_20480_0_1	-	-	-
h1SMcG0001675	h1SMcT0001675.2	hconf	-	-	-	SMEST059868001.1,SMEST059879001.1,SmMSTRG.17896.5,SmMSTRG.17900.2	MSTRG.17896,MSTRG.17901	-	-	Hsp20/alpha crystallin family	HSP20
h1SMcG0001676	h1SMcT0001676.1	hconf	SMEST059853001.1	MSTRG.17900	dd_Smed_v6_1039_0_1	SMEST059853001.1,SmMSTRG.17896.1,SmMSTRG.17896.2	MSTRG.17896,MSTRG.17900	dd_Smed_v6_1039_0_1	-	Hsp20/alpha crystallin family	HSP20
h1SMcG0001677	h1SMcT0001677.1	hconf	-	MSTRG.17901	-	SmMSTRG.17896.6,SmMSTRG.17900.4,SmMSTRG.17901.1	MSTRG.17901	-	-	Hsp20/alpha crystallin family	HSP20
h1SMcG0001678	h1SMcT0001678.2	hconf	-	-	-	-	-	-	CRYAA	Hsp20/alpha crystallin family	Crystallin,HSP20,ZZ
h1SMcG0001679	h1SMcT0001679.1	hconf	SmMSTRG.17900.3	-	-	SmMSTRG.17896.4,SmMSTRG.17900.3	-	-	-	Hsp20/alpha crystallin family	HSP20
h1SMcG0001680	h1SMcT0001680.2	hconf	-	-	-	-	-	-	hsp-25	Belongs to the small heat shock protein (HSP20) family	HSP20
h1SMcG0001681	h1SMcT0001681.2	hconf	SMEST059836001.1	MSTRG.17894	dd_Smed_v6_10106_0_1	SMEST059836001.1,SmMSTRG.17894.2,SmMSTRG.17894.3,SmMSTRG.17894.3,SmMSTRG.17894.4,SmMSTRG.17894.5,SmMSTRG.17894.6	MSTRG.17894	dd_Smed_v6_10106_0_1	-	-	-
h1SMcG0001682	h1SMcT0001682.1	hconf	SmMSTRG.17895.1	MSTRG.17895	dd_Smed_v6_5747_0_1	SMEST059833001.1,SmMSTRG.17895.1	MSTRG.17895	dd_Smed_v6_5747_0_1,dd_Smed_v6_8639_0_1	-	-	-
h1SMcG0001683	h1SMcT0001683.2	hconf	SMEST059830003.1	MSTRG.17893	dd_Smed_v6_3280_0_1	SMEST059830001.1,SMEST059830002.1,SMEST059830003.1,SmMSTRG.17893.1,SmMSTRG.17893.1	MSTRG.17893	dd_Smed_v6_3280_0_1	PCF11	Cleavage and polyadenylation factor subunit	CFIA_Pcf11,CTD_bind
h1SMcG0001684	h1SMcT0001684.1	hconf	SmMSTRG.17892.1	MSTRG.17892	dd_Smed_v6_2479_0_1	SMEST059828001.1,SmMSTRG.17892.1	MSTRG.17892	dd_Smed_v6_1549_0_1,dd_Smed_v6_2479_0_1,dd_Smed_v6_2479_0_2	-	-	-
h1SMcG0001685	h1SMcT0001685.1	hconf	SMEST059817001.1	MSTRG.17890	dd_Smed_v6_8056_0_1	SMEST059817001.1,SmMSTRG.17890.1	MSTRG.17890	dd_Smed_v6_8056_0_1	CFAP20	Protein of unknown function (DUF667)	DUF667
h1SMcG0001686	h1SMcT0001686.1	hconf	SMEST059816001.1	MSTRG.17889	dd_Smed_v6_62212_0_1	SMEST059816001.1	MSTRG.17889	dd_Smed_v6_62212_0_1	-	-	-
h1SMcG0001687	h1SMcT0001687.1	hconf	SMEST059814001.1	SMESG000059814.1	-	SMEST059814001.1	SMESG000059814.1	-	-	-	-
h1SMcG0001688	h1SMcT0001688.1	hconf	SMEST059813001.1	MSTRG.17888	dd_Smed_v6_12910_0_1	SMEST059813001.1,SmMSTRG.17888.2	MSTRG.17888	dd_Smed_v6_12910_0_1	LMLN	metalloendopeptidase activity. It is involved in the biological process described with	Chromo,Chromo_shadow,DUF851,EGF,EGF_CA,HTH_23,Peptidase_M8,Ribonuc_red_sm,hEGF
h1SMcG0001689	h1SMcT0001689.1	hconf	-	-	-	SMEST059812001.1,SmMSTRG.14139.1,SmMSTRG.17887.1	MSTRG.17887	-	-	Glycosyltransferase sugar-binding region containing DXD motif	Gly_transf_sug
h1SMcG0001690	h1SMcT0001690.1	hconf	SMEST059803003.1	MSTRG.17886	dd_Smed_v6_9415_0_1	SMEST059803002.1,SMEST059803003.1	MSTRG.17886	dd_Smed_v6_9415_0_1	-	Glycosyltransferase sugar-binding region containing DXD motif	Gly_transf_sug
h1SMcG0001691	h1SMcT0001691.1	hconf	SMEST059799001.1	MSTRG.17885	-	SMEST059799001.1	MSTRG.17885	-	-	Glycosyltransferase sugar-binding region containing DXD motif	Gly_transf_sug
h1SMcG0001692	h1SMcT0001692.1	hconf	SMEST059798001.1	MSTRG.17884	-	SMEST059798001.1	MSTRG.17884	dd_Smed_v6_13253_0_1,dd_Smed_v6_13253_0_2,dd_Smed_v6_13253_0_3,dd_Smed_v6_15931_0_1	-	Glycosyltransferase sugar-binding region containing DXD motif	Gly_transf_sug
h1SMcG0001693	h1SMcT0001693.4	hconf	SmMSTRG.17883.1	MSTRG.17883	dd_Smed_v6_13680_0_1	SMEST059797002.1,SmMSTRG.17883.1,SmMSTRG.17883.2,SmMSTRG.17883.3,SmMSTRG.17883.5	MSTRG.17883	dd_Smed_v6_13680_0_1,dd_Smed_v6_13680_0_2	SYT2	transporter activity. It is involved in the biological process described with transport	C2,Ge1_WD40,HMG_box,JAB,TMEM52
h1SMcG0001694	h1SMcT0001694.1	hconf	SmMSTRG.17882.1	MSTRG.17882	dd_Smed_v6_28883_0_1	SMEST059794001.1,SmMSTRG.17882.1	MSTRG.17882	dd_Smed_v6_28883_0_1,dd_Smed_v6_28883_0_2,dd_Smed_v6_69522_0_1	Shaw	BTB/POZ domain	BTB_2,Ion_trans
h1SMcG0001695	h1SMcT0001695.1	other	-	-	-	-	-	-	-	Reverse transcriptase (RNA-dependent DNA polymerase)	Peptidase_C48,RVT_1
h1SMcG0001696	h1SMcT0001696.1	hconf	SMEST059792001.1	MSTRG.17881	-	SMEST059792001.1	MSTRG.17881	-	-	-	-
h1SMcG0001697	h1SMcT0001697.1	other	-	-	-	SMEST055153002.1	SMESG000055153.1	-	-	K02A2.6-like	BESS,Baculo_F,Dimer_Tnp_hAT,MADF_DNA_bdg,Macro,RVP,RVT_1,Retrotrans_gag,rve,zf-CCHC,zf-H2C2
h1SMcG0001698	h1SMcT0001698.1	hconf	SmMSTRG.17880.2	MSTRG.17880	dd_Smed_v6_16359_0_1	SMEST059785001.1,SmMSTRG.17880.2,SmMSTRG.17880.3	MSTRG.17880	dd_Smed_v6_16359_0_1	-	-	-
h1SMcG0001699	h1SMcT0001699.1	hconf	SMEST059781001.1	MSTRG.17879	dd_Smed_v6_12332_0_1	SMEST059781001.1	MSTRG.17879	dd_Smed_v6_12332_0_1	-	-	-
h1SMcG0001700	h1SMcT0001700.1	hconf	SMEST059770001.1	MSTRG.17877	dd_Smed_v6_17436_0_1	SMEST059770001.1	MSTRG.17877	dd_Smed_v6_17436_0_1	-	-	-
h1SMcG0001701	h1SMcT0001701.1	hconf	-	-	dd_Smed_v6_49366_0_2	-	-	dd_Smed_v6_49366_0_1,dd_Smed_v6_49366_0_2,dd_Smed_v6_76137_0_1	NPSR1	Vasopressin receptor activity. It is involved in the biological process described with G-protein coupled receptor signaling pathway	7tm_1,Trypsin
h1SMcG0001702	h1SMcT0001702.1	hconf	SMEST059757001.1	MSTRG.17874	dd_Smed_v6_3071_0_1	SMEST059757001.1,SmMSTRG.17874.2,SmMSTRG.17874.3,SmMSTRG.17874.6,SmMSTRG.17874.7,SmMSTRG.17874.7	MSTRG.17874	dd_Smed_v6_3071_0_1	CLCN7	voltage-gated chloride channel activity	CBS,Voltage_CLC
h1SMcG0001703	h1SMcT0001703.1	hconf	SmMSTRG.17873.4	MSTRG.17873	dd_Smed_v6_10751_0_1	SMEST059754001.1,SmMSTRG.17873.2,SmMSTRG.17873.2,SmMSTRG.17873.3,SmMSTRG.17873.3,SmMSTRG.17873.4,SmMSTRG.17873.5,SmMSTRG.17873.5,SmMSTRG.17873.6,SmMSTRG.17873.6,SmMSTRG.17873.6,SmMSTRG.17873.7,SmMSTRG.17873.8,SmMSTRG.17873.8,SmMSTRG.17873.9	MSTRG.17873	dd_Smed_v6_10751_0_1	TRIM37	MATH domain	MATH,zf-B_box
h1SMcG0001704	h1SMcT0001704.1	hconf	SMEST059753001.1	MSTRG.17870	dd_Smed_v6_11075_0_1	SMEST059753001.1,SmMSTRG.17870.1	MSTRG.17870	dd_Smed_v6_11075_0_1,dd_Smed_v6_20931_0_1	ATXN10	Ataxin 10	Atx10homo_assoc,IFRD
h1SMcG0001705	h1SMcT0001705.1	hconf	SMEST059752001.1	SMESG000059752.1	-	SMEST059752001.1	SMESG000059752.1	-	-	-	-
h1SMcG0001706	h1SMcT0001706.1	hconf	SmMSTRG.17869.1	MSTRG.17869	dd_Smed_v6_5059_0_1	SMEST059731001.1,SMEST059741001.1,SmMSTRG.17869.1	MSTRG.17869	dd_Smed_v6_5059_0_1	COX15	heme a metabolic process	COX15-CtaA,Cyto_heme_lyase,PRKCSH_1,Ribosomal_L31e,Tubulin
h1SMcG0001707	h1SMcT0001707.1	other	-	-	-	-	-	-	-	Transposase IS4	DDE_Tnp_1_7,Tnp_zf-ribbon_2
h1SMcG0001708	h1SMcT0001708.1	hconf	SMEST059705001.1	MSTRG.17866	dd_Smed_v6_74072_0_1	SMEST059705001.1	MSTRG.17866	dd_Smed_v6_52087_0_1,dd_Smed_v6_74072_0_1	GPRNNA1	G-protein coupled receptor activity. It is involved in the biological process described with G-protein coupled receptor signaling pathway	7TM_GPCR_Srw,7tm_1
h1SMcG0001709	h1SMcT0001709.2	hconf	SMEST059704004.1	MSTRG.17867	-	SMEST059704004.1,SmMSTRG.17867.4,SmMSTRG.17867.4,SmMSTRG.17867.5,SmMSTRG.17867.5	MSTRG.17867	dd_Smed_v6_20159_0_3	DCDC2	Doublecortin domain containing 2	DCX,IQ
h1SMcG0001710	h1SMcT0001710.1	hconf	SMEST059703001.1	MSTRG.17868	dd_Smed_v6_3378_0_1	SMEST059703001.1,SMEST059703002.1,SMEST059703003.1,SmMSTRG.17868.1,SmMSTRG.17868.2	MSTRG.17868	dd_Smed_v6_3378_0_1	HUWE1	ubiquitin-protein transferase activity	DUF4414,DUF908,DUF913,HECT,UBA,WWE
h1SMcG0001711	h1SMcT0001711.1	other	-	-	dd_Smed_v6_16239_0_3	SMEST002061001.1,SMEST003381001.1,SMEST030262001.1,SMEST069362002.1	SMESG000002061.1,SMESG000003381.1,SMESG000030262.1,MSTRG.19144	dd_Smed_v6_16239_0_1,dd_Smed_v6_16239_0_2,dd_Smed_v6_16239_0_3,dd_Smed_v6_16239_0_4,dd_Smed_v6_16239_0_5,dd_Smed_v6_23820_0_3,dd_Smed_v6_26127_0_1	-	Transposase	DDE_3,HTH_Tnp_Tc3_2
h1SMcG0001712	h1SMcT0001712.1	hconf	SMEST059697001.1	MSTRG.17862	dd_Smed_v6_2296_0_1	SMEST059697001.1	MSTRG.17862	dd_Smed_v6_2296_0_1	PFDN4	Binds specifically to cytosolic chaperonin (c-CPN) and transfers target proteins to it. Binds to nascent polypeptide chain and promotes folding in an environment in which there are many competing pathways for nonnative proteins	Prefoldin_2,zf-LITAF-like
h1SMcG0001713	h1SMcT0001713.2	hconf	SmMSTRG.17860.1	MSTRG.17860	dd_Smed_v6_18732_0_1	SmMSTRG.17860.1,SmMSTRG.17860.2,SmMSTRG.17860.2,SmMSTRG.17860.3,SmMSTRG.17860.3,SmMSTRG.17860.7	MSTRG.17860	dd_Smed_v6_18732_0_1	-	-	-
h1SMcG0001714	h1SMcT0001714.1	hconf	SMEST059684001.1	MSTRG.17859	dd_Smed_v6_8416_0_1	SMEST059684001.1	MSTRG.17859	dd_Smed_v6_49631_0_1,dd_Smed_v6_8416_0_1	EIF2D	Translation initiation factor activity. It is involved in the biological process described with translational initiation	PUA,SUI1,SWIB
h1SMcG0001715	h1SMcT0001715.3	hconf	SMEST059675001.1	MSTRG.17858	dd_Smed_v6_3801_0_1	SMEST059675001.1,SMEST059675002.1,SmMSTRG.17858.1,SmMSTRG.17858.2	MSTRG.17858	dd_Smed_v6_3801_0_1	DYNC1LI1	1, light intermediate chain	DLIC,MARVEL
h1SMcG0001716	h1SMcT0001716.1	other	-	-	-	-	-	-	-	-	-
h1SMcG0001717	h1SMcT0001717.1	hconf	SMEST059672001.1	MSTRG.17856	dd_Smed_v6_5681_0_1	SMEST059672001.1	MSTRG.17856	dd_Smed_v6_5681_0_1	BCCIP	Belongs to the BCP1 family	BCIP
h1SMcG0001718	h1SMcT0001718.2	hconf	SmMSTRG.17857.4	MSTRG.17857	dd_Smed_v6_11969_0_2	SMEST059669001.1,SMEST059669002.1,SmMSTRG.17857.10,SmMSTRG.17857.10,SmMSTRG.17857.3,SmMSTRG.17857.3,SmMSTRG.17857.4,SmMSTRG.17857.5,SmMSTRG.17857.6,SmMSTRG.17857.7,SmMSTRG.17857.7,SmMSTRG.17857.8,SmMSTRG.17857.9	MSTRG.17857	dd_Smed_v6_11969_0_1,dd_Smed_v6_11969_0_2,dd_Smed_v6_11969_0_3	RAB11FIP4	RAB11 family interacting protein 4 (class II)	EF-hand_1,EF-hand_8,RBD-FIP,bZIP_2
h1SMcG0001719	h1SMcT0001719.1	hconf	SmMSTRG.17855.1	MSTRG.17855	dd_Smed_v6_1236_0_1	SMEST059668001.1,SmMSTRG.17855.1	MSTRG.17855	dd_Smed_v6_1236_0_1	NTMT1	N-terminal Xaa-Pro-Lys N-methyltransferase 1	CutA1,Methyltransf_PK
h1SMcG0001720	h1SMcT0001720.1	hconf	-	-	-	SMEST078863001.1	-	-	-	-	Pox_A32
h1SMcG0001721	h1SMcT0001721.1	hconf	SMEST059642001.1	MSTRG.17854	dd_Smed_v6_16281_0_1	SMEST059642001.1,SmMSTRG.17854.2,SmMSTRG.17854.2	MSTRG.17854	dd_Smed_v6_16281_0_1,dd_Smed_v6_16281_0_2	-	-	-
h1SMcG0001722	h1SMcT0001722.1	hconf	SMEST059633001.1	MSTRG.17848	dd_Smed_v6_8820_0_1	SMEST059633001.1,SmMSTRG.17848.2	MSTRG.17848	dd_Smed_v6_8820_0_1	ISL1	Homeobox KN domain	Homeobox,LIM
h1SMcG0001723	h1SMcT0001723.4	hconf	SMEST059632002.1	MSTRG.17850	dd_Smed_v6_6358_0_1	SMEST059632001.1,SMEST059632002.1,SmMSTRG.17850.3,SmMSTRG.17850.4,SmMSTRG.17850.5,SmMSTRG.17850.5,SmMSTRG.17850.6,SmMSTRG.17850.7,SmMSTRG.17850.8	MSTRG.17850	dd_Smed_v6_6358_0_1	C2CD2	Protein kinase C conserved region 2 (CalB)	C1_1,C2,TIL
h1SMcG0001724	h1SMcT0001724.1	other	-	-	-	-	-	-	-	K02A2.6-like	BESS,Baculo_F,Dimer_Tnp_hAT,MADF_DNA_bdg,Macro,RVP,RVT_1,Retrotrans_gag,rve,zf-CCHC,zf-H2C2
h1SMcG0001725	h1SMcT0001725.1	hconf	SMEST059621001.1	MSTRG.17845	dd_Smed_v6_9834_0_1	SMEST059621001.1	MSTRG.17845	dd_Smed_v6_9834_0_1	-	-	-
h1SMcG0001726	h1SMcT0001726.1	other	-	-	-	-	-	-	-	-	-
h1SMcG0001727	h1SMcT0001727.1	hconf	SMEST059617001.1	MSTRG.17843	dd_Smed_v6_62414_0_1	SMEST059617001.1	MSTRG.17843	dd_Smed_v6_62414_0_1	-	-	-
h1SMcG0001728	h1SMcT0001728.1	hconf	SMEST059614001.1	MSTRG.17842	dd_Smed_v6_10103_0_1	SMEST059614001.1,SmMSTRG.17842.1,SmMSTRG.17842.2,SmMSTRG.17842.3	MSTRG.17842	dd_Smed_v6_10103_0_1	RREB1	Ras responsive element binding protein	zf-C2H2,zf-C2H2_4,zf-C2H2_6,zf-H2C2_5
h1SMcG0001729	h1SMcT0001729.2	hconf	SMEST059607001.1	MSTRG.17841	dd_Smed_v6_18176_0_1	SMEST059607001.1,SmMSTRG.17841.10,SmMSTRG.17841.11,SmMSTRG.17841.12,SmMSTRG.17841.2,SmMSTRG.17841.2,SmMSTRG.17841.3,SmMSTRG.17841.3,SmMSTRG.17841.4,SmMSTRG.17841.5,SmMSTRG.17841.6,SmMSTRG.17841.6,SmMSTRG.17841.6,SmMSTRG.17841.7,SmMSTRG.17841.8,SmMSTRG.17841.9,SmMSTRG.17841.9,SmMSTRG.17841.9	MSTRG.17841	dd_Smed_v6_18176_0_1,dd_Smed_v6_18176_0_2	DPY19L3	Dpy-19-like 3 (C. elegans)	Dpy19
h1SMcG0001730	h1SMcT0001730.1	hconf	SMEST059604001.1	MSTRG.17836	-	SMEST059604001.1	MSTRG.17836	-	admp	Anti-dorsalizing morphogenic protein	TGF_beta,TGFb_propeptide
h1SMcG0001731	h1SMcT0001731.1	other	-	-	-	-	-	-	-	Ribonuclease H protein	DDE_3,Dynamin_N,Exo_endo_phos,Exo_endo_phos_2,Peptidase_C48,RVT_1,RVT_3,TMEM237,rve,zf-CCHC
h1SMcG0001732	h1SMcT0001732.1	other	-	-	-	-	-	-	-	Transposase IS4	DDE_Tnp_1_7,Tnp_zf-ribbon_2
h1SMcG0001733	h1SMcT0001733.1	other	-	-	dd_Smed_v6_14086_0_1	-	-	dd_Smed_v6_14086_0_1	-	-	-
h1SMcG0001734	h1SMcT0001734.1	hconf	SMEST009649002.1	SMESG000009649.1	-	SMEST007028001.1,SMEST009649002.1,SMEST060944001.1,SMEST069360002.1	SMESG000009649.1,SMESG000060944.1,SMESG000069360.1	-	-	-	-
h1SMcG0001735	h1SMcT0001735.1	hconf	SMEST059598001.1	MSTRG.17836	-	SMEST059598001.1,SMEST059598002.1,SmMSTRG.17836.1,SmMSTRG.17836.4,SmMSTRG.17836.4	MSTRG.17836	-	admp	Transforming growth factor-beta (TGF-beta) family	TGF_beta,TGFb_propeptide
h1SMcG0001736	h1SMcT0001736.1	hconf	SMEST059596001.1	MSTRG.17835	dd_Smed_v6_12939_2_1	SMEST059595001.1,SMEST059596001.1,SmMSTRG.17834.1	MSTRG.17835	dd_Smed_v6_12939_2_1	admp	Transforming growth factor-beta (TGF-beta) family	TGF_beta,TGFb_propeptide
h1SMcG0001737	h1SMcT0001737.1	hconf	SmMSTRG.17834.3	MSTRG.17834	-	SMEST059595001.1,SmMSTRG.17834.1,SmMSTRG.17834.3	MSTRG.17834	-	-	RNAse P Rpr2/Rpp21/SNM1 subunit domain	Rpr2
h1SMcG0001738	h1SMcT0001738.1	hconf	SMEST059575001.1	MSTRG.17833	dd_Smed_v6_7061_0_1	SMEST059575001.1,SmMSTRG.17833.1,SmMSTRG.17833.1,SmMSTRG.17833.1,SmMSTRG.17833.1,SmMSTRG.17833.2,SmMSTRG.17833.4,SmMSTRG.17833.4,SmMSTRG.17833.5,SmMSTRG.17833.5,SmMSTRG.17833.6,SmMSTRG.17833.6,SmMSTRG.17833.7,SmMSTRG.17833.8	MSTRG.17833	dd_Smed_v6_7061_0_1,dd_Smed_v6_7061_0_2	MMS19	MMS19 nucleotide excision repair	Cnd3,HEAT_2,IRS,MMS19_C,MMS19_N,PH,adh_short
h1SMcG0001739	h1SMcT0001739.1	hconf	SMEST059574002.1	MSTRG.17831	dd_Smed_v6_2342_0_1	SMEST059574002.1,SmMSTRG.17831.2	MSTRG.17831	dd_Smed_v6_2342_0_1	-	F5/8 type C domain	B_lectin,F5_F8_type_C,Gal-bind_lectin,Laminin_G_3,PAN_4,Pentaxin
h1SMcG0001740	h1SMcT0001740.1	hconf	SMEST059573001.1	MSTRG.17830	dd_Smed_v6_2965_0_1	SMEST059573001.1,SmMSTRG.17830.2,SmMSTRG.17830.3,SmMSTRG.17830.4	MSTRG.17830	dd_Smed_v6_2965_0_1	G6PD	Catalyzes the rate-limiting step of the oxidative pentose-phosphate pathway, which represents a route for the dissimilation of carbohydrates besides glycolysis	G6PD_C,G6PD_N,HTH_23,HTH_Tnp_Tc3_2,RabGAP-TBC
h1SMcG0001741	h1SMcT0001741.1	hconf	SmMSTRG.17829.2	MSTRG.17829	dd_Smed_v6_21060_0_2	SMEST059571001.1,SmMSTRG.17829.2	MSTRG.17829	dd_Smed_v6_21060_0_1,dd_Smed_v6_21060_0_2	HTR1A	G-protein coupled receptor activity. It is involved in the biological process described with G-protein coupled receptor signaling pathway	7tm_1,MADF_DNA_bdg
h1SMcG0001742	h1SMcT0001742.1	hconf	SMEST059569001.1	MSTRG.17827	dd_Smed_v6_7331_0_1	SMEST059569001.1	MSTRG.17827	dd_Smed_v6_7331_0_1	-	regulation of acid-sensing ion channel activity	Band_7
h1SMcG0001743	h1SMcT0001743.1	other	-	-	-	-	-	-	LARP1B	Domain in the RNA-binding Lupus La protein; unknown function	DDE_Tnp_1_7,La,zf-CCHC
h1SMcG0001744	h1SMcT0001744.1	other	-	-	-	-	-	-	-	-	DNA_pol_B_2
h1SMcG0001745	h1SMcT0001745.1	hconf	SMEST059564001.1	SMESG000059564.1	dd_Smed_v6_67773_0_1	SMEST059564001.1	SMESG000059564.1	dd_Smed_v6_67773_0_1,dd_Smed_v6_84504_0_1	-	-	-
h1SMcG0001746	h1SMcT0001746.1	other	-	-	-	-	-	-	-	DDE superfamily endonuclease	DDE_1,HTH_Tnp_Tc5
h1SMcG0001747	h1SMcT0001747.1	hconf	SMEST059561002.1	MSTRG.17826	dd_Smed_v6_13891_0_1	SMEST059561002.1,SmMSTRG.17826.2,SmMSTRG.17826.2	MSTRG.17826	dd_Smed_v6_13891_0_1	ALKBH8	Hypothetical methyltransferase	2OG-FeII_Oxy_2,DUF1891,MTABC_N,Methyltransf_11,Methyltransf_25,RRM_1
h1SMcG0001748	h1SMcT0001748.7	hconf	SmMSTRG.17825.2	MSTRG.17825	dd_Smed_v6_1566_1_1	SMEST059552001.1,SmMSTRG.17825.1,SmMSTRG.17825.10,SmMSTRG.17825.11,SmMSTRG.17825.12,SmMSTRG.17825.2,SmMSTRG.17825.3,SmMSTRG.17825.5,SmMSTRG.17825.6,SmMSTRG.17825.7,SmMSTRG.17825.8,SmMSTRG.17825.9	MSTRG.17825	dd_Smed_v6_1566_1_1	RBM4B	RNA binding motif protein	RRM_1,zf-CCHC
h1SMcG0001749	h1SMcT0001749.1	other	-	-	dd_Smed_v6_7373_0_8	-	-	dd_Smed_v6_21119_0_1,dd_Smed_v6_21119_0_4,dd_Smed_v6_26785_0_1,dd_Smed_v6_26785_0_3,dd_Smed_v6_26785_0_5,dd_Smed_v6_7373_0_6,dd_Smed_v6_7373_0_8	-	-	-
h1SMcG0001750	h1SMcT0001750.1	hconf	SMEST059546001.1	MSTRG.17822	dd_Smed_v6_1032_0_1	SMEST059546001.1,SmMSTRG.17822.1,SmMSTRG.17822.3	MSTRG.17822	dd_Smed_v6_1032_0_1	CREB3L2	Cyclic AMP-responsive element-binding protein 3-like protein	bZIP_1
h1SMcG0001751	h1SMcT0001751.1	hconf	SMEST059543001.1	MSTRG.17822	dd_Smed_v6_7123_0_1	SMEST059543001.1,SmMSTRG.17822.1,SmMSTRG.17822.1	MSTRG.17822	dd_Smed_v6_7123_0_1	SMC2	Structural maintenance of chromosomes	SMC_N,SMC_hinge,Thioredoxin
h1SMcG0001752	h1SMcT0001752.1	hconf	SMEST054206001.1	SMESG000059537.1	-	SMEST054206001.1,SMEST059537002.1	SMESG000054206.1,SMESG000059537.1	-	-	-	-
h1SMcG0001753	h1SMcT0001753.1	hconf	-	-	-	-	-	-	-	-	-
h1SMcG0001754	h1SMcT0001754.1	other	-	-	-	SmMSTRG.10185.1	MSTRG.10185	-	-	-	-
h1SMcG0001755	h1SMcT0001755.1	hconf	-	-	-	-	-	-	-	Reverse transcriptase (RNA-dependent DNA polymerase)	Peptidase_C48,RVT_1
h1SMcG0001756	h1SMcT0001756.1	hconf	SmMSTRG.17821.2	MSTRG.17821	dd_Smed_v6_12394_0_1	SMEST059518001.1,SmMSTRG.17821.2,SmMSTRG.17821.3	MSTRG.17821	dd_Smed_v6_12394_0_1	-	-	-
h1SMcG0001757	h1SMcT0001757.1	hconf	SMEST059509002.1	MSTRG.17818	dd_Smed_v6_6710_0_1	SMEST059509001.1,SMEST059509002.1,SmMSTRG.17818.1	MSTRG.17818	dd_Smed_v6_6710_0_1	-	Low-density lipoprotein receptor domain class A	Ldl_recept_a
h1SMcG0001758	h1SMcT0001758.1	other	-	-	-	-	-	-	-	-	-
h1SMcG0001759	h1SMcT0001759.1	hconf	SMEST059500001.1	MSTRG.17815	dd_Smed_v6_7499_0_2	SMEST059500001.1,SmMSTRG.17815.1,SmMSTRG.17815.2,SmMSTRG.17815.3	MSTRG.17815	dd_Smed_v6_7499_0_1,dd_Smed_v6_7499_0_2	KANK4	KN motif	Ank,Ank_2,Ank_3,Ank_4,Ank_5,KN_motif
h1SMcG0001760	h1SMcT0001760.1	other	-	-	-	-	-	-	-	-	-
h1SMcG0001761	h1SMcT0001761.2	hconf	SmMSTRG.17814.3	MSTRG.17814	dd_Smed_v6_7355_0_1	SMEST059492001.1,SmMSTRG.17814.1,SmMSTRG.17814.2,SmMSTRG.17814.3	MSTRG.17814	dd_Smed_v6_7355_0_1	ZDHHC4	protein-cysteine S-acyltransferase activity	DHHC
h1SMcG0001762	h1SMcT0001762.1	hconf	SmMSTRG.17813.1	MSTRG.17813	dd_Smed_v6_30088_0_1	SMEST059975001.1,SmMSTRG.17813.1	MSTRG.17813	dd_Smed_v6_30088_0_1	-	SPA1-related	Pkinase,Pkinase_Tyr,WD40
h1SMcG0001763	h1SMcT0001763.1	hconf	SMEST059971001.1	MSTRG.17812	dd_Smed_v6_92629_0_1	SMEST059971001.1	MSTRG.17812	dd_Smed_v6_92629_0_1	TTC29	Tetratricopeptide repeat	TPR_12,TPR_16,TPR_4,TPR_6,TPR_7,TPR_8
h1SMcG0001764	h1SMcT0001764.1	hconf	SMEST059969001.1	MSTRG.17811	dd_Smed_v6_75258_0_1	SMEST059969001.1	MSTRG.17811	dd_Smed_v6_41038_0_1,dd_Smed_v6_75258_0_1	PRKAR2B	Camp-dependent protein kinase type	RIIa,cNMP_binding
h1SMcG0001765	h1SMcT0001765.1	hconf	SMEST059949003.1	MSTRG.17809	dd_Smed_v6_3563_0_1	SMEST059949001.1,SMEST059949003.1	MSTRG.17809	dd_Smed_v6_3563_0_1	FAM210A	Protein of unknown function (DUF1279)	CN_hydrolase,DUF1279,DUF229,MyTH4,Peptidase_M2,RhoGAP,WW
h1SMcG0001766	h1SMcT0001766.1	hconf	SmMSTRG.17805.2	MSTRG.17805	dd_Smed_v6_13727_0_1	SMEST030252001.1,SMEST030269001.1,SMEST059945001.1,SMEST059950001.1,SmMSTRG.17805.2	MSTRG.9613,MSTRG.9615,MSTRG.17805,MSTRG.17808	dd_Smed_v6_13727_0_1	PRIM2	DNA primase activity	DNA_primase_lrg
h1SMcG0001767	h1SMcT0001767.1	other	-	-	-	-	-	-	-	-	-
h1SMcG0001768	h1SMcT0001768.1	hconf	SmMSTRG.17803.3	MSTRG.17803	dd_Smed_v6_9512_0_1	SMEST059932001.1,SmMSTRG.17803.2,SmMSTRG.17803.3,SmMSTRG.17803.4,SmMSTRG.17803.4	MSTRG.17803	dd_Smed_v6_9512_0_1	-	NF-kappaB binding	DUF167,HGTP_anticodon2,Pkinase,RWD,tRNA-synt_His,zf-RING_11,zf-RING_2
h1SMcG0001769	h1SMcT0001769.1	other	-	-	-	-	-	-	-	-	-
h1SMcG0001770	h1SMcT0001770.1	other	-	-	-	-	-	-	traf3	Toll signaling pathway	zf-C3HC4,zf-C3HC4_2,zf-TRAF
h1SMcG0001771	h1SMcT0001771.1	hconf	SmMSTRG.17807.4	MSTRG.17807	dd_Smed_v6_10460_0_1	SMEST059926001.1,SMEST059927003.1,SMEST059927004.1,SmMSTRG.17807.1,SmMSTRG.17807.1,SmMSTRG.17807.1,SmMSTRG.17807.1,SmMSTRG.17807.1,SmMSTRG.17807.3,SmMSTRG.17807.3,SmMSTRG.17807.3,SmMSTRG.17807.4,SmMSTRG.17807.4,SmMSTRG.17807.4,SmMSTRG.17807.4,SmMSTRG.17807.5,SmMSTRG.17807.5,SmMSTRG.17807.5,SmMSTRG.17807.5,SmMSTRG.17807.5,SmMSTRG.17807.6,SmMSTRG.17807.6,SmMSTRG.17807.6,SmMSTRG.17807.6,SmMSTRG.1780…	MSTRG.17807	dd_Smed_v6_10460_0_1,dd_Smed_v6_10460_0_2	LOXHD1	catalase activity	PLAT
h1SMcG0001772	h1SMcT0001772.2	hconf	SMEST059920001.1	MSTRG.17800	dd_Smed_v6_3009_0_1	SMEST059920001.1,SMEST059920002.1,SmMSTRG.17800.1,SmMSTRG.17800.4,SmMSTRG.17800.5,SmMSTRG.17800.6	MSTRG.17800	dd_Smed_v6_3009_0_1	UBTD2	ubiquitin	UBD,ubiquitin
h1SMcG0001773	h1SMcT0001773.1	hconf	SMEST059911001.1	MSTRG.17799	dd_Smed_v6_5151_0_1	SMEST059911001.1	MSTRG.17799	dd_Smed_v6_5151_0_1	WDR70	WD repeat domain 70	Aldo_ket_red,EGF,Lectin_C,Nicastrin,WD40
h1SMcG0001774	h1SMcT0001774.1	other	-	-	-	-	-	dd_Smed_v6_54114_0_1,dd_Smed_v6_55576_0_1	-	-	-
h1SMcG0001775	h1SMcT0001775.1	hconf	SMEST059889002.1	MSTRG.17801	dd_Smed_v6_2209_0_1	SMEST059889002.1,SmMSTRG.17801.10,SmMSTRG.17801.10,SmMSTRG.17801.11,SmMSTRG.17801.2,SmMSTRG.17801.3,SmMSTRG.17801.3,SmMSTRG.17801.3,SmMSTRG.17801.3,SmMSTRG.17801.4,SmMSTRG.17801.4,SmMSTRG.17801.4,SmMSTRG.17801.5,SmMSTRG.17801.6,SmMSTRG.17801.6,SmMSTRG.17801.7,SmMSTRG.17801.7,SmMSTRG.17801.8,SmMSTRG.17801.9,SmMSTRG.17801.9	MSTRG.17801	dd_Smed_v6_2209_0_1	DLG5	Guanylate kinase	CARD,Guanylate_kin,PDZ,SH3_2,Takusan,dbPDZ_assoc
h1SMcG0001776	h1SMcT0001776.1	hconf	SMEST059878001.1	MSTRG.17797	dd_Smed_v6_1477_1_1	SMEST059878001.1,SmMSTRG.17797.1	MSTRG.17797	dd_Smed_v6_1477_1_1	-	F5/8 type C domain	B_lectin,F5_F8_type_C,Gal-bind_lectin,PAN_4
h1SMcG0001777	h1SMcT0001777.1	other	-	-	-	-	-	-	-	-	-
h1SMcG0001778	h1SMcT0001778.5	hconf	SMEST059689001.1	MSTRG.17798	dd_Smed_v6_1822_0_1	SMEST059689001.1,SMEST059689003.1,SmMSTRG.17798.3,SmMSTRG.17798.4,SmMSTRG.17798.5,SmMSTRG.17798.6,SmMSTRG.17798.7,SmMSTRG.17798.8,SmMSTRG.17798.9	MSTRG.17798	dd_Smed_v6_1822_0_1	SFSWAP	splicing factor, suppressor of white-apricot	DRY_EERY,MIOX,Surp
h1SMcG0001779	h1SMcT0001779.1	other	SMEST075210001.1	SMESG000075210.1	-	SMEST059678001.1,SMEST075210001.1	SMESG000059678.1,SMESG000075210.1	-	-	-	-
h1SMcG0001780	h1SMcT0001780.1	hconf	SMEST059667001.1	SMESG000059667.1	-	SMEST059667001.1	SMESG000059667.1	-	VWF	Von Willebrand factor	Anoct_dimer,Anoctamin,C8,Cys_knot,F5_F8_type_C,Ldl_recept_a,Mucin2_WxxW,TIL,TSP_1,VWA,VWA_N2,VWC,VWD
h1SMcG0001781	h1SMcT0001781.1	other	-	-	-	-	-	-	-	-	-
h1SMcG0001782	h1SMcT0001782.1	hconf	SMEST059645001.1	MSTRG.17795	dd_Smed_v6_8367_0_1	SMEST059645001.1,SmMSTRG.17795.2,SmMSTRG.17795.3,SmMSTRG.17795.4,SmMSTRG.17795.5	MSTRG.17795	dd_Smed_v6_8367_0_1	CDC34	protein K48-linked ubiquitination	POLO_box,UQ_con
h1SMcG0001783	h1SMcT0001783.2	hconf	SMEST059623001.1	MSTRG.17796	dd_Smed_v6_10018_0_2	SMEST059623001.1,SMEST059623002.1,SmMSTRG.17796.10,SmMSTRG.17796.10,SmMSTRG.17796.11,SmMSTRG.17796.11,SmMSTRG.17796.12,SmMSTRG.17796.12,SmMSTRG.17796.13,SmMSTRG.17796.13,SmMSTRG.17796.15,SmMSTRG.17796.15,SmMSTRG.17796.16,SmMSTRG.17796.3,SmMSTRG.17796.3,SmMSTRG.17796.4,SmMSTRG.17796.4,SmMSTRG.17796.5,SmMSTRG.17796.5,SmMSTRG.17796.5,SmMSTRG.17796.6,SmMSTRG.17796.7,SmMSTRG.17796.7,SmMSTRG.17796.7,Sm…	MSTRG.17796	dd_Smed_v6_10018_0_1,dd_Smed_v6_10018_0_2	TTI1	TELO2-interacting protein 1 homolog	-
h1SMcG0001784	h1SMcT0001784.1	hconf	SMEST059612001.1	MSTRG.17792	dd_Smed_v6_11117_0_1	SMEST059612001.1	MSTRG.17792	dd_Smed_v6_11117_0_1	PWWP2A	chromatin binding	PWWP
h1SMcG0001785	h1SMcT0001785.3	hconf	SmMSTRG.17790.1	MSTRG.17790	dd_Smed_v6_7602_0_1	SMEST059578001.1,SMEST059578002.1,SmMSTRG.17790.1,SmMSTRG.17790.2,SmMSTRG.17790.5	MSTRG.17790	dd_Smed_v6_7602_0_1	NAMPT	nicotinamide phosphoribosyltransferase activity	NAPRTase
h1SMcG0001786	h1SMcT0001786.1	other	-	-	-	-	-	-	-	-	-
h1SMcG0001787	h1SMcT0001787.1	hconf	SMEST059955001.1	MSTRG.17788	dd_Smed_v6_4908_0_1	SMEST059955001.1,SmMSTRG.17788.2,SmMSTRG.17788.2,SmMSTRG.17788.2	MSTRG.17788	dd_Smed_v6_4908_0_1	CFAP61	Cilia and flagella associated protein 61	DUF4821,Pyr_redox_2
h1SMcG0001788	h1SMcT0001788.2	hconf	SmMSTRG.17787.1	MSTRG.17787	-	SMEST059823001.1,SmMSTRG.17787.1,SmMSTRG.17787.3,SmMSTRG.17787.4,SmMSTRG.17787.5,SmMSTRG.17787.5,SmMSTRG.17787.5,SmMSTRG.17787.6,SmMSTRG.17787.6,SmMSTRG.17787.7,SmMSTRG.17787.7,SmMSTRG.17787.7,SmMSTRG.17787.8,SmMSTRG.17787.9	MSTRG.17787	-	-	-	-
h1SMcG0001789	h1SMcT0001789.1	other	-	-	-	-	-	-	-	-	-
h1SMcG0001790	h1SMcT0001790.4	hconf	-	-	-	-	-	-	RFT1	RFT1 homolog	Exo_endo_phos_2,Rft-1
h1SMcG0001791	h1SMcT0001791.1	hconf	-	-	dd_Smed_v6_10709_0_1	-	-	dd_Smed_v6_10709_0_1	TMEM242	Protein of unknown function (DUF1358)	DUF1358
h1SMcG0001792	h1SMcT0001792.1	hconf	SmMSTRG.8367.1	MSTRG.8367	dd_Smed_v6_86556_0_1	SMEST023626001.1,SmMSTRG.8367.1,SmMSTRG.8367.3,SmMSTRG.8367.3	MSTRG.8367	dd_Smed_v6_51644_0_1,dd_Smed_v6_86556_0_1	-	-	-
h1SMcG0001793	h1SMcT0001793.1	other	-	-	-	-	-	-	-	-	-
h1SMcG0001794	h1SMcT0001794.1	other	-	-	dd_Smed_v6_26260_0_2	SmMSTRG.8166.6	-	dd_Smed_v6_14912_0_5,dd_Smed_v6_17687_0_4,dd_Smed_v6_17687_0_5,dd_Smed_v6_25620_0_1,dd_Smed_v6_26260_0_1,dd_Smed_v6_26260_0_2	-	-	DUF659,zf-BED
h1SMcG0001795	h1SMcT0001795.1	other	-	-	-	-	-	-	-	-	-
h1SMcG0001796	h1SMcT0001796.1	hconf	SMEST023579002.1	MSTRG.8371	dd_Smed_v6_8210_0_1	SMEST023579001.1,SMEST023579002.1,SmMSTRG.8371.10,SmMSTRG.8371.10,SmMSTRG.8371.10,SmMSTRG.8371.11,SmMSTRG.8371.12,SmMSTRG.8371.3,SmMSTRG.8371.3,SmMSTRG.8371.4,SmMSTRG.8371.5,SmMSTRG.8371.5,SmMSTRG.8371.5,SmMSTRG.8371.6,SmMSTRG.8371.6,SmMSTRG.8371.7,SmMSTRG.8371.7,SmMSTRG.8371.8	MSTRG.8371	dd_Smed_v6_8210_0_1	EIF2AK4	It is involved in the biological process described with protein phosphorylation	HGTP_anticodon2,Pkinase,Pkinase_Tyr,RWD,tRNA-synt_His
h1SMcG0001797	h1SMcT0001797.2	hconf	SMEST023584001.1	MSTRG.8379	dd_Smed_v6_4439_0_1	SMEST023584001.1,SmMSTRG.8379.2,SmMSTRG.8379.2,SmMSTRG.8379.2	MSTRG.8379	dd_Smed_v6_4439_0_1	ADCY1	Belongs to the adenylyl cyclase class-4 guanylyl cyclase family	AC_N,DUF1053,Guanylate_cyc,Thyroglobulin_1
h1SMcG0001798	h1SMcT0001798.1	hconf	SMEST023585001.1	MSTRG.8372	dd_Smed_v6_10761_0_1	SMEST023585001.1,SmMSTRG.8372.3,SmMSTRG.8372.4	MSTRG.8372	dd_Smed_v6_10761_0_1	PRADC1	Protease-associated domain-containing protein 1	PA
h1SMcG0001799	h1SMcT0001799.1	other	SMEST075471001.1	MSTRG.22168	-	SMEST075471001.1,SmMSTRG.8376.3	MSTRG.22168	-	-	RNA polymerase II CTD heptapeptide repeat kinase activity	Pkinase
h1SMcG0001800	h1SMcT0001800.1	other	-	-	-	-	-	-	-	-	-
h1SMcG0001801	h1SMcT0001801.1	hconf	SmMSTRG.8378.1	MSTRG.8378	dd_Smed_v6_5960_0_1	SMEST023600001.1,SmMSTRG.8378.1,SmMSTRG.8378.3	MSTRG.8378	dd_Smed_v6_5960_0_1	PPIL4	Peptidyl-prolyl cis-trans isomerase-like 4	Pro_isomerase,RRM_1
h1SMcG0001802	h1SMcT0001802.2	hconf	SMEST023609001.1	MSTRG.8380	dd_Smed_v6_14134_0_1	SMEST023590001.1,SMEST023609001.1,SMEST023609002.1,SmMSTRG.8376.2,SmMSTRG.8376.2,SmMSTRG.8376.4,SmMSTRG.8376.5,SmMSTRG.8380.3,SmMSTRG.8380.4,SmMSTRG.8380.4,SmMSTRG.8380.5,SmMSTRG.8380.6,SmMSTRG.8380.7,SmMSTRG.8380.8,SmMSTRG.8380.8	MSTRG.8376,MSTRG.8380	dd_Smed_v6_14134_0_1	-	RNA polymerase II CTD heptapeptide repeat kinase activity	Pkinase
h1SMcG0001803	h1SMcT0001803.2	hconf	SMEST023623001.1	MSTRG.8383	dd_Smed_v6_7792_0_2	SMEST023623001.1,SmMSTRG.8383.2,SmMSTRG.8383.2,SmMSTRG.8383.3,SmMSTRG.8383.4,SmMSTRG.8383.5,SmMSTRG.8383.5,SmMSTRG.8383.6,SmMSTRG.8383.6,SmMSTRG.8383.7	MSTRG.8383	dd_Smed_v6_7792_0_1,dd_Smed_v6_7792_0_2	DGKQ	Diacylglycerol kinase theta	C1_1,DAGK_acc,DAGK_cat,RA,Sulfate_transp
h1SMcG0001804	h1SMcT0001804.1	hconf	SmMSTRG.8384.1	MSTRG.8384	dd_Smed_v6_14586_0_1	SMEST023628001.1,SMEST023629002.1,SMEST023630002.1,SMEST023630002.1,SmMSTRG.8384.1,SmMSTRG.8384.10,SmMSTRG.8384.11,SmMSTRG.8384.12,SmMSTRG.8384.12,SmMSTRG.8384.12,SmMSTRG.8384.13,SmMSTRG.8384.14,SmMSTRG.8384.15,SmMSTRG.8384.15,SmMSTRG.8384.16,SmMSTRG.8384.16,SmMSTRG.8384.2,SmMSTRG.8384.2,SmMSTRG.8384.3,SmMSTRG.8384.3,SmMSTRG.8384.3,SmMSTRG.8384.4,SmMSTRG.8384.4,SmMSTRG.8384.5,SmMSTRG.8384.5,SmMST…	MSTRG.8384	dd_Smed_v6_14586_0_1,dd_Smed_v6_14586_0_2,dd_Smed_v6_14586_0_3	ATM	ATM serine threonine kinase	FAT,FATC,PI3_PI4_kinase,TAN
h1SMcG0001805	h1SMcT0001805.1	hconf	SMEST023631001.1	MSTRG.8385	dd_Smed_v6_10169_0_1	SMEST023631001.1,SMEST023631002.1,SmMSTRG.8385.3,SmMSTRG.8385.4,SmMSTRG.8385.5,SmMSTRG.8385.5,SmMSTRG.8385.6,SmMSTRG.8385.6	MSTRG.8385	dd_Smed_v6_10169_0_1	GK	glycerol kinase activity	FGGY_C,FGGY_N,RVT_1
h1SMcG0001806	h1SMcT0001806.1	hconf	SMEST023632002.1	MSTRG.8386	dd_Smed_v6_10785_0_1	SMEST023632001.1,SMEST023632002.1,SmMSTRG.8386.3,SmMSTRG.8386.3,SmMSTRG.8386.4	MSTRG.8386	dd_Smed_v6_10785_0_1	-	structural constituent of cuticle	Col_cuticle_N,Collagen,DAP3,EGF_CA,I-set,Ig_3,Ldl_recept_a,Lectin_C,OLF,VWA
h1SMcG0001807	h1SMcT0001807.4	hconf	SMEST023635001.1	MSTRG.8390	dd_Smed_v6_3360_0_1	SMEST023635001.1,SMEST023635002.1,SMEST023635003.1,SMEST023635004.1,SmMSTRG.8390.13,SmMSTRG.8390.14,SmMSTRG.8390.15,SmMSTRG.8390.21,SmMSTRG.8390.5,SmMSTRG.8390.8,SmMSTRG.8390.9	MSTRG.8390	dd_Smed_v6_3360_0_1,dd_Smed_v6_3360_0_2	-	-	-
h1SMcG0001808	h1SMcT0001808.1	other	-	-	-	-	-	-	-	-	-
h1SMcG0001809	h1SMcT0001809.1	other	-	-	-	-	-	-	-	-	-
h1SMcG0001810	h1SMcT0001810.1	hconf	-	-	-	-	-	-	-	-	-
h1SMcG0001811	h1SMcT0001811.1	hconf	SMEST023649001.1	MSTRG.8387	dd_Smed_v6_184_0_1	SMEST023649001.1	MSTRG.8387	dd_Smed_v6_184_0_1	-	-	-
h1SMcG0001812	h1SMcT0001812.1	hconf	SmMSTRG.8388.2	MSTRG.8388	dd_Smed_v6_2218_0_1	SMEST023655001.1,SmMSTRG.8388.1,SmMSTRG.8388.2	MSTRG.8388	dd_Smed_v6_2218_0_1	CNOT2	CCR4-NOT transcription complex subunit 2	NOT2_3_5
h1SMcG0001813	h1SMcT0001813.4	hconf	SmMSTRG.8394.2	MSTRG.8394	dd_Smed_v6_3886_0_1	SMEST023657001.1,SmMSTRG.8394.1,SmMSTRG.8394.10,SmMSTRG.8394.2,SmMSTRG.8394.3,SmMSTRG.8394.4,SmMSTRG.8394.5,SmMSTRG.8394.6,SmMSTRG.8394.7,SmMSTRG.8394.8,SmMSTRG.8394.9	MSTRG.8394	dd_Smed_v6_3886_0_1	SRRM1	Serine arginine repetitive matrix	ASC,Lipase_GDSL_2,PWI
h1SMcG0001814	h1SMcT0001814.1	hconf	SMEST023661001.1	MSTRG.8393	dd_Smed_v6_13154_0_1	SMEST023661001.1,SmMSTRG.8393.3	MSTRG.8393	dd_Smed_v6_13154_0_1	CXorf65	Putative Interleukin 2 receptor, gamma chain	Il2rg
h1SMcG0001815	h1SMcT0001815.1	hconf	SMEST023662001.1	MSTRG.8395	dd_Smed_v6_12179_0_1	SMEST023662001.1,SMEST062596001.1	MSTRG.8395,MSTRG.18663	dd_Smed_v6_12179_0_1	-	-	-
h1SMcG0001816	h1SMcT0001816.3	hconf	SMEST023665002.1	MSTRG.8398	dd_Smed_v6_903_0_2	SMEST023665002.1,SmMSTRG.8398.2,SmMSTRG.8398.2,SmMSTRG.8398.3,SmMSTRG.8398.4,SmMSTRG.8398.4	MSTRG.8398	dd_Smed_v6_903_0_1,dd_Smed_v6_903_0_2	CCT8	unfolded protein binding	Cpn60_TCP1
h1SMcG0001817	h1SMcT0001817.1	hconf	SMEST023666002.1	MSTRG.8399	dd_Smed_v6_69966_0_1	SMEST023666002.1,SmMSTRG.8399.3	MSTRG.8399	dd_Smed_v6_52417_0_1,dd_Smed_v6_69966_0_1	BEST3	chloride channel activity	Bestrophin
h1SMcG0001818	h1SMcT0001818.1	other	SMEST013386001.1	MSTRG.4828	-	SMEST013386001.1	MSTRG.4828	-	-	-	-
h1SMcG0001819	h1SMcT0001819.1	other	-	-	-	-	-	-	-	-	-
h1SMcG0001820	h1SMcT0001820.1	hconf	SmMSTRG.21995.6	MSTRG.21991	dd_Smed_v6_10186_0_4	SMEST074953002.1,SMEST074964004.1,SMEST075151002.1,SMEST075151005.1,SmMSTRG.21991.1,SmMSTRG.21991.10,SmMSTRG.21991.4,SmMSTRG.21991.5,SmMSTRG.21991.5,SmMSTRG.21991.5,SmMSTRG.21991.6,SmMSTRG.21991.6,SmMSTRG.21991.6,SmMSTRG.21991.7,SmMSTRG.21991.7,SmMSTRG.21991.7,SmMSTRG.21991.8,SmMSTRG.21991.8,SmMSTRG.21991.8,SmMSTRG.21991.9,SmMSTRG.21991.9,SmMSTRG.21995.1,SmMSTRG.21995.11,SmMSTRG.21995.12,SmMSTRG.…	MSTRG.21991,MSTRG.21995	dd_Smed_v6_10186_0_1,dd_Smed_v6_10186_0_2,dd_Smed_v6_10186_0_3,dd_Smed_v6_10186_0_4,dd_Smed_v6_10186_0_5,dd_Smed_v6_10186_0_6	BBS2	negative regulation of appetite by leptin-mediated signaling pathway	BBS2_C,BBS2_Mid,BBS2_N
h1SMcG0001821	h1SMcT0001821.1	hconf	SMEST075206001.1	SMESG000075206.1	-	SMEST074997001.1,SMEST075206001.1	SMESG000074997.1,SMESG000075206.1	-	-	-	-
h1SMcG0001822	h1SMcT0001822.1	hconf	SmMSTRG.21993.1	MSTRG.21993	dd_Smed_v6_3371_0_1	SMEST075064002.1,SmMSTRG.21993.1	MSTRG.21993	dd_Smed_v6_3371_0_1	HSD17B12	hydroxysteroid (17-beta) dehydrogenase 12	adh_short
h1SMcG0001823	h1SMcT0001823.1	hconf	SMEST075150001.1	MSTRG.21997	dd_Smed_v6_1368_0_1	SMEST075150001.1,SMEST075156001.1	MSTRG.21997,MSTRG.21998	dd_Smed_v6_1368_0_1	PFDN2	unfolded protein binding. It is involved in the biological process described with protein folding	Prefoldin_2
h1SMcG0001824	h1SMcT0001824.1	hconf	-	-	-	-	-	-	-	-	-
h1SMcG0001825	h1SMcT0001825.2	hconf	SMEST075158001.1	MSTRG.22000	dd_Smed_v6_5605_0_2	SMEST075158001.1,SmMSTRG.22000.2,SmMSTRG.22000.3,SmMSTRG.22000.4,SmMSTRG.22000.5,SmMSTRG.22000.6	MSTRG.22000	dd_Smed_v6_5605_0_1,dd_Smed_v6_5605_0_2	WBSCR22	Methyltransferase activity. It is involved in the biological process described with metabolic process	Methyltransf_11,Methyltransf_25,WBS_methylT
h1SMcG0001826	h1SMcT0001826.1	hconf	SMEST075160001.1	MSTRG.21999	dd_Smed_v6_13334_0_1	SMEST075160001.1,SmMSTRG.21999.2	MSTRG.21999	dd_Smed_v6_13334_0_1	PLA2G2E	Phospholipase A2, group IIE	Phospholip_A2_1
h1SMcG0001827	h1SMcT0001827.1	hconf	SMEST075164001.1	MSTRG.22003	dd_Smed_v6_6811_0_2	SMEST075164001.1,SmMSTRG.22003.10,SmMSTRG.22003.10,SmMSTRG.22003.11,SmMSTRG.22003.13,SmMSTRG.22003.2,SmMSTRG.22003.2,SmMSTRG.22003.3,SmMSTRG.22003.3,SmMSTRG.22003.4,SmMSTRG.22003.4,SmMSTRG.22003.5,SmMSTRG.22003.5,SmMSTRG.22003.6,SmMSTRG.22003.7,SmMSTRG.22003.8	MSTRG.22003	dd_Smed_v6_13518_0_1,dd_Smed_v6_6811_0_1,dd_Smed_v6_6811_0_2	cle-1	biological adhesion	Collagen,Endostatin,VWA,fn3
h1SMcG0001828	h1SMcT0001828.1	hconf	-	-	-	SmMSTRG.22003.11,SmMSTRG.22003.9	-	-	-	-	-
h1SMcG0001829	h1SMcT0001829.1	hconf	SmMSTRG.22001.4	MSTRG.22001	dd_Smed_v6_5100_0_1	SMEST075170001.1,SmMSTRG.22001.2,SmMSTRG.22001.3,SmMSTRG.22001.4,SmMSTRG.22001.5,SmMSTRG.22001.6	MSTRG.22001	dd_Smed_v6_5100_0_1	XPC	XPC complex subunit, DNA damage recognition and repair factor	BHD_1,BHD_2,BHD_3,Rad4
h1SMcG0001830	h1SMcT0001830.1	hconf	SMEST075171001.1	MSTRG.22002	-	SMEST075171001.1	MSTRG.22002	-	-	serine threonine-protein phosphatase	Metallophos,STPPase_N
h1SMcG0001831	h1SMcT0001831.1	hconf	SMEST075188001.1	SMESG000075188.1	dd_Smed_v6_72827_0_1	SMEST075188001.1	SMESG000075188.1	dd_Smed_v6_72827_0_1	-	-	-
h1SMcG0001832	h1SMcT0001832.1	hconf	SMEST075191001.1	MSTRG.22005	dd_Smed_v6_7482_0_1	SMEST075191001.1,SmMSTRG.22005.2,SmMSTRG.22005.2,SmMSTRG.22005.3,SmMSTRG.22005.3,SmMSTRG.22005.4,SmMSTRG.22005.4,SmMSTRG.22005.5	MSTRG.22005	dd_Smed_v6_7482_0_1	PIGB	mannosylation	Glyco_transf_22,NOG1,RBD-FIP,SET,SUI1
h1SMcG0001833	h1SMcT0001833.1	hconf	SmMSTRG.22004.1	MSTRG.22004	dd_Smed_v6_23400_0_2	SmMSTRG.22004.1	MSTRG.22004	dd_Smed_v6_23400_0_2	-	-	-
h1SMcG0001834	h1SMcT0001834.1	hconf	SMEST075199001.1	SMESG000075199.1	-	SMEST008690001.1,SMEST075199001.1	SMESG000008690.1,SMESG000075199.1	-	-	-	-
h1SMcG0001835	h1SMcT0001835.1	hconf	SMEST075200001.1	MSTRG.22008	dd_Smed_v6_7423_0_1	SMEST075200001.1,SmMSTRG.22008.2,SmMSTRG.22008.3,SmMSTRG.22008.4,SmMSTRG.22008.5,SmMSTRG.22008.6	MSTRG.22008	dd_Smed_v6_7423_0_1	COG6	oligomeric golgi complex	COG6,Got1
h1SMcG0001836	h1SMcT0001836.2	hconf	SmMSTRG.22009.4	MSTRG.22009	dd_Smed_v6_1192_0_1	SMEST075205001.1,SmMSTRG.22009.1,SmMSTRG.22009.2,SmMSTRG.22009.4,SmMSTRG.22009.5,SmMSTRG.22009.6,SmMSTRG.22009.7,SmMSTRG.22009.8	MSTRG.22009	dd_Smed_v6_1192_0_1	SRSF1	Pfam:RRM_6	RRM_1,Ribosomal_L36e
h1SMcG0001837	h1SMcT0001837.1	hconf	SMEST075207001.1	MSTRG.22010	dd_Smed_v6_4325_0_2	SMEST075207001.1,SmMSTRG.22010.1	MSTRG.22010	dd_Smed_v6_4325_0_1,dd_Smed_v6_4325_0_2	-	-	-
h1SMcG0001838	h1SMcT0001838.12	hconf	SmMSTRG.22015.14	MSTRG.22015	dd_Smed_v6_1061_0_2	SMEST075211003.1,SMEST075212003.1,SMEST075212007.1,SMEST075212008.1,SMEST075212011.1,SMEST075212012.1,SmMSTRG.22015.1,SmMSTRG.22015.1,SmMSTRG.22015.10,SmMSTRG.22015.10,SmMSTRG.22015.11,SmMSTRG.22015.11,SmMSTRG.22015.12,SmMSTRG.22015.12,SmMSTRG.22015.13,SmMSTRG.22015.14,SmMSTRG.22015.15,SmMSTRG.22015.17,SmMSTRG.22015.18,SmMSTRG.22015.20,SmMSTRG.22015.21,SmMSTRG.22015.22,SmMSTRG.22015.28,SmMSTRG.22…	MSTRG.22015	dd_Smed_v6_1061_0_2,dd_Smed_v6_1061_0_4,dd_Smed_v6_1061_0_6	-	-	-
h1SMcG0001839	h1SMcT0001839.1	other	-	-	-	-	-	-	-	-	-
h1SMcG0001840	h1SMcT0001840.1	hconf	SMEST074901002.1	MSTRG.22014	dd_Smed_v6_5441_0_1	SMEST074901001.1,SMEST074901002.1,SmMSTRG.22014.3,SmMSTRG.22014.4	MSTRG.22014	dd_Smed_v6_5441_0_1,dd_Smed_v6_5441_0_2	-	-	-
h1SMcG0001841	h1SMcT0001841.1	other	-	-	-	-	-	-	-	-	-
h1SMcG0001842	h1SMcT0001842.1	other	-	-	-	-	-	-	-	-	-
h1SMcG0001843	h1SMcT0001843.7	hconf	-	-	dd_Smed_v6_1061_0_1	SMEST074907002.1,SMEST074908004.1,SMEST074908006.1,SMEST074908007.1,SMEST074908008.1,SMEST074910002.1,SMEST075212012.1,SmMSTRG.22017.1,SmMSTRG.22017.1,SmMSTRG.22017.15,SmMSTRG.22017.3,SmMSTRG.22017.4,SmMSTRG.22017.6	MSTRG.22017	dd_Smed_v6_1061_0_1,dd_Smed_v6_1061_0_3,dd_Smed_v6_1061_0_5	-	-	-
h1SMcG0001844	h1SMcT0001844.4	hconf	SMEST074913002.1	MSTRG.22018	-	SMEST074913002.1,SmMSTRG.22018.2,SmMSTRG.22018.2,SmMSTRG.22018.4,SmMSTRG.22018.4,SmMSTRG.22020.1,SmMSTRG.22020.3	MSTRG.22020,MSTRG.22018	dd_Smed_v6_12976_0_1	-	Mitogen-Activated Protein Kinase Kinase Kinase	HECT,Pkinase
h1SMcG0001845	h1SMcT0001845.2	hconf	SMEST074914001.1	MSTRG.22019	dd_Smed_v6_11891_0_1	SMEST074914001.1,SmMSTRG.22019.12,SmMSTRG.22019.2,SmMSTRG.22019.2,SmMSTRG.22019.3,SmMSTRG.22019.3,SmMSTRG.22019.4,SmMSTRG.22019.4,SmMSTRG.22019.5,SmMSTRG.22019.6,SmMSTRG.22019.9	MSTRG.22019	dd_Smed_v6_11891_0_1	-	MAP kinase kinase kinase activity	EF-hand_1,EF-hand_5,EF-hand_7,Pkinase
h1SMcG0001846	h1SMcT0001846.5	hconf	SmMSTRG.22021.2	MSTRG.22021	dd_Smed_v6_1634_0_1	SMEST074921001.1,SMEST074921002.1,SmMSTRG.22021.1,SmMSTRG.22021.2,SmMSTRG.22021.3,SmMSTRG.22021.6,SmMSTRG.22021.7,SmMSTRG.22021.8,SmMSTRG.22021.9,SmMSTRG.22021.9	MSTRG.22021	dd_Smed_v6_1634_0_1	STK4	serine threonine kinase 4	Mst1_SARAH,Pkinase,Pkinase_Tyr
h1SMcG0001847	h1SMcT0001847.5	hconf	SMEST074923001.1	MSTRG.22022	dd_Smed_v6_1634_0_2	SMEST074915002.1,SMEST074923001.1,SmMSTRG.22020.1,SmMSTRG.22022.8,SmMSTRG.22022.9	MSTRG.22020,MSTRG.22022	dd_Smed_v6_11974_0_1,dd_Smed_v6_11974_0_2,dd_Smed_v6_11974_0_3,dd_Smed_v6_11974_0_4,dd_Smed_v6_1634_0_2	-	Mitogen-Activated Protein Kinase Kinase Kinase	HECT,Pkinase
h1SMcG0001848	h1SMcT0001848.1	hconf	SMEST074928002.1	MSTRG.22023	dd_Smed_v6_16209_0_1	SMEST074928002.1,SmMSTRG.22023.1,SmMSTRG.22023.3	MSTRG.22023	dd_Smed_v6_16209_0_1	WNT11	mediolateral intercalation	Atg14,wnt
h1SMcG0001849	h1SMcT0001849.1	other	SMEST074929001.1	MSTRG.22024	dd_Smed_v6_20535_0_1	SMEST074929001.1	MSTRG.22024	dd_Smed_v6_20535_0_1	ife-3	Eukaryotic translation initiation factor 4E family member 1c	IF4E
h1SMcG0001850	h1SMcT0001850.1	other	-	-	-	-	-	-	-	-	-
h1SMcG0001851	h1SMcT0001851.1	other	-	-	-	-	-	-	-	-	-
h1SMcG0001852	h1SMcT0001852.3	hconf	SmMSTRG.22028.3	MSTRG.22028	dd_Smed_v6_9531_0_1	SMEST074938001.1,SmMSTRG.22028.1,SmMSTRG.22028.3,SmMSTRG.22028.4,SmMSTRG.22028.5,SmMSTRG.22028.5,SmMSTRG.22028.6,SmMSTRG.22028.7	MSTRG.22028	dd_Smed_v6_9531_0_1	CDC15	to Saccharomyces cerevisiae CDC15 (YAR019C)	4HBT,C1_1,CH,Pkinase,Pkinase_Tyr
h1SMcG0001853	h1SMcT0001853.4	hconf	SMEST074941002.1	MSTRG.22029	dd_Smed_v6_6760_0_1	SMEST074941001.1,SMEST074941002.1,SMEST074941003.1,SmMSTRG.22029.1,SmMSTRG.22029.2,SmMSTRG.22029.3,SmMSTRG.22029.4,SmMSTRG.22029.8	MSTRG.22029	dd_Smed_v6_6760_0_1,dd_Smed_v6_6760_0_2,dd_Smed_v6_6760_0_3	PRKCQ	Protein kinase C, theta	C1_1,C2,Pkinase,Pkinase_C
[truncated: 56,886 more rows]
