# Supplementary material for: Allometry of cell types in planarians by single-cell transcriptomics
Source: Sci Adv. 2025 May 7;11(19):eadm7042. doi: 10.1126/sciadv.adm7042 (PMC12057665; doi:10.1126/sciadv.adm7042)
Supplement: Supplementary file 2 — Data S1 to S9 [file sciadv.adm7042_data_s1_to_s9.zip › Emili et al 2024 Revision Supplementary File 5 vs 1.xlsx]

## Sheet: Cluster 0
	gene_type	gene_ddv6	Preferred_name	Description
h1SMcG0019136	other	dd_Smed_v6_10835_0_2	ANK2	ankyrin 3, node of Ranvier (ankyrin G)
h1SMcG0020223	hconf	dd_Smed_v6_1205_0_5	DST	Calcium ion binding. It is involved in the biological process described with cell cycle arrest
h1SMcG0015883	hconf	dd_Smed_v6_10176_0_1	ptp-3	protein tyrosine phosphatase activity
h1SMcG0005152	hconf	dd_Smed_v6_9615_0_3	PCLO	Piccolo presynaptic cytomatrix protein
h1SMcG0009596	hconf	dd_Smed_v6_12278_0_1	ERC1	PDZ domain binding
h1SMcG0019758	hconf	dd_Smed_v6_3654_0_1	MAP1B	Microtubule binding. It is involved in the biological process described with microtubule cytoskeleton organization
h1SMcG0020195	hconf	dd_Smed_v6_1684_0_1	SPTBN1	positive regulation of interleukin-2 secretion
h1SMcG0003247	hconf	dd_Smed_v6_2164_0_1	LLGL1	Lethal giant larvae homolog 1 (Drosophila)
h1SMcG0000076	hconf	dd_Smed_v6_8899_0_21	-	high voltage-gated calcium channel activity
h1SMcG0009890	hconf	dd_Smed_v6_16650_0_1	MAP1B	Microtubule binding. It is involved in the biological process described with microtubule cytoskeleton organization
h1SMnG0006366	hconf	-	-	-
h1SMcG0013355	hconf	dd_Smed_v6_12771_0_2	ptp-3	protein tyrosine phosphatase activity
h1SMcG0021052	hconf	dd_Smed_v6_6859_0_1	stnB	regulation of endocytosis
h1SMcG0018921	hconf	dd_Smed_v6_14794_0_4	PTPRF	Protein tyrosine phosphatase, receptor type, f, b
h1SMcG0006436	hconf	dd_Smed_v6_18313_0_2	RASGRF1	guanine nucleotide-releasing factor
h1SMcG0009545	hconf	dd_Smed_v6_6208_0_1	CHAT	O-acetyltransferase activity
h1SMcG0002149	hconf	dd_Smed_v6_3783_0_1	-	Alginate lyase
h1SMcG0001288	hconf	dd_Smed_v6_4389_0_1	-	Solute carrier family 12
h1SMcG0019733	hconf	dd_Smed_v6_11471_0_2	UNC80	ion transmembrane transport
h1SMcG0004373	hconf	dd_Smed_v6_5361_0_1	-	-
h1SMcG0017955	hconf	dd_Smed_v6_11814_0_1	DAG1	Dystroglycan 1
h1SMcG0000709	hconf	dd_Smed_v6_13295_0_7	CAC	high voltage-gated calcium channel activity
h1SMcG0004585	hconf	dd_Smed_v6_9945_0_1	MYCBP2	MYC binding protein 2
h1SMcG0011689	hconf	dd_Smed_v6_9716_1_1	PLCE1	calcium-dependent phospholipase C activity
h1SMcG0015663	hconf	dd_Smed_v6_11981_0_1	UNC13C	diacylglycerol binding
h1SMcG0011732	hconf	dd_Smed_v6_7323_0_1	MSI1	RNA-binding protein Musashi homolog
h1SMcG0015241	hconf	dd_Smed_v6_16056_0_1	NPHS1	myoblast fusion
h1SMcG0019646	hconf	dd_Smed_v6_1721_0_1	ATP2B1	calcium-transporting ATPase activity
h1SMcG0017191	hconf	dd_Smed_v6_11394_0_7	UNC13C	diacylglycerol binding
h1SMcG0010294	hconf	dd_Smed_v6_3628_0_1	KIAA0513	-
h1SMcG0020793	hconf	-	CPLX1	syntaxin binding
h1SMcG0004414	hconf	dd_Smed_v6_23270_0_2	NRXN1	isoform X1
h1SMcG0017844	hconf	dd_Smed_v6_3135_0_1	SYN3	signal release from synapse
h1SMcG0011923	hconf	dd_Smed_v6_11743_0_1	-	nerve growth factor signaling pathway
h1SMcG0003722	hconf	dd_Smed_v6_19517_0_1	GFRAL	glial cell-derived neurotrophic factor receptor activity
h1SMcG0018063	hconf	dd_Smed_v6_12290_0_1	SLC4A11	HCO3- transporter family
h1SMcG0000515	hconf	dd_Smed_v6_919_0_1	alpha-Spec	negative regulation of protein depolymerization
h1SMcG0016624	hconf	dd_Smed_v6_18559_0_1	-	ATP binding. It is involved in the biological process described with protein phosphorylation
h1SMcG0001238	hconf	dd_Smed_v6_9183_0_1	DPP10	dipeptidyl peptidase
h1SMcG0010644	hconf	dd_Smed_v6_18024_0_1	syd-1	synapse defective 1, Rho GTPase, homolog 2 (C. elegans)
h1SMcG0016775	hconf	dd_Smed_v6_12047_0_1	-	-
h1SMcG0013018	hconf	dd_Smed_v6_1566_0_1	PCSK2	Belongs to the peptidase S8 family
h1SMcG0014143	hconf	dd_Smed_v6_9324_0_7	PLCB4	phosphatidylinositol phospholipase C activity
h1SMcG0014350	hconf	dd_Smed_v6_14730_0_1	CACNA1G	Ion channel activity. It is involved in the biological process described with ion transport
h1SMcG0016344	hconf	-	-	-
h1SMcG0005710	other	-	REX4	Exoribonuclease Rex4
h1SMcG0017291	hconf	dd_Smed_v6_3977_0_1	SNAP25	short-term synaptic potentiation
h1SMcG0012853	hconf	dd_Smed_v6_7562_0_1	GRIA4	Glutamate receptor, ionotropic, AMPA 4b
h1SMcG0006940	hconf	dd_Smed_v6_1665_0_5	-	-
h1SMcG0011017	hconf	dd_Smed_v6_3122_0_1	CLSTN2	Cadherin repeats.

## Sheet: Cluster 1
	gene_type	gene_ddv6	Preferred_name	Description
h1SMcG0008035	hconf	dd_Smed_v6_601_0_1	H1FOO	nucleosome positioning
h1SMnG0035616	hconf	-	-	-
h1SMnG0035608	other	-	-	-
h1SMcG0019482	hconf	-	aub	Belongs to the argonaute family
h1SMcG0013999	hconf	dd_Smed_v6_659_0_1	PIWIL1	Belongs to the argonaute family
h1SMcG0010823	hconf	-	EEF1A1	translation elongation factor activity
h1SMcG0007496	hconf	dd_Smed_v6_56_0_2	-	Heat shock protein
h1SMcG0010835	hconf	dd_Smed_v6_30_0_2	EEF1A1	translation elongation factor activity
h1SMcG0002117	hconf	dd_Smed_v6_141_0_1	HSPD1	protein import into mitochondrial intermembrane space
h1SMnG0035175	hconf	-	-	-
h1SMcG0015722	hconf	dd_Smed_v6_186_0_1	EEF2	GTPase activity
h1SMcG0005241	hconf	dd_Smed_v6_3777_0_1	-	-
h1SMcG0012505	hconf	dd_Smed_v6_14506_0_1	-	Leucine Rich repeat
h1SMcG0021692	hconf	dd_Smed_v6_1258_0_1	PIWIL2	piRNA binding
h1SMcG0003975	hconf	dd_Smed_v6_14654_0_1	CCDC17	Coiled-coil domain containing 17
h1SMcG0021514	hconf	dd_Smed_v6_8853_0_1	-	-
h1SMcG0013540	hconf	dd_Smed_v6_52_0_1	YBX2	Cold shock protein domain
h1SMnG0035352	hconf	-	-	-
h1SMcG0009165	hconf	dd_Smed_v6_15019_0_1	HIST2H2AB	Histone 2A
h1SMcG0004067	hconf	dd_Smed_v6_2768_0_1	NMUR1	neuromedin U receptor activity
h1SMcG0023145	other	dd_Smed_v6_344_0_1	CYTB	electron transport coupled proton transport
h1SMcG0006984	hconf	dd_Smed_v6_11401_0_1	UHRF1BP1L	N-terminal region of Chorein or VPS13
h1SMcG0015499	hconf	dd_Smed_v6_12933_0_1	-	guanylate cyclase activity
h1SMcG0022103	hconf	dd_Smed_v6_127_0_1	RpL3	Belongs to the universal ribosomal protein uL3 family
h1SMcG0016303	hconf	dd_Smed_v6_1985_0_1	DDX4	ATP-dependent RNA helicase DDX4
h1SMnG0035127	other	-	-	-
h1SMnG0014807	other	-	-	-
h1SMcG0013162	hconf	dd_Smed_v6_648_0_1	-	structural constituent of cytoskeleton
h1SMcG0006230	hconf	dd_Smed_v6_10594_0_1	HIST1H1A	DNA binding. It is involved in the biological process described with
h1SMnG0035138	other	-	-	-
h1SMnG0021160	other	-	-	-
h1SMcG0018011	hconf	dd_Smed_v6_5463_0_1	MFGE8	milk fat globule-EGF factor 8 protein
h1SMcG0012486	hconf	-	DNAH10	ATP-dependent microtubule motor activity, minus-end-directed
h1SMnG0026699	other	-	-	-
h1SMnG0035607	hconf	-	-	-
h1SMnG0035131	hconf	-	-	-
h1SMcG0001184	hconf	dd_Smed_v6_8562_0_2	-	double-stranded RNA adenosine deaminase activity
h1SMnG0035618	hconf	-	-	-
h1SMnG0035619	other	-	-	-
h1SMcG0021885	hconf	dd_Smed_v6_11847_0_1	RAB3GAP2	Rab3 GTPase-activating protein regulatory subunit N-terminus
h1SMnG0033052	hconf	-	-	-
h1SMcG0023142	hconf	dd_Smed_v6_957_0_1	ND5	Core subunit of the mitochondrial membrane respiratory chain NADH dehydrogenase (Complex I) that is believed to belong to the minimal assembly required for catalysis. Complex I functions in the transfer of electrons from NADH to the respiratory chain. The immediate electron acceptor for the enzyme is believed to be ubiquinone
h1SMcG0021424	hconf	dd_Smed_v6_296_0_1	RPL7A	ribosomal protein
h1SMcG0003097	hconf	dd_Smed_v6_50_0_1	SLC25A31	ATP:ADP antiporter activity
h1SMcG0013205	hconf	dd_Smed_v6_13748_0_3	Shaw	voltage-gated potassium channel activity
h1SMnG0026677	other	-	-	-
h1SMcG0006433	hconf	dd_Smed_v6_424_0_1	HSPA9	Belongs to the heat shock protein 70 family
h1SMcG0014963	hconf	dd_Smed_v6_596_0_1	DDX17	Type III restriction enzyme, res subunit
h1SMcG0023143	hconf	-	coxB	Subunits I and II form the functional core of the enzyme complex. Electrons originating in cytochrome c are transferred via heme a and Cu(A) to the binuclear center formed by heme a3 and Cu(B)
h1SMcG0020537	hconf	-	-	-

## Sheet: Cluster 2
	gene_type	gene_ddv6	Preferred_name	Description
h1SMcG0014354	hconf	dd_Smed_v6_2438_0_2	-	myosin light chain kinase activity
h1SMcG0022555	hconf	dd_Smed_v6_402_0_1	-	collagen fibril organization
h1SMcG0015236	hconf	dd_Smed_v6_1161_0_1	-	calcium ion binding
h1SMcG0016741	hconf	dd_Smed_v6_701_0_1	-	collagen fibril organization
h1SMcG0001082	hconf	dd_Smed_v6_702_0_1	-	collagen fibril organization
h1SMcG0018373	hconf	dd_Smed_v6_832_0_1	-	collagen fibril organization
h1SMcG0000998	hconf	dd_Smed_v6_432_0_1	unc-54	motor activity
h1SMcG0018100	hconf	dd_Smed_v6_1070_0_1	-	collagen fibril organization
h1SMcG0014134	hconf	dd_Smed_v6_740_0_1	-	collagen fibril organization
h1SMcG0006857	hconf	dd_Smed_v6_6915_0_1	HSPG2	anatomical structure morphogenesis
h1SMcG0006787	hconf	dd_Smed_v6_2265_0_1	HSP90B1	Molecular chaperone that functions in the processing and transport of secreted proteins. When associated with CNPY3, required for proper folding of Toll-like receptors. Functions in endoplasmic reticulum associated degradation (ERAD). Has ATPase activity (By similarity)
h1SMcG0007433	hconf	dd_Smed_v6_1579_0_1	-	Belongs to the type IV collagen family
h1SMcG0009472	hconf	dd_Smed_v6_2544_0_1	unc-22	myosin light chain kinase activity
h1SMcG0019141	hconf	dd_Smed_v6_649_0_1	COL5A2	collagen fibril organization
h1SMcG0020690	hconf	dd_Smed_v6_1745_0_1	FLNB	Filamin C, gamma
h1SMcG0002221	hconf	dd_Smed_v6_840_0_1	-	collagen fibril organization
h1SMcG0019140	hconf	-	-	-
h1SMcG0017034	hconf	dd_Smed_v6_4737_0_3	CLEC18A	C-type lectin domain family 18, member
h1SMcG0020022	hconf	dd_Smed_v6_5321_0_1	-	SCP / Tpx-1 / Ag5 / PR-1 / Sc7 family of extracellular domains.
h1SMcG0017092	hconf	dd_Smed_v6_2500_0_1	-	Belongs to the type IV collagen family
h1SMcG0003233	hconf	dd_Smed_v6_4789_0_1	-	negative regulation of growth rate
h1SMnG0014475	hconf	-	-	-
h1SMcG0016673	hconf	dd_Smed_v6_9565_0_1	-	collagen fibril organization
h1SMcG0012064	hconf	dd_Smed_v6_2197_0_1	-	Belongs to the type IV collagen family
h1SMcG0004607	hconf	-	ACTG1	Belongs to the actin family
h1SMcG0022236	hconf	dd_Smed_v6_7371_0_1	-	calcium ion binding
h1SMcG0004606	hconf	-	ACTG1	Belongs to the actin family
h1SMcG0003258	hconf	dd_Smed_v6_2922_0_1	ARHGEF17	rho guanine nucleotide exchange factor
h1SMcG0005893	hconf	dd_Smed_v6_5582_0_1	RYR2	ryanodine-sensitive calcium-release channel activity
h1SMcG0020983	hconf	dd_Smed_v6_2337_0_1	-	Belongs to the type IV collagen family
h1SMcG0002622	hconf	dd_Smed_v6_579_0_1	unc-54	motor activity
h1SMcG0013462	hconf	dd_Smed_v6_1432_0_1	ANK2	ankyrin 3, node of Ranvier (ankyrin G)
h1SMcG0010597	hconf	dd_Smed_v6_7811_0_1	-	Belongs to the type IV collagen family
h1SMcG0017536	hconf	-	CNN2	actomyosin structure organization
h1SMcG0005277	hconf	dd_Smed_v6_1772_0_1	ATP2A2	calcium-transporting ATPase activity
h1SMcG0013798	hconf	dd_Smed_v6_711_0_1	unc-15	motor activity
h1SMcG0013445	hconf	dd_Smed_v6_810_0_1	FLNB	Filamin C, gamma
h1SMnG0024083	other	-	-	-
h1SMcG0020942	hconf	dd_Smed_v6_2373_0_1	MTCL1	positive regulation of microtubule motor activity
h1SMcG0011793	hconf	dd_Smed_v6_13610_0_1	COL18A1	Collagen, type XVIII, alpha 1
h1SMcG0003207	hconf	dd_Smed_v6_8199_0_1	PTPRD	Protein tyrosine phosphatase activity. It is involved in the biological process described with protein dephosphorylation
h1SMcG0015433	hconf	dd_Smed_v6_78_0_1	GAPDH	Glyceraldehyde-3-phosphate dehydrogenase
h1SMcG0021452	hconf	dd_Smed_v6_5325_0_1	-	May play a role in anchoring the cytoskeleton to the plasma membrane
h1SMcG0021771	hconf	dd_Smed_v6_10142_0_1	-	sequestering of TGFbeta in extracellular matrix
h1SMnG0033069	hconf	-	-	-
h1SMcG0019853	hconf	dd_Smed_v6_6999_0_1	PTK7	kinase 7
h1SMcG0019646	hconf	dd_Smed_v6_1721_0_1	ATP2B1	calcium-transporting ATPase activity
h1SMnG0020735	other	-	-	-
h1SMcG0007395	hconf	dd_Smed_v6_333_0_1	CNN2	actomyosin structure organization
h1SMcG0013191	hconf	dd_Smed_v6_13562_0_1	KIF26A	Kinesin family member 26A

## Sheet: Cluster 3
	gene_type	gene_ddv6	Preferred_name	Description
h1SMcG0000998	hconf	dd_Smed_v6_432_0_1	unc-54	motor activity
h1SMcG0014354	hconf	dd_Smed_v6_2438_0_2	-	myosin light chain kinase activity
h1SMcG0009472	hconf	dd_Smed_v6_2544_0_1	unc-22	myosin light chain kinase activity
h1SMcG0022555	hconf	dd_Smed_v6_402_0_1	-	collagen fibril organization
h1SMcG0006857	hconf	dd_Smed_v6_6915_0_1	HSPG2	anatomical structure morphogenesis
h1SMcG0007433	hconf	dd_Smed_v6_1579_0_1	-	Belongs to the type IV collagen family
h1SMcG0001082	hconf	dd_Smed_v6_702_0_1	-	collagen fibril organization
h1SMcG0016741	hconf	dd_Smed_v6_701_0_1	-	collagen fibril organization
h1SMcG0018100	hconf	dd_Smed_v6_1070_0_1	-	collagen fibril organization
h1SMcG0018373	hconf	dd_Smed_v6_832_0_1	-	collagen fibril organization
h1SMcG0014134	hconf	dd_Smed_v6_740_0_1	-	collagen fibril organization
h1SMcG0006787	hconf	dd_Smed_v6_2265_0_1	HSP90B1	Molecular chaperone that functions in the processing and transport of secreted proteins. When associated with CNPY3, required for proper folding of Toll-like receptors. Functions in endoplasmic reticulum associated degradation (ERAD). Has ATPase activity (By similarity)
h1SMcG0020983	hconf	dd_Smed_v6_2337_0_1	-	Belongs to the type IV collagen family
h1SMcG0019141	hconf	dd_Smed_v6_649_0_1	COL5A2	collagen fibril organization
h1SMcG0020690	hconf	dd_Smed_v6_1745_0_1	FLNB	Filamin C, gamma
h1SMcG0002221	hconf	dd_Smed_v6_840_0_1	-	collagen fibril organization
h1SMcG0019140	hconf	-	-	-
h1SMcG0004606	hconf	-	ACTG1	Belongs to the actin family
h1SMcG0012064	hconf	dd_Smed_v6_2197_0_1	-	Belongs to the type IV collagen family
h1SMnG0014475	hconf	-	-	-
h1SMcG0003233	hconf	dd_Smed_v6_4789_0_1	-	negative regulation of growth rate
h1SMcG0013798	hconf	dd_Smed_v6_711_0_1	unc-15	motor activity
h1SMcG0022236	hconf	dd_Smed_v6_7371_0_1	-	calcium ion binding
h1SMcG0004607	hconf	-	ACTG1	Belongs to the actin family
h1SMcG0005277	hconf	dd_Smed_v6_1772_0_1	ATP2A2	calcium-transporting ATPase activity
h1SMnG0024083	other	-	-	-
h1SMcG0005893	hconf	dd_Smed_v6_5582_0_1	RYR2	ryanodine-sensitive calcium-release channel activity
h1SMcG0015236	hconf	dd_Smed_v6_1161_0_1	-	calcium ion binding
h1SMcG0002622	hconf	dd_Smed_v6_579_0_1	unc-54	motor activity
h1SMcG0013445	hconf	dd_Smed_v6_810_0_1	FLNB	Filamin C, gamma
h1SMcG0001827	hconf	dd_Smed_v6_6811_0_2	cle-1	biological adhesion
h1SMcG0003258	hconf	dd_Smed_v6_2922_0_1	ARHGEF17	rho guanine nucleotide exchange factor
h1SMcG0017536	hconf	-	CNN2	actomyosin structure organization
h1SMcG0020682	hconf	dd_Smed_v6_6585_0_2	NID1	G2F domain
h1SMcG0020942	hconf	dd_Smed_v6_2373_0_1	MTCL1	positive regulation of microtubule motor activity
h1SMnG0020735	other	-	-	-
h1SMcG0017034	hconf	dd_Smed_v6_4737_0_3	CLEC18A	C-type lectin domain family 18, member
h1SMcG0013462	hconf	dd_Smed_v6_1432_0_1	ANK2	ankyrin 3, node of Ranvier (ankyrin G)
h1SMcG0021076	hconf	dd_Smed_v6_249_0_1	unc-15	motor activity
h1SMcG0017092	hconf	dd_Smed_v6_2500_0_1	-	Belongs to the type IV collagen family
h1SMcG0015903	hconf	dd_Smed_v6_13075_0_1	-	-
h1SMcG0004827	hconf	dd_Smed_v6_4267_0_7	-	extracellularly glutamate-gated ion channel activity
h1SMcG0011201	hconf	dd_Smed_v6_475_0_1	-	Immunoglobulin like
h1SMcG0002720	hconf	dd_Smed_v6_2470_0_2	tag-180	Pfam:Cache_1
h1SMcG0007395	hconf	dd_Smed_v6_333_0_1	CNN2	actomyosin structure organization
h1SMcG0014406	hconf	dd_Smed_v6_4031_0_1	CHL1	Cell adhesion molecule
h1SMcG0016999	hconf	dd_Smed_v6_8816_0_1	-	extracellularly glutamate-gated ion channel activity
h1SMnG0021707	other	-	-	-
h1SMnG0007706	other	-	mlc-4	calcium ion binding
h1SMcG0014301	hconf	dd_Smed_v6_7012_0_1	ERBB2	transmembrane receptor protein tyrosine kinase activity

## Sheet: Cluster 4
	gene_type	gene_ddv6	Preferred_name	Description
h1SMnG0035616	hconf	-	-	-
h1SMcG0008035	hconf	dd_Smed_v6_601_0_1	H1FOO	nucleosome positioning
h1SMcG0010823	hconf	-	EEF1A1	translation elongation factor activity
h1SMcG0007496	hconf	dd_Smed_v6_56_0_2	-	Heat shock protein
h1SMnG0035608	other	-	-	-
h1SMcG0010835	hconf	dd_Smed_v6_30_0_2	EEF1A1	translation elongation factor activity
h1SMcG0013999	hconf	dd_Smed_v6_659_0_1	PIWIL1	Belongs to the argonaute family
h1SMcG0019482	hconf	-	aub	Belongs to the argonaute family
h1SMcG0002117	hconf	dd_Smed_v6_141_0_1	HSPD1	protein import into mitochondrial intermembrane space
h1SMcG0015722	hconf	dd_Smed_v6_186_0_1	EEF2	GTPase activity
h1SMcG0013540	hconf	dd_Smed_v6_52_0_1	YBX2	Cold shock protein domain
h1SMcG0022103	hconf	dd_Smed_v6_127_0_1	RpL3	Belongs to the universal ribosomal protein uL3 family
h1SMcG0021424	hconf	dd_Smed_v6_296_0_1	RPL7A	ribosomal protein
h1SMcG0013627	hconf	dd_Smed_v6_62_0_1	-	-
h1SMcG0006433	hconf	dd_Smed_v6_424_0_1	HSPA9	Belongs to the heat shock protein 70 family
h1SMcG0013162	hconf	dd_Smed_v6_648_0_1	-	structural constituent of cytoskeleton
h1SMcG0016482	hconf	dd_Smed_v6_15_0_1	HSPA8	heat shock
h1SMcG0003097	hconf	dd_Smed_v6_50_0_1	SLC25A31	ATP:ADP antiporter activity
h1SMnG0035618	hconf	-	-	-
h1SMcG0020537	hconf	-	-	-
h1SMcG0023145	other	dd_Smed_v6_344_0_1	CYTB	electron transport coupled proton transport
h1SMnG0035607	hconf	-	-	-
h1SMnG0035619	other	-	-	-
h1SMcG0009785	hconf	dd_Smed_v6_83_0_2	-	structural constituent of cytoskeleton
h1SMcG0013746	hconf	dd_Smed_v6_93_0_1	PABPC4	regulation of nuclear-transcribed mRNA catabolic process, nonsense-mediated decay
h1SMcG0021692	hconf	dd_Smed_v6_1258_0_1	PIWIL2	piRNA binding
h1SMcG0006725	hconf	dd_Smed_v6_469_0_1	-	chromatin silencing
h1SMcG0005241	hconf	dd_Smed_v6_3777_0_1	-	-
h1SMcG0009165	hconf	dd_Smed_v6_15019_0_1	HIST2H2AB	Histone 2A
h1SMcG0023142	hconf	dd_Smed_v6_957_0_1	ND5	Core subunit of the mitochondrial membrane respiratory chain NADH dehydrogenase (Complex I) that is believed to belong to the minimal assembly required for catalysis. Complex I functions in the transfer of electrons from NADH to the respiratory chain. The immediate electron acceptor for the enzyme is believed to be ubiquinone
h1SMcG0004525	hconf	dd_Smed_v6_133_0_1	-	PPIases accelerate the folding of proteins. It catalyzes the cis-trans isomerization of proline imidic peptide bonds in oligopeptides
h1SMcG0014692	hconf	dd_Smed_v6_211_0_1	RPL4	structural constituent of ribosome
h1SMcG0023144	hconf	-	-	-
h1SMcG0006230	hconf	dd_Smed_v6_10594_0_1	HIST1H1A	DNA binding. It is involved in the biological process described with
h1SMnG0035175	hconf	-	-	-
h1SMcG0000643	hconf	dd_Smed_v6_151_0_1	RpL5	Ribosomal large subunit proteins 60S L5, and 50S L18
h1SMcG0016303	hconf	dd_Smed_v6_1985_0_1	DDX4	ATP-dependent RNA helicase DDX4
h1SMcG0020811	hconf	dd_Smed_v6_108_0_1	RpL8	rRNA binding
h1SMcG0023143	hconf	-	coxB	Subunits I and II form the functional core of the enzyme complex. Electrons originating in cytochrome c are transferred via heme a and Cu(A) to the binuclear center formed by heme a3 and Cu(B)
h1SMcG0012505	hconf	dd_Smed_v6_14506_0_1	-	Leucine Rich repeat
h1SMnG0035352	hconf	-	-	-
h1SMcG0009590	hconf	dd_Smed_v6_226_0_1	RPS2	ribosomal protein
h1SMcG0014963	hconf	dd_Smed_v6_596_0_1	DDX17	Type III restriction enzyme, res subunit
h1SMcG0018011	hconf	dd_Smed_v6_5463_0_1	MFGE8	milk fat globule-EGF factor 8 protein
h1SMcG0021514	hconf	dd_Smed_v6_8853_0_1	-	-
h1SMcG0001189	hconf	dd_Smed_v6_308_0_1	eef1g	translation elongation factor activity
h1SMnG0035131	hconf	-	-	-
h1SMcG0011210	hconf	dd_Smed_v6_174_0_1	GNB2L1	rescue of stalled ribosome
h1SMcG0011633	hconf	dd_Smed_v6_156_0_1	RPS8	structural constituent of ribosome
h1SMcG0003975	hconf	dd_Smed_v6_14654_0_1	CCDC17	Coiled-coil domain containing 17

## Sheet: Cluster 5
	gene_type	gene_ddv6	Preferred_name	Description
h1SMnG0035616	hconf	-	-	-
h1SMcG0005534	hconf	-	-	-
h1SMcG0005535	hconf	dd_Smed_v6_69_0_1	-	-
h1SMnG0035608	other	-	-	-
h1SMcG0010823	hconf	-	EEF1A1	translation elongation factor activity
h1SMnG0035175	hconf	-	-	-
h1SMcG0005543	hconf	dd_Smed_v6_69_0_2	-	-
h1SMcG0005613	hconf	-	-	-
h1SMcG0005567	hconf	dd_Smed_v6_332_0_1	-	-
h1SMcG0004067	hconf	dd_Smed_v6_2768_0_1	NMUR1	neuromedin U receptor activity
h1SMcG0006984	hconf	dd_Smed_v6_11401_0_1	UHRF1BP1L	N-terminal region of Chorein or VPS13
h1SMcG0015499	hconf	dd_Smed_v6_12933_0_1	-	guanylate cyclase activity
h1SMcG0012505	hconf	dd_Smed_v6_14506_0_1	-	Leucine Rich repeat
h1SMcG0021514	hconf	dd_Smed_v6_8853_0_1	-	-
h1SMcG0010835	hconf	dd_Smed_v6_30_0_2	EEF1A1	translation elongation factor activity
h1SMnG0026699	other	-	-	-
h1SMnG0035352	hconf	-	-	-
h1SMcG0015722	hconf	dd_Smed_v6_186_0_1	EEF2	GTPase activity
h1SMcG0007496	hconf	dd_Smed_v6_56_0_2	-	Heat shock protein
h1SMcG0003975	hconf	dd_Smed_v6_14654_0_1	CCDC17	Coiled-coil domain containing 17
h1SMcG0002117	hconf	dd_Smed_v6_141_0_1	HSPD1	protein import into mitochondrial intermembrane space
h1SMnG0035127	other	-	-	-
h1SMnG0035138	other	-	-	-
h1SMcG0005538	hconf	dd_Smed_v6_183_0_1	-	-
h1SMcG0005539	hconf	dd_Smed_v6_213_0_2	-	-
h1SMcG0005537	hconf	dd_Smed_v6_61_0_1	-	-
h1SMnG0035131	hconf	-	-	-
h1SMcG0016482	hconf	dd_Smed_v6_15_0_1	HSPA8	heat shock
h1SMcG0012990	hconf	dd_Smed_v6_4906_0_1	PDIA4	Belongs to the protein disulfide isomerase family
h1SMcG0012486	hconf	-	DNAH10	ATP-dependent microtubule motor activity, minus-end-directed
h1SMcG0018011	hconf	dd_Smed_v6_5463_0_1	MFGE8	milk fat globule-EGF factor 8 protein
h1SMnG0021160	other	-	-	-
h1SMcG0021885	hconf	dd_Smed_v6_11847_0_1	RAB3GAP2	Rab3 GTPase-activating protein regulatory subunit N-terminus
h1SMcG0013746	hconf	dd_Smed_v6_93_0_1	PABPC4	regulation of nuclear-transcribed mRNA catabolic process, nonsense-mediated decay
h1SMcG0001184	hconf	dd_Smed_v6_8562_0_2	-	double-stranded RNA adenosine deaminase activity
h1SMcG0004116	hconf	dd_Smed_v6_553_0_1	HDLBP	K homology RNA-binding domain
h1SMcG0016146	hconf	-	SLC30A1	negative regulation of zinc ion transmembrane import
h1SMnG0026677	other	-	-	-
h1SMnG0026055	other	-	-	-
h1SMnG0032852	hconf	-	-	-
h1SMcG0021930	hconf	dd_Smed_v6_1122_0_1	SPTBN1	positive regulation of interleukin-2 secretion
h1SMnG0000528	hconf	-	-	-
h1SMcG0013205	hconf	dd_Smed_v6_13748_0_3	Shaw	voltage-gated potassium channel activity
h1SMcG0009801	hconf	dd_Smed_v6_2159_0_1	SMARCA4	SWI SNF related, matrix associated, actin dependent regulator of chromatin, subfamily a, member
h1SMcG0003194	hconf	-	ACTB	Belongs to the actin family
h1SMcG0023145	other	dd_Smed_v6_344_0_1	CYTB	electron transport coupled proton transport
h1SMcG0022103	hconf	dd_Smed_v6_127_0_1	RpL3	Belongs to the universal ribosomal protein uL3 family
h1SMcG0016868	hconf	dd_Smed_v6_5563_0_1	TP53	induces growth arrest or apoptosis depending on the physiological circumstances and cell type. Involved in cell cycle regulation as a trans-activator that acts to negatively regulate cell division by controlling a set of genes required for this process. One of the activated genes is an inhibitor of cyclin-dependent kinases. Apoptosis induction seems to be mediated either by stimulation of bax and…
h1SMnG0035080	other	-	-	-
h1SMcG0016982	hconf	dd_Smed_v6_791_0_1	-	motor activity

## Sheet: Cluster 6
	gene_type	gene_ddv6	Preferred_name	Description
h1SMnG0035616	hconf	-	-	-
h1SMnG0035608	other	-	-	-
h1SMcG0010823	hconf	-	EEF1A1	translation elongation factor activity
h1SMcG0009632	hconf	-	-	ATP binding
h1SMcG0010835	hconf	dd_Smed_v6_30_0_2	EEF1A1	translation elongation factor activity
h1SMcG0009633	hconf	dd_Smed_v6_3_0_1	-	ATP binding
h1SMnG0035175	hconf	-	-	-
h1SMcG0015722	hconf	dd_Smed_v6_186_0_1	EEF2	GTPase activity
h1SMcG0012505	hconf	dd_Smed_v6_14506_0_1	-	Leucine Rich repeat
h1SMnG0035352	hconf	-	-	-
h1SMcG0002117	hconf	dd_Smed_v6_141_0_1	HSPD1	protein import into mitochondrial intermembrane space
h1SMcG0007496	hconf	dd_Smed_v6_56_0_2	-	Heat shock protein
h1SMcG0006984	hconf	dd_Smed_v6_11401_0_1	UHRF1BP1L	N-terminal region of Chorein or VPS13
h1SMcG0016482	hconf	dd_Smed_v6_15_0_1	HSPA8	heat shock
h1SMcG0000479	hconf	dd_Smed_v6_6577_0_1	DST	Calcium ion binding. It is involved in the biological process described with cell cycle arrest
h1SMcG0012529	hconf	dd_Smed_v6_636_0_1	-	Apolipoprotein
h1SMcG0003975	hconf	dd_Smed_v6_14654_0_1	CCDC17	Coiled-coil domain containing 17
h1SMnG0035138	other	-	-	-
h1SMcG0004067	hconf	dd_Smed_v6_2768_0_1	NMUR1	neuromedin U receptor activity
h1SMcG0021514	hconf	dd_Smed_v6_8853_0_1	-	-
h1SMcG0008035	hconf	dd_Smed_v6_601_0_1	H1FOO	nucleosome positioning
h1SMnG0035618	hconf	-	-	-
h1SMnG0035607	hconf	-	-	-
h1SMcG0022103	hconf	dd_Smed_v6_127_0_1	RpL3	Belongs to the universal ribosomal protein uL3 family
h1SMcG0015499	hconf	dd_Smed_v6_12933_0_1	-	guanylate cyclase activity
h1SMnG0026699	other	-	-	-
h1SMcG0023145	other	dd_Smed_v6_344_0_1	CYTB	electron transport coupled proton transport
h1SMcG0012486	hconf	-	DNAH10	ATP-dependent microtubule motor activity, minus-end-directed
h1SMnG0035127	other	-	-	-
h1SMcG0023142	hconf	dd_Smed_v6_957_0_1	ND5	Core subunit of the mitochondrial membrane respiratory chain NADH dehydrogenase (Complex I) that is believed to belong to the minimal assembly required for catalysis. Complex I functions in the transfer of electrons from NADH to the respiratory chain. The immediate electron acceptor for the enzyme is believed to be ubiquinone
h1SMnG0035131	hconf	-	-	-
h1SMcG0023144	hconf	-	-	-
h1SMcG0013746	hconf	dd_Smed_v6_93_0_1	PABPC4	regulation of nuclear-transcribed mRNA catabolic process, nonsense-mediated decay
h1SMcG0013540	hconf	dd_Smed_v6_52_0_1	YBX2	Cold shock protein domain
h1SMnG0035619	other	-	-	-
h1SMcG0021424	hconf	dd_Smed_v6_296_0_1	RPL7A	ribosomal protein
h1SMnG0035070	hconf	-	-	-
h1SMnG0026677	other	-	-	-
h1SMcG0018011	hconf	dd_Smed_v6_5463_0_1	MFGE8	milk fat globule-EGF factor 8 protein
h1SMcG0011829	hconf	dd_Smed_v6_790_0_1	SCRASP1	It is involved in the biological process described with
h1SMcG0023143	hconf	-	coxB	Subunits I and II form the functional core of the enzyme complex. Electrons originating in cytochrome c are transferred via heme a and Cu(A) to the binuclear center formed by heme a3 and Cu(B)
h1SMnG0021160	other	-	-	-
h1SMcG0006433	hconf	dd_Smed_v6_424_0_1	HSPA9	Belongs to the heat shock protein 70 family
h1SMcG0012990	hconf	dd_Smed_v6_4906_0_1	PDIA4	Belongs to the protein disulfide isomerase family
h1SMcG0014692	hconf	dd_Smed_v6_211_0_1	RPL4	structural constituent of ribosome
h1SMcG0019693	hconf	dd_Smed_v6_1789_0_2	-	-
h1SMcG0001184	hconf	dd_Smed_v6_8562_0_2	-	double-stranded RNA adenosine deaminase activity
h1SMcG0021930	hconf	dd_Smed_v6_1122_0_1	SPTBN1	positive regulation of interleukin-2 secretion
h1SMcG0013205	hconf	dd_Smed_v6_13748_0_3	Shaw	voltage-gated potassium channel activity
h1SMnG0026055	other	-	-	-

## Sheet: Cluster 7
	gene_type	gene_ddv6	Preferred_name	Description
h1SMcG0017400	hconf	dd_Smed_v6_652_0_6	-	C-type lectin (CTL) or carbohydrate-recognition domain (CRD)
h1SMcG0003474	hconf	dd_Smed_v6_696_0_1	Clca2	chloride channel
h1SMcG0009632	hconf	-	-	ATP binding
h1SMcG0015598	hconf	dd_Smed_v6_6736_0_1	dp	Calcium ion binding
h1SMcG0008074	hconf	-	A2ML1	endopeptidase inhibitor activity
h1SMcG0009633	hconf	dd_Smed_v6_3_0_1	-	ATP binding
h1SMcG0008073	hconf	dd_Smed_v6_568_0_6	A2ML1	endopeptidase inhibitor activity
h1SMcG0007791	hconf	dd_Smed_v6_1967_0_1	nas-30	metalloendopeptidase activity
h1SMcG0019666	hconf	dd_Smed_v6_3620_0_1	-	calcium channel activity
h1SMcG0016327	hconf	dd_Smed_v6_768_0_1	-	Protein tyrosine phosphatase, receptor type
h1SMcG0019136	other	dd_Smed_v6_10835_0_2	ANK2	ankyrin 3, node of Ranvier (ankyrin G)
h1SMcG0016144	hconf	dd_Smed_v6_2851_0_1	-	-
h1SMcG0003471	hconf	dd_Smed_v6_968_0_1	CLCA1	Calcium-activated chloride channel regulator 1
h1SMcG0014919	hconf	dd_Smed_v6_1054_0_1	-	calcium ion binding
h1SMcG0001608	hconf	dd_Smed_v6_1783_0_1	PTPRJ	Receptor-type tyrosine-protein phosphatase eta
h1SMcG0007639	hconf	dd_Smed_v6_3419_0_1	-	Alanine-glyoxylate amino-transferase
h1SMcG0021000	hconf	dd_Smed_v6_5365_0_2	-	Spectrin repeats
h1SMcG0000747	hconf	dd_Smed_v6_12313_0_1	MDGA1	negative regulation of synapse assembly
h1SMcG0003229	hconf	dd_Smed_v6_1581_0_1	-	calcium ion binding
h1SMcG0007932	hconf	dd_Smed_v6_1035_1_2	CBLB	E3 ubiquitin-protein ligase
h1SMcG0011716	hconf	dd_Smed_v6_5349_0_1	ZDHHC17	Zinc finger DHHC-type containing 17
h1SMcG0003115	hconf	dd_Smed_v6_1833_0_1	GLDC	The glycine cleavage system catalyzes the degradation of glycine
h1SMcG0016328	hconf	-	PTPRG	Protein tyrosine phosphatase, receptor type, G
h1SMcG0005694	hconf	dd_Smed_v6_198_0_1	-	serine-type endopeptidase activity. It is involved in the biological process described with proteolysis
h1SMcG0019532	hconf	dd_Smed_v6_1789_0_1	-	-
h1SMcG0000830	hconf	dd_Smed_v6_1073_0_1	TAT	Aminotransferase class I and II
h1SMcG0013655	hconf	-	-	-
h1SMcG0013653	hconf	-	-	-
h1SMcG0003473	hconf	dd_Smed_v6_3663_0_1	-	intracellular chloride channel activity
h1SMcG0011169	hconf	dd_Smed_v6_3774_0_1	-	MHC class II protein binding, via antigen binding groove
h1SMcG0002003	hconf	dd_Smed_v6_8833_0_1	mig-6	serine-type endopeptidase inhibitor activity
h1SMcG0003478	hconf	dd_Smed_v6_1234_0_1	-	Innexin
h1SMcG0013727	hconf	dd_Smed_v6_2960_0_1	TPCN2	two pore calcium channel protein
h1SMcG0002895	hconf	dd_Smed_v6_10406_0_1	DDR2	Protein tyrosine kinase
h1SMcG0015771	hconf	dd_Smed_v6_4377_0_3	DMGDH	Dimethylglycine dehydrogenase
h1SMcG0010466	hconf	dd_Smed_v6_5713_0_2	-	neurotransmitter:sodium symporter activity
h1SMcG0006043	hconf	dd_Smed_v6_2264_0_1	SRGAP3	extension of a leading process involved in cell motility in cerebral cortex radial glia guided migration
h1SMcG0001212	hconf	dd_Smed_v6_9139_0_2	-	-
h1SMcG0020808	hconf	dd_Smed_v6_6825_0_1	TRPM2	calcium channel activity
h1SMcG0007794	hconf	dd_Smed_v6_2307_0_1	nas-30	metalloendopeptidase activity
h1SMcG0022521	hconf	dd_Smed_v6_4702_0_1	-	-
h1SMcG0008071	hconf	-	A2ML1	endopeptidase inhibitor activity
h1SMcG0001776	hconf	dd_Smed_v6_1477_1_1	-	F5/8 type C domain
h1SMcG0016299	hconf	dd_Smed_v6_2645_0_1	PTPRH	Receptor-type tyrosine-protein phosphatase
h1SMnG0009126	hconf	-	-	-
h1SMcG0019693	hconf	dd_Smed_v6_1789_0_2	-	-
h1SMcG0018537	hconf	dd_Smed_v6_1109_0_1	KY	peptidase activity
h1SMcG0005736	hconf	dd_Smed_v6_4123_0_1	IRS2	Insulin receptor substrate
h1SMcG0005347	hconf	dd_Smed_v6_5383_0_1	PCDH18	homophilic cell adhesion via plasma membrane adhesion molecules
h1SMcG0007585	hconf	dd_Smed_v6_2813_0_1	CHDH	choline dehydrogenase activity

## Sheet: Cluster 8
	gene_type	gene_ddv6	Preferred_name	Description
h1SMcG0017400	hconf	dd_Smed_v6_652_0_6	-	C-type lectin (CTL) or carbohydrate-recognition domain (CRD)
h1SMcG0016328	hconf	-	PTPRG	Protein tyrosine phosphatase, receptor type, G
h1SMcG0016327	hconf	dd_Smed_v6_768_0_1	-	Protein tyrosine phosphatase, receptor type
h1SMcG0003473	hconf	dd_Smed_v6_3663_0_1	-	intracellular chloride channel activity
h1SMcG0020223	hconf	dd_Smed_v6_1205_0_5	DST	Calcium ion binding. It is involved in the biological process described with cell cycle arrest
h1SMcG0011169	hconf	dd_Smed_v6_3774_0_1	-	MHC class II protein binding, via antigen binding groove
h1SMcG0013759	hconf	dd_Smed_v6_9564_0_1	MLLT4	Myeloid lymphoid or mixed-lineage leukemia (trithorax homolog, Drosophila)
h1SMcG0001608	hconf	dd_Smed_v6_1783_0_1	PTPRJ	Receptor-type tyrosine-protein phosphatase eta
h1SMcG0016144	hconf	dd_Smed_v6_2851_0_1	-	-
h1SMcG0015571	hconf	dd_Smed_v6_8231_0_2	SIDT1	RNA transmembrane transporter activity
h1SMnG0002083	other	-	-	-
h1SMcG0009175	hconf	dd_Smed_v6_48_0_1	CTSL	cysteine-type endopeptidase activity
h1SMcG0003471	hconf	dd_Smed_v6_968_0_1	CLCA1	Calcium-activated chloride channel regulator 1
h1SMcG0007170	hconf	dd_Smed_v6_2917_0_4	-	-
h1SMcG0007932	hconf	dd_Smed_v6_1035_1_2	CBLB	E3 ubiquitin-protein ligase
h1SMcG0009086	hconf	-	TRAF4	TNF receptor-associated factor
h1SMcG0005487	hconf	dd_Smed_v6_28921_0_5	-	-
h1SMcG0003474	hconf	dd_Smed_v6_696_0_1	Clca2	chloride channel
h1SMcG0010670	hconf	dd_Smed_v6_7619_0_1	NPR2	guanylate cyclase activity
h1SMcG0011640	hconf	-	PLXNB2	semaphorin receptor activity
h1SMnG0009126	hconf	-	-	-
h1SMcG0022521	hconf	dd_Smed_v6_4702_0_1	-	-
h1SMcG0016299	hconf	dd_Smed_v6_2645_0_1	PTPRH	Receptor-type tyrosine-protein phosphatase
h1SMcG0005213	hconf	dd_Smed_v6_3258_0_1	-	-
h1SMcG0019666	hconf	dd_Smed_v6_3620_0_1	-	calcium channel activity
h1SMcG0009465	hconf	dd_Smed_v6_3136_0_1	PIKFYVE	1-phosphatidylinositol-3-phosphate 5-kinase activity
h1SMcG0013705	hconf	dd_Smed_v6_388_0_1	DNM1L	Belongs to the TRAFAC class dynamin-like GTPase superfamily. Dynamin Fzo YdjA family
h1SMcG0017158	hconf	dd_Smed_v6_10656_0_1	-	Major Facilitator Superfamily
h1SMcG0006346	hconf	dd_Smed_v6_3112_0_1	SLC2A13	hexose transmembrane transport
h1SMcG0020808	hconf	dd_Smed_v6_6825_0_1	TRPM2	calcium channel activity
h1SMcG0000090	hconf	-	-	-
h1SMcG0015593	hconf	dd_Smed_v6_18786_0_1	SSPO	biological adhesion
h1SMnG0014588	hconf	-	-	-
h1SMcG0013727	hconf	dd_Smed_v6_2960_0_1	TPCN2	two pore calcium channel protein
h1SMcG0009632	hconf	-	-	ATP binding
h1SMcG0013689	hconf	dd_Smed_v6_1074_0_1	DNM1L	Belongs to the TRAFAC class dynamin-like GTPase superfamily. Dynamin Fzo YdjA family
h1SMcG0006043	hconf	dd_Smed_v6_2264_0_1	SRGAP3	extension of a leading process involved in cell motility in cerebral cortex radial glia guided migration
h1SMcG0000812	hconf	dd_Smed_v6_5464_0_1	NUMBL	Numb homolog (Drosophila)-like
h1SMcG0010874	hconf	dd_Smed_v6_3798_0_2	SPAG9	JNK-interacting protein leucine zipper II
h1SMcG0007639	hconf	dd_Smed_v6_3419_0_1	-	Alanine-glyoxylate amino-transferase
h1SMcG0006344	hconf	dd_Smed_v6_4836_0_1	SLC2A13	Belongs to the major facilitator superfamily. Sugar transporter (TC 2.A.1.1) family
h1SMcG0016770	hconf	dd_Smed_v6_5631_0_1	-	-
h1SMcG0000745	hconf	dd_Smed_v6_7461_0_1	-	-
h1SMcG0006764	hconf	dd_Smed_v6_5751_0_1	RGS12	activity. It is involved in the biological process described with termination of G-protein coupled receptor signaling pathway
h1SMcG0008893	hconf	-	ANKFY1	Ankyrin repeat and FYVE domain containing 1
h1SMcG0009230	hconf	dd_Smed_v6_2912_0_5	MYH9	Myosin head (motor domain)
h1SMcG0007060	hconf	dd_Smed_v6_683_0_1	-	oxidoreductase activity
h1SMcG0007791	hconf	dd_Smed_v6_1967_0_1	nas-30	metalloendopeptidase activity
h1SMcG0007585	hconf	dd_Smed_v6_2813_0_1	CHDH	choline dehydrogenase activity
h1SMcG0022123	hconf	dd_Smed_v6_485_0_1	PLBD2	lipid catabolic process

## Sheet: Cluster 9
	gene_type	gene_ddv6	Preferred_name	Description
h1SMcG0002269	hconf	dd_Smed_v6_194_0_1	-	Apolipoprotein
h1SMcG0015757	hconf	dd_Smed_v6_241_0_1	PSAP	Prosaposin
h1SMnG0009123	hconf	-	-	-
h1SMcG0009175	hconf	dd_Smed_v6_48_0_1	CTSL	cysteine-type endopeptidase activity
h1SMcG0014491	hconf	dd_Smed_v6_540_0_1	-	Domain of unknown function (DUF5054)
h1SMcG0009632	hconf	-	-	ATP binding
h1SMcG0006393	hconf	dd_Smed_v6_7343_0_2	LRRK2	negative regulation of thioredoxin peroxidase activity by peptidyl-threonine phosphorylation
h1SMcG0018987	hconf	dd_Smed_v6_44_0_1	-	Protein of unknown function (DUF3421)
h1SMcG0009814	hconf	dd_Smed_v6_1171_0_1	SLC13A2	Solute carrier family 13
h1SMcG0018473	hconf	dd_Smed_v6_2579_0_2	DNAJC13	receptor-mediated endocytosis
h1SMcG0009633	hconf	dd_Smed_v6_3_0_1	-	ATP binding
h1SMcG0007332	hconf	dd_Smed_v6_267_0_1	CTSL	cysteine-type endopeptidase activity
h1SMnG0017210	hconf	-	-	glutathione transferase activity
h1SMnG0009122	hconf	-	-	-
h1SMcG0000090	hconf	-	-	-
h1SMcG0017158	hconf	dd_Smed_v6_10656_0_1	-	Major Facilitator Superfamily
h1SMcG0008893	hconf	-	ANKFY1	Ankyrin repeat and FYVE domain containing 1
h1SMcG0008890	hconf	-	MIB2	Mindbomb E3 ubiquitin protein ligase 2
h1SMcG0021593	hconf	dd_Smed_v6_6462_0_6	STK38	protein serine/threonine kinase activity
h1SMnG0032240	hconf	-	-	-
h1SMcG0004916	hconf	-	CNTNAP5	protein)-like
h1SMcG0009086	hconf	-	TRAF4	TNF receptor-associated factor
h1SMcG0013705	hconf	dd_Smed_v6_388_0_1	DNM1L	Belongs to the TRAFAC class dynamin-like GTPase superfamily. Dynamin Fzo YdjA family
h1SMcG0010616	hconf	dd_Smed_v6_417_1_1	-	Protein kinase domain containing protein
h1SMcG0008788	hconf	-	ANKFY1	Ankyrin repeat and FYVE domain containing 1
h1SMcG0006344	hconf	dd_Smed_v6_4836_0_1	SLC2A13	Belongs to the major facilitator superfamily. Sugar transporter (TC 2.A.1.1) family
h1SMcG0008840	hconf	-	MIB2	Mindbomb E3 ubiquitin protein ligase 2
h1SMcG0012691	hconf	dd_Smed_v6_653_0_1	DUSP6	MAP kinase tyrosine/serine/threonine phosphatase activity
h1SMcG0016133	hconf	dd_Smed_v6_4607_0_2	-	transmembrane transport
h1SMcG0017763	hconf	dd_Smed_v6_81_0_1	-	cysteine-type peptidase activity
h1SMcG0018988	hconf	dd_Smed_v6_75_0_1	-	Protein of unknown function (DUF3421)
h1SMcG0008883	hconf	-	ANKFY1	Ankyrin repeat and FYVE domain containing 1
h1SMcG0016119	hconf	dd_Smed_v6_12018_0_1	smp-2	semaphorin domain
h1SMcG0005917	hconf	dd_Smed_v6_2234_0_1	-	Protein tyrosine kinase
h1SMcG0013264	hconf	dd_Smed_v6_9208_0_3	ABCC2	ABC transporter
h1SMcG0013526	hconf	dd_Smed_v6_8956_0_2	ATP7B	copper-exporting ATPase activity
h1SMcG0011293	hconf	dd_Smed_v6_219_0_1	CTSC	Cathepsin C exclusion domain
h1SMcG0000448	hconf	dd_Smed_v6_7988_0_1	DDR2	ATP binding. It is involved in the biological process described with protein phosphorylation
h1SMcG0009230	hconf	dd_Smed_v6_2912_0_5	MYH9	Myosin head (motor domain)
h1SMcG0009891	hconf	dd_Smed_v6_8996_0_1	DYNC1H1	1 heavy chain 1
h1SMcG0012943	hconf	dd_Smed_v6_4373_0_1	TESK2	cell-substrate adherens junction assembly
h1SMcG0002455	hconf	dd_Smed_v6_5528_0_1	SLC46A3	Solute carrier family 46, member 3
h1SMcG0000479	hconf	dd_Smed_v6_6577_0_1	DST	Calcium ion binding. It is involved in the biological process described with cell cycle arrest
h1SMcG0000872	hconf	dd_Smed_v6_4399_0_1	MAPKAPK3	kinase-activated protein kinase
h1SMcG0015836	hconf	dd_Smed_v6_4290_0_1	SLC6A7	Belongs to the sodium neurotransmitter symporter (SNF) (TC 2.A.22) family
h1SMcG0001989	hconf	dd_Smed_v6_9374_0_1	DYRK1A	protein serine/threonine/tyrosine kinase activity
h1SMcG0014306	hconf	dd_Smed_v6_2732_0_1	SNX9	cleavage furrow formation
h1SMcG0006346	hconf	dd_Smed_v6_3112_0_1	SLC2A13	hexose transmembrane transport
h1SMcG0008880	hconf	-	ANKFY1	Ankyrin repeat and FYVE domain containing 1
h1SMcG0009313	hconf	dd_Smed_v6_442_0_1	GRN	Granulin a

[truncated: 55 more sheets: Cluster 10, Cluster 11, Cluster 12, Cluster 13, Cluster 14, Cluster 15, Cluster 16, Cluster 17, Cluster 18, Cluster 19, Cluster 20, Cluster 21, Cluster 22, Cluster 23, Cluster 24, Cluster 25, Cluster 26, Cluster 27, Cluster 28, Cluster 29 …]
