# Supplementary material for: Allometry of cell types in planarians by single-cell transcriptomics
Source: Sci Adv. 2025 May 7;11(19):eadm7042. doi: 10.1126/sciadv.adm7042 (PMC12057665; doi:10.1126/sciadv.adm7042)
Supplement: Supplementary file 2 — Data S1 to S9 [file sciadv.adm7042_data_s1_to_s9.zip › Emili et al 2024 Revision Supplementary File 6 vs 1.xlsx]

## Sheet: Cluster 0
	gene_type	gene_ddv6	Preferred_name	Description
h1SMcG0015883	hconf	dd_Smed_v6_10176_0_1	ptp-3	protein tyrosine phosphatase activity
h1SMcG0020223	hconf	dd_Smed_v6_1205_0_5	DST	Calcium ion binding. It is involved in the biological process described with cell cycle arrest
h1SMcG0015241	hconf	dd_Smed_v6_16056_0_1	NPHS1	myoblast fusion
h1SMcG0019136	other	dd_Smed_v6_10835_0_2	ANK2	ankyrin 3, node of Ranvier (ankyrin G)
h1SMcG0004827	hconf	dd_Smed_v6_4267_0_7	-	extracellularly glutamate-gated ion channel activity
h1SMcG0009545	hconf	dd_Smed_v6_6208_0_1	CHAT	O-acetyltransferase activity
h1SMcG0016202	hconf	dd_Smed_v6_6746_0_1	-	Four-disulfide core domains
h1SMcG0004823	hconf	dd_Smed_v6_14363_0_1	FUT7	Fucosyltransferase activity. It is involved in the biological process described with protein glycosylation
h1SMcG0016775	hconf	dd_Smed_v6_12047_0_1	-	-
h1SMcG0017243	hconf	dd_Smed_v6_5266_0_1	ncs-2	neuronal calcium sensor
h1SMcG0019733	hconf	dd_Smed_v6_11471_0_2	UNC80	ion transmembrane transport
h1SMcG0001288	hconf	dd_Smed_v6_4389_0_1	-	Solute carrier family 12
h1SMcG0007970	hconf	dd_Smed_v6_15181_0_1	PCDH11X	Protocadherin 11 Y-linked
h1SMcG0003722	hconf	dd_Smed_v6_19517_0_1	GFRAL	glial cell-derived neurotrophic factor receptor activity
h1SMcG0022380	hconf	dd_Smed_v6_17617_0_1	POMGNT1	beta-1,3-galactosyl-O-glycosyl-glycoprotein beta-1,3-N-acetylglucosaminyltransferase activity
h1SMcG0010495	hconf	dd_Smed_v6_8058_0_1	CHRNA7	acetylcholine-gated cation-selective channel activity
h1SMcG0005390	hconf	dd_Smed_v6_35615_0_1	EPHA1	Ephrin type-A receptor 1
h1SMcG0001467	hconf	dd_Smed_v6_72748_0_1	-	-
h1SMcG0006436	hconf	dd_Smed_v6_18313_0_2	RASGRF1	guanine nucleotide-releasing factor
h1SMcG0015663	hconf	dd_Smed_v6_11981_0_1	UNC13C	diacylglycerol binding
h1SMcG0006125	hconf	dd_Smed_v6_18494_0_1	-	ATP binding. It is involved in the biological process described with protein phosphorylation
h1SMcG0016338	hconf	dd_Smed_v6_60992_0_1	GABBR2	gamma-aminobutyric acid type B receptor subunit
h1SMcG0013355	hconf	dd_Smed_v6_12771_0_2	ptp-3	protein tyrosine phosphatase activity
h1SMcG0006999	hconf	dd_Smed_v6_19970_0_1	-	-
h1SMcG0022206	hconf	-	-	structural constituent of cytoskeleton
h1SMcG0004767	hconf	dd_Smed_v6_31804_0_1	-	ATP binding. It is involved in the biological process described with protein phosphorylation
h1SMcG0007378	hconf	dd_Smed_v6_4147_0_1	CLSTN1	Calsyntenin 1
h1SMcG0001306	hconf	dd_Smed_v6_20646_0_1	-	-
h1SMcG0019029	hconf	dd_Smed_v6_14010_0_2	CELF4	CUGBP, Elav-like family member 4
h1SMcG0017081	hconf	dd_Smed_v6_7344_0_1	SPTBN1	positive regulation of interleukin-2 secretion
h1SMcG0009175	hconf	dd_Smed_v6_48_0_1	CTSL	cysteine-type endopeptidase activity
h1SMcG0001803	hconf	dd_Smed_v6_7792_0_2	DGKQ	Diacylglycerol kinase theta
h1SMcG0004284	hconf	dd_Smed_v6_14595_0_1	Shaw	Voltage-gated potassium channel activity. It is involved in the biological process described with
h1SMcG0015505	hconf	dd_Smed_v6_7911_0_1	ROR1	transmembrane receptor protein tyrosine kinase activity
h1SMcG0000494	hconf	dd_Smed_v6_20066_0_1	-	PMP-22/EMP/MP20/Claudin tight junction
h1SMcG0013514	hconf	dd_Smed_v6_11447_0_1	eat-18	Domain first found in C1r, C1s, uEGF, and bone morphogenetic protein.
h1SMcG0006404	hconf	dd_Smed_v6_13931_0_1	-	-
h1SMcG0018921	hconf	dd_Smed_v6_14794_0_4	PTPRF	Protein tyrosine phosphatase, receptor type, f, b
h1SMcG0005533	hconf	dd_Smed_v6_18180_0_1	-	Belongs to the G-protein coupled receptor 1 family
h1SMcG0002561	hconf	dd_Smed_v6_19757_0_1	SMAD4	Domain B in dwarfin family proteins
h1SMcG0018919	hconf	dd_Smed_v6_4222_0_1	SYT2	fast, calcium ion-dependent exocytosis of neurotransmitter
h1SMcG0000872	hconf	dd_Smed_v6_4399_0_1	MAPKAPK3	kinase-activated protein kinase
h1SMcG0004414	hconf	dd_Smed_v6_23270_0_2	NRXN1	isoform X1
h1SMcG0014402	hconf	dd_Smed_v6_17255_0_1	-	Cadherin repeats.
h1SMcG0003714	hconf	dd_Smed_v6_10640_0_1	MFSD6	major facilitator superfamily
h1SMcG0003411	hconf	dd_Smed_v6_2678_0_1	RAB27A	positive regulation of constitutive secretory pathway
h1SMcG0000432	hconf	dd_Smed_v6_16023_0_1	unc-9	Structural component of the gap junctions
h1SMcG0011282	hconf	dd_Smed_v6_16483_0_1	EPHA5	ATP binding. It is involved in the biological process described with protein phosphorylation
h1SMcG0016529	hconf	dd_Smed_v6_6252_0_1	-	-
h1SMcG0016624	hconf	dd_Smed_v6_18559_0_1	-	ATP binding. It is involved in the biological process described with protein phosphorylation

## Sheet: Cluster 1
	gene_type	gene_ddv6	Preferred_name	Description
h1SMcG0008035	hconf	dd_Smed_v6_601_0_1	H1FOO	nucleosome positioning
h1SMcG0005241	hconf	dd_Smed_v6_3777_0_1	-	-
h1SMcG0004237	hconf	dd_Smed_v6_26320_0_1	COX18	It is involved in the biological process described with protein insertion into membrane
h1SMnG0020097	other	-	-	-
h1SMnG0012397	other	-	-	-
h1SMnG0021196	hconf	-	PCID2	PCI domain-containing protein 2
h1SMcG0009165	hconf	dd_Smed_v6_15019_0_1	HIST2H2AB	Histone 2A
h1SMcG0004050	hconf	dd_Smed_v6_5423_0_1	OSBPL6	Oxysterol binding protein-like 6
h1SMcG0013999	hconf	dd_Smed_v6_659_0_1	PIWIL1	Belongs to the argonaute family
h1SMcG0007442	hconf	dd_Smed_v6_16180_0_3	TMEM145	Transmembrane protein 145
h1SMnG0023804	other	-	-	-
h1SMnG0032688	other	-	-	-
h1SMnG0014820	other	-	-	-
h1SMcG0006467	hconf	dd_Smed_v6_17106_0_1	HECTD1	HECT domain containing E3 ubiquitin protein ligase 1
h1SMnG0014540	other	-	-	-
h1SMcG0017584	hconf	-	MCM7	DNA replication initiation
h1SMcG0002198	hconf	dd_Smed_v6_1395_0_1	RNF34	E3 ubiquitin-protein ligase RNF34
h1SMnG0034404	hconf	-	SGK2	Serum glucocorticoid regulated kinase 2a
h1SMcG0001443	hconf	dd_Smed_v6_10617_0_1	NOL10	nucleolar protein 10
h1SMcG0009446	hconf	dd_Smed_v6_8467_0_24	DEPDC5	negative regulation of TORC1 signaling
h1SMcG0009616	hconf	dd_Smed_v6_10247_0_1	-	Hydrolase
h1SMnG0014183	other	-	-	-
h1SMnG0000556	other	-	-	-
h1SMcG0018531	hconf	dd_Smed_v6_6640_0_4	LMF2	Lipase maturation factor
h1SMcG0019373	hconf	dd_Smed_v6_6479_0_1	-	-
h1SMcG0007624	hconf	dd_Smed_v6_6446_0_1	MRVI1	MRVI1 protein
h1SMcG0004811	hconf	dd_Smed_v6_1648_0_1	-	Vacuolar Protein
h1SMcG0018680	hconf	dd_Smed_v6_9954_0_1	FAM208A	nucleic acid-templated transcription
h1SMcG0007643	hconf	dd_Smed_v6_5768_0_1	C1orf43	NICE-3 protein
h1SMnG0024276	hconf	-	-	-
h1SMnG0035616	hconf	-	-	-
h1SMcG0019383	hconf	dd_Smed_v6_16468_0_1	TRAF4	TNF receptor-associated factor 4
h1SMnG0006977	other	-	-	-
h1SMcG0008525	hconf	dd_Smed_v6_4089_0_1	ETHE1	Metallo-beta-lactamase superfamily
h1SMcG0013780	hconf	dd_Smed_v6_7502_0_1	PGM3	Catalyzes the conversion of GlcNAc-6-P into GlcNAc-1-P during the synthesis of uridine diphosphate UDP-GlcNAc, a sugar nucleotide critical to multiple glycosylation pathways including protein N- and O-glycosylation
h1SMnG0034725	other	-	-	-
h1SMcG0001551	hconf	dd_Smed_v6_14167_0_1	-	-
h1SMnG0009542	other	-	-	-
h1SMnG0018227	other	-	-	-
h1SMnG0024805	other	-	-	-
h1SMnG0014224	other	-	-	-
h1SMnG0021290	other	-	-	-
h1SMcG0006277	hconf	dd_Smed_v6_9082_0_1	UMPS	orotate phosphoribosyltransferase activity
h1SMcG0008694	hconf	-	-	snRNA import into nucleus
h1SMcG0010492	hconf	dd_Smed_v6_1968_2_3	-	Mediates response to the active Hedgehog (Hh) protein signal in embryos, functioning upstream or at the level of patched (ptc)
h1SMcG0005400	hconf	dd_Smed_v6_3167_0_1	-	Enoyl-(Acyl carrier protein) reductase
h1SMcG0017814	hconf	dd_Smed_v6_8973_0_1	ALK	tyrosine kinase
h1SMcG0021119	hconf	dd_Smed_v6_3822_0_1	ABCF3	ATPase activity
h1SMcG0006645	hconf	dd_Smed_v6_8876_0_1	FAM60A	negative regulation of cell migration
h1SMcG0002223	hconf	-	-	-

## Sheet: Cluster 2
	gene_type	gene_ddv6	Preferred_name	Description
h1SMcG0020022	hconf	dd_Smed_v6_5321_0_1	-	SCP / Tpx-1 / Ag5 / PR-1 / Sc7 family of extracellular domains.
h1SMcG0016673	hconf	dd_Smed_v6_9565_0_1	-	collagen fibril organization
h1SMcG0015236	hconf	dd_Smed_v6_1161_0_1	-	calcium ion binding
h1SMcG0000998	hconf	dd_Smed_v6_432_0_1	unc-54	motor activity
h1SMcG0017034	hconf	dd_Smed_v6_4737_0_3	CLEC18A	C-type lectin domain family 18, member
h1SMcG0014354	hconf	dd_Smed_v6_2438_0_2	-	myosin light chain kinase activity
h1SMcG0003207	hconf	dd_Smed_v6_8199_0_1	PTPRD	Protein tyrosine phosphatase activity. It is involved in the biological process described with protein dephosphorylation
h1SMcG0010878	hconf	dd_Smed_v6_14651_0_1	OR1L8	7 transmembrane receptor (rhodopsin family)
h1SMcG0022555	hconf	dd_Smed_v6_402_0_1	-	collagen fibril organization
h1SMcG0017092	hconf	dd_Smed_v6_2500_0_1	-	Belongs to the type IV collagen family
h1SMcG0009854	hconf	dd_Smed_v6_6976_0_1	PDE2A	negative regulation of protein import into nucleus, translocation
h1SMcG0017805	hconf	dd_Smed_v6_13045_0_1	CD320	neuroligin family protein binding
h1SMcG0018373	hconf	dd_Smed_v6_832_0_1	-	collagen fibril organization
h1SMcG0009859	hconf	dd_Smed_v6_13435_0_1	unc-9	Structural component of the gap junctions
h1SMcG0006734	hconf	dd_Smed_v6_11876_0_1	JAG1	endocardial cushion cell development
h1SMcG0016741	hconf	dd_Smed_v6_701_0_1	-	collagen fibril organization
h1SMcG0006787	hconf	dd_Smed_v6_2265_0_1	HSP90B1	Molecular chaperone that functions in the processing and transport of secreted proteins. When associated with CNPY3, required for proper folding of Toll-like receptors. Functions in endoplasmic reticulum associated degradation (ERAD). Has ATPase activity (By similarity)
h1SMcG0004725	hconf	dd_Smed_v6_15458_0_1	-	Otopetrin
h1SMcG0016202	hconf	dd_Smed_v6_6746_0_1	-	Four-disulfide core domains
h1SMcG0010597	hconf	dd_Smed_v6_7811_0_1	-	Belongs to the type IV collagen family
h1SMcG0019141	hconf	dd_Smed_v6_649_0_1	COL5A2	collagen fibril organization
h1SMcG0002309	hconf	dd_Smed_v6_10522_0_1	-	sodium channel activity
h1SMcG0017506	hconf	dd_Smed_v6_8804_0_1	-	-
h1SMcG0000708	hconf	dd_Smed_v6_12679_0_1	KIF26A	regulation of cell growth by extracellular stimulus
h1SMcG0015598	hconf	dd_Smed_v6_6736_0_1	dp	Calcium ion binding
h1SMcG0012580	hconf	dd_Smed_v6_10585_0_1	UNC5C	netrin receptor activity
h1SMcG0006857	hconf	dd_Smed_v6_6915_0_1	HSPG2	anatomical structure morphogenesis
h1SMcG0006295	hconf	dd_Smed_v6_14150_0_1	ROBO1	roundabout
h1SMcG0005423	hconf	dd_Smed_v6_7356_0_1	-	microtubule minus-end binding
h1SMcG0001082	hconf	dd_Smed_v6_702_0_1	-	collagen fibril organization
h1SMcG0017808	hconf	dd_Smed_v6_10764_0_1	ANKRD6	ankyrin repeat
h1SMcG0021709	hconf	dd_Smed_v6_3516_1_1	cle-1	biological adhesion
h1SMcG0001030	hconf	dd_Smed_v6_2451_0_4	-	protein kinase C activity
h1SMcG0014481	hconf	-	-	MFS_1 like family
h1SMcG0001797	hconf	dd_Smed_v6_4439_0_1	ADCY1	Belongs to the adenylyl cyclase class-4 guanylyl cyclase family
h1SMcG0018100	hconf	dd_Smed_v6_1070_0_1	-	collagen fibril organization
h1SMcG0007433	hconf	dd_Smed_v6_1579_0_1	-	Belongs to the type IV collagen family
h1SMcG0000017	hconf	dd_Smed_v6_9677_0_1	PCDH9	homophilic cell adhesion via plasma membrane adhesion molecules
h1SMcG0000872	hconf	dd_Smed_v6_4399_0_1	MAPKAPK3	kinase-activated protein kinase
h1SMcG0001433	hconf	dd_Smed_v6_11753_0_1	PDZK1	PDZ domain containing 1
h1SMcG0022548	hconf	dd_Smed_v6_3391_0_3	SIRPB1	cell differentiation
h1SMcG0007937	hconf	dd_Smed_v6_9795_0_1	NTN1	Cdc42 protein signal transduction
h1SMcG0002517	hconf	dd_Smed_v6_13817_0_1	MSI1	RNA-binding protein Musashi homolog
h1SMcG0015433	hconf	dd_Smed_v6_78_0_1	GAPDH	Glyceraldehyde-3-phosphate dehydrogenase
h1SMcG0002221	hconf	dd_Smed_v6_840_0_1	-	collagen fibril organization
h1SMcG0005277	hconf	dd_Smed_v6_1772_0_1	ATP2A2	calcium-transporting ATPase activity
h1SMcG0022543	hconf	dd_Smed_v6_5187_0_1	FREM1	extracellular matrix
h1SMcG0004401	hconf	dd_Smed_v6_508_0_1	-	Tubulin is the major constituent of microtubules. It binds two moles of GTP, one at an exchangeable site on the beta chain and one at a non-exchangeable site on the alpha chain
h1SMcG0014134	hconf	dd_Smed_v6_740_0_1	-	collagen fibril organization
h1SMcG0013191	hconf	dd_Smed_v6_13562_0_1	KIF26A	Kinesin family member 26A

## Sheet: Cluster 3
	gene_type	gene_ddv6	Preferred_name	Description
h1SMcG0000998	hconf	dd_Smed_v6_432_0_1	unc-54	motor activity
h1SMcG0006857	hconf	dd_Smed_v6_6915_0_1	HSPG2	anatomical structure morphogenesis
h1SMcG0014354	hconf	dd_Smed_v6_2438_0_2	-	myosin light chain kinase activity
h1SMcG0014406	hconf	dd_Smed_v6_4031_0_1	CHL1	Cell adhesion molecule
h1SMcG0008106	hconf	dd_Smed_v6_1914_0_1	ADAMTSL1	peptidase activity
h1SMcG0009472	hconf	dd_Smed_v6_2544_0_1	unc-22	myosin light chain kinase activity
h1SMcG0001827	hconf	dd_Smed_v6_6811_0_2	cle-1	biological adhesion
h1SMcG0017363	hconf	dd_Smed_v6_12545_0_1	PTPRF	Protein tyrosine phosphatase, receptor type F
h1SMcG0019319	hconf	dd_Smed_v6_7921_0_1	ROBO1	roundabout
h1SMcG0009250	hconf	dd_Smed_v6_3902_0_1	MMP19	matrix metallopeptidase 19
h1SMcG0010376	hconf	dd_Smed_v6_11987_0_2	NPHS1	myoblast fusion
h1SMcG0020983	hconf	dd_Smed_v6_2337_0_1	-	Belongs to the type IV collagen family
h1SMcG0015050	hconf	dd_Smed_v6_7855_0_1	-	-
h1SMcG0015903	hconf	dd_Smed_v6_13075_0_1	-	-
h1SMcG0016319	hconf	dd_Smed_v6_8386_0_1	TRIM67	tripartite motif containing
h1SMcG0010732	hconf	dd_Smed_v6_24454_0_1	dop-1	Belongs to the G-protein coupled receptor 1 family
h1SMcG0005277	hconf	dd_Smed_v6_1772_0_1	ATP2A2	calcium-transporting ATPase activity
h1SMcG0005893	hconf	dd_Smed_v6_5582_0_1	RYR2	ryanodine-sensitive calcium-release channel activity
h1SMcG0018100	hconf	dd_Smed_v6_1070_0_1	-	collagen fibril organization
h1SMcG0007433	hconf	dd_Smed_v6_1579_0_1	-	Belongs to the type IV collagen family
h1SMcG0016999	hconf	dd_Smed_v6_8816_0_1	-	extracellularly glutamate-gated ion channel activity
h1SMcG0015505	hconf	dd_Smed_v6_7911_0_1	ROR1	transmembrane receptor protein tyrosine kinase activity
h1SMnG0024083	other	-	-	-
h1SMcG0012565	hconf	dd_Smed_v6_10625_0_1	CTNNAL1	Vinculin family
h1SMcG0013644	hconf	dd_Smed_v6_3985_0_1	-	Innexin
h1SMcG0001082	hconf	dd_Smed_v6_702_0_1	-	collagen fibril organization
h1SMnG0020735	other	-	-	-
h1SMcG0016741	hconf	dd_Smed_v6_701_0_1	-	collagen fibril organization
h1SMcG0020682	hconf	dd_Smed_v6_6585_0_2	NID1	G2F domain
h1SMcG0011207	hconf	dd_Smed_v6_7552_0_1	PCDH18	homophilic cell adhesion via plasma membrane adhesion molecules
h1SMcG0007087	hconf	dd_Smed_v6_7995_0_1	ESRP2	nucleic acid binding
h1SMcG0003258	hconf	dd_Smed_v6_2922_0_1	ARHGEF17	rho guanine nucleotide exchange factor
h1SMcG0005939	hconf	dd_Smed_v6_16435_0_1	UNC5C	netrin receptor activity
h1SMcG0006787	hconf	dd_Smed_v6_2265_0_1	HSP90B1	Molecular chaperone that functions in the processing and transport of secreted proteins. When associated with CNPY3, required for proper folding of Toll-like receptors. Functions in endoplasmic reticulum associated degradation (ERAD). Has ATPase activity (By similarity)
h1SMcG0004606	hconf	-	ACTG1	Belongs to the actin family
h1SMcG0011283	hconf	dd_Smed_v6_3303_0_1	SLC8A3	Belongs to the Ca(2 ) cation antiporter (CaCA) (TC 2.A.19) family
h1SMcG0014134	hconf	dd_Smed_v6_740_0_1	-	collagen fibril organization
h1SMcG0003233	hconf	dd_Smed_v6_4789_0_1	-	negative regulation of growth rate
h1SMcG0020325	hconf	dd_Smed_v6_52973_0_1	-	structural constituent of cuticle
h1SMcG0002221	hconf	dd_Smed_v6_840_0_1	-	collagen fibril organization
h1SMcG0019141	hconf	dd_Smed_v6_649_0_1	COL5A2	collagen fibril organization
h1SMcG0018373	hconf	dd_Smed_v6_832_0_1	-	collagen fibril organization
h1SMcG0011201	hconf	dd_Smed_v6_475_0_1	-	Immunoglobulin like
h1SMcG0017666	hconf	dd_Smed_v6_11837_0_1	-	Protocadherin
h1SMcG0007116	hconf	dd_Smed_v6_6406_0_1	ANKFN1	It is involved in the biological process described with signal transduction
h1SMnG0021707	other	-	-	-
h1SMcG0015816	hconf	dd_Smed_v6_16093_0_1	PTPRD	Protein tyrosine phosphatase activity. It is involved in the biological process described with protein dephosphorylation
h1SMcG0013445	hconf	dd_Smed_v6_810_0_1	FLNB	Filamin C, gamma
h1SMcG0022555	hconf	dd_Smed_v6_402_0_1	-	collagen fibril organization
h1SMcG0022236	hconf	dd_Smed_v6_7371_0_1	-	calcium ion binding

## Sheet: Cluster 4
	gene_type	gene_ddv6	Preferred_name	Description
h1SMcG0008035	hconf	dd_Smed_v6_601_0_1	H1FOO	nucleosome positioning
h1SMcG0020537	hconf	-	-	-
h1SMnG0035616	hconf	-	-	-
h1SMcG0009785	hconf	dd_Smed_v6_83_0_2	-	structural constituent of cytoskeleton
h1SMcG0001488	hconf	dd_Smed_v6_209_0_1	YBX2	Cold shock protein domain
h1SMcG0013999	hconf	dd_Smed_v6_659_0_1	PIWIL1	Belongs to the argonaute family
h1SMcG0004525	hconf	dd_Smed_v6_133_0_1	-	PPIases accelerate the folding of proteins. It catalyzes the cis-trans isomerization of proline imidic peptide bonds in oligopeptides
h1SMcG0013627	hconf	dd_Smed_v6_62_0_1	-	-
h1SMcG0013162	hconf	dd_Smed_v6_648_0_1	-	structural constituent of cytoskeleton
h1SMcG0009590	hconf	dd_Smed_v6_226_0_1	RPS2	ribosomal protein
h1SMcG0006483	hconf	dd_Smed_v6_276_0_1	RPL7	maturation of LSU-rRNA from tricistronic rRNA transcript (SSU-rRNA, 5.8S rRNA, LSU-rRNA)
h1SMcG0001973	hconf	dd_Smed_v6_150_0_1	RPL9	rRNA binding
h1SMcG0005241	hconf	dd_Smed_v6_3777_0_1	-	-
h1SMcG0000643	hconf	dd_Smed_v6_151_0_1	RpL5	Ribosomal large subunit proteins 60S L5, and 50S L18
h1SMcG0006433	hconf	dd_Smed_v6_424_0_1	HSPA9	Belongs to the heat shock protein 70 family
h1SMcG0003097	hconf	dd_Smed_v6_50_0_1	SLC25A31	ATP:ADP antiporter activity
h1SMcG0011798	hconf	dd_Smed_v6_171_0_1	RPSA	Required for the assembly and or stability of the 40S ribosomal subunit. Required for the processing of the 20S rRNA- precursor to mature 18S rRNA in a late step of the maturation of 40S ribosomal subunits
h1SMcG0001654	hconf	dd_Smed_v6_112_0_1	-	Actin depolymerisation factor/cofilin -like domains
h1SMcG0008539	hconf	dd_Smed_v6_235_0_1	rpl26l1	Ribosomal protein L26
h1SMcG0015561	hconf	dd_Smed_v6_438_0_1	-	Tetratricopeptide repeat
h1SMcG0023144	hconf	-	-	-
h1SMcG0013809	hconf	dd_Smed_v6_92_0_1	STXBP5	It is involved in the biological process described with vesicle-mediated transport
h1SMcG0018285	hconf	dd_Smed_v6_1012_0_1	NSA2	maturation of LSU-rRNA
h1SMcG0002316	hconf	-	TOP2B	Control of topological states of DNA by transient breakage and subsequent rejoining of DNA strands. Topoisomerase II makes double-strand breaks
h1SMcG0016320	hconf	dd_Smed_v6_121_0_1	RpS27A	ribosomal protein
h1SMcG0002175	hconf	dd_Smed_v6_10618_0_1	EIF4G3	RNA binding
h1SMcG0018997	hconf	dd_Smed_v6_350_0_1	RPL10A	Belongs to the universal ribosomal protein uL1 family
h1SMcG0006725	hconf	dd_Smed_v6_469_0_1	-	chromatin silencing
h1SMcG0006469	hconf	dd_Smed_v6_167_0_1	RPL14	ribosomal protein
h1SMcG0020811	hconf	dd_Smed_v6_108_0_1	RpL8	rRNA binding
h1SMcG0017549	hconf	dd_Smed_v6_228_0_1	RPL19	structural constituent of ribosome
h1SMcG0011633	hconf	dd_Smed_v6_156_0_1	RPS8	structural constituent of ribosome
h1SMcG0003232	hconf	dd_Smed_v6_393_0_1	SET	Belongs to the nucleosome assembly protein (NAP) family
h1SMcG0000255	hconf	dd_Smed_v6_126_0_1	FAU	Belongs to the eukaryotic ribosomal protein eS30 family
h1SMcG0010730	hconf	dd_Smed_v6_4755_0_2	NSD1	Histone-lysine N-methyltransferase
h1SMnG0035608	other	-	-	-
h1SMcG0017075	hconf	dd_Smed_v6_163_0_1	RPS3A	40s ribosomal protein
h1SMcG0001140	hconf	dd_Smed_v6_144_0_1	-	Belongs to the universal ribosomal protein uL5 family
h1SMcG0021424	hconf	dd_Smed_v6_296_0_1	RPL7A	ribosomal protein
h1SMnG0002276	other	-	RPL37A	Structural constituent of ribosome. It is involved in the biological process described with
h1SMcG0001898	hconf	dd_Smed_v6_155_1_1	RPL27A	ribosomal protein
h1SMcG0001574	hconf	-	SET	Belongs to the nucleosome assembly protein (NAP) family
h1SMnG0034420	hconf	dd_Smed_v6_111_0_1	rpl30	Ribosomal protein L7Ae/L30e/S12e/Gadd45 family
h1SMcG0009165	hconf	dd_Smed_v6_15019_0_1	HIST2H2AB	Histone 2A
h1SMcG0005767	hconf	dd_Smed_v6_3033_0_1	PAPOLG	polynucleotide adenylyltransferase activity
h1SMnG0033052	hconf	-	-	-
h1SMcG0013376	hconf	dd_Smed_v6_818_0_1	TUFM	translation elongation factor activity
h1SMcG0020880	hconf	dd_Smed_v6_269_0_1	RPS3	Belongs to the universal ribosomal protein uS3 family
h1SMcG0004269	hconf	dd_Smed_v6_38_0_2	-	structural constituent of cytoskeleton
h1SMcG0003815	hconf	dd_Smed_v6_368_0_1	TXNDC9	queuosine biosynthetic process

## Sheet: Cluster 5
	gene_type	gene_ddv6	Preferred_name	Description
h1SMcG0005534	hconf	-	-	-
h1SMcG0005535	hconf	dd_Smed_v6_69_0_1	-	-
h1SMcG0005567	hconf	dd_Smed_v6_332_0_1	-	-
h1SMcG0005613	hconf	-	-	-
h1SMcG0005543	hconf	dd_Smed_v6_69_0_2	-	-
h1SMcG0005539	hconf	dd_Smed_v6_213_0_2	-	-
h1SMcG0005538	hconf	dd_Smed_v6_183_0_1	-	-
h1SMnG0035616	hconf	-	-	-
h1SMnG0000528	hconf	-	-	-
h1SMcG0008441	hconf	dd_Smed_v6_7680_0_1	-	optic chiasma development
h1SMcG0005537	hconf	dd_Smed_v6_61_0_1	-	-
h1SMcG0005540	hconf	dd_Smed_v6_363_0_1	-	-
h1SMcG0016868	hconf	dd_Smed_v6_5563_0_1	TP53	induces growth arrest or apoptosis depending on the physiological circumstances and cell type. Involved in cell cycle regulation as a trans-activator that acts to negatively regulate cell division by controlling a set of genes required for this process. One of the activated genes is an inhibitor of cyclin-dependent kinases. Apoptosis induction seems to be mediated either by stimulation of bax and…
h1SMcG0016977	hconf	dd_Smed_v6_906_0_1	SND1	gene silencing by RNA
h1SMcG0021085	hconf	dd_Smed_v6_6912_0_1	nucb2	Nucleobindin
h1SMcG0005568	hconf	dd_Smed_v6_478_0_1	-	-
h1SMcG0020145	hconf	dd_Smed_v6_493_0_1	RCN2	EF-hand domain pair
h1SMcG0004116	hconf	dd_Smed_v6_553_0_1	HDLBP	K homology RNA-binding domain
h1SMcG0013746	hconf	dd_Smed_v6_93_0_1	PABPC4	regulation of nuclear-transcribed mRNA catabolic process, nonsense-mediated decay
h1SMcG0017957	hconf	dd_Smed_v6_11378_0_1	CLP1	this phosphorylation event is a prerequisite for the subsequent ligation of the two exon halves and the production of a mature tRNA. Component of the pre-mRNA cleavage complex II (CF-II), which seems to be required for mRNA 3'-end formation. Also phosphorylates the 5'-terminus of exogenously introduced short interfering RNAs (siRNAs), which is a necessary prerequisite for their incorporation into…
h1SMcG0003194	hconf	-	ACTB	Belongs to the actin family
h1SMcG0001670	hconf	dd_Smed_v6_5497_0_1	-	-
h1SMnG0000316	hconf	-	-	-
h1SMcG0000574	hconf	dd_Smed_v6_5586_0_1	KIAA0319L	Repeats in polycystic kidney disease 1 (PKD1) and other proteins
h1SMcG0011666	hconf	dd_Smed_v6_8641_0_1	ERBB2	transmembrane receptor protein tyrosine kinase activity
h1SMcG0013956	hconf	dd_Smed_v6_6020_0_1	FGFR4	fibroblast growth factor-activated receptor activity
h1SMcG0011204	hconf	dd_Smed_v6_12614_0_1	Kiaa1467	-
h1SMcG0016863	hconf	dd_Smed_v6_5905_0_1	CALU	Calcium ion binding
h1SMcG0005614	hconf	-	-	-
h1SMcG0022319	hconf	dd_Smed_v6_250_0_1	P4HB	protein disulfide isomerase activity
h1SMcG0018055	hconf	dd_Smed_v6_4176_0_1	-	ATP-dependent microtubule motor activity, minus-end-directed
h1SMcG0021342	hconf	dd_Smed_v6_2245_0_1	TMEM214	Transmembrane protein 214
h1SMcG0009848	hconf	dd_Smed_v6_1740_0_1	TRAM1	Translocating chain-associated membrane protein
h1SMcG0017306	hconf	dd_Smed_v6_3935_0_1	-	-
h1SMcG0007642	hconf	dd_Smed_v6_5144_0_1	KIAA1324L	positive regulation of autophagosome assembly
h1SMcG0021930	hconf	dd_Smed_v6_1122_0_1	SPTBN1	positive regulation of interleukin-2 secretion
h1SMcG0016202	hconf	dd_Smed_v6_6746_0_1	-	Four-disulfide core domains
h1SMcG0013203	hconf	dd_Smed_v6_6322_0_1	-	-
h1SMcG0014249	hconf	-	-	-
h1SMcG0015333	hconf	dd_Smed_v6_7709_0_1	gei-8	regulation of glycolytic process by negative regulation of transcription from RNA polymerase II promoter
h1SMcG0009867	hconf	dd_Smed_v6_5942_0_1	SOX8	Transcription factor
h1SMcG0012990	hconf	dd_Smed_v6_4906_0_1	PDIA4	Belongs to the protein disulfide isomerase family
h1SMcG0021692	hconf	dd_Smed_v6_1258_0_1	PIWIL2	piRNA binding
h1SMnG0035608	other	-	-	-
h1SMcG0012648	hconf	dd_Smed_v6_13596_0_1	ABCC2	ABC transporter
h1SMcG0023143	hconf	-	coxB	Subunits I and II form the functional core of the enzyme complex. Electrons originating in cytochrome c are transferred via heme a and Cu(A) to the binuclear center formed by heme a3 and Cu(B)
h1SMnG0022978	hconf	-	-	-
h1SMcG0020916	hconf	dd_Smed_v6_4381_0_1	-	-
h1SMcG0020886	hconf	dd_Smed_v6_3572_0_1	-	-
h1SMcG0013015	hconf	dd_Smed_v6_897_0_1	SDHA	Flavoprotein (FP) subunit of succinate dehydrogenase (SDH) that is involved in complex II of the mitochondrial electron transport chain and is responsible for transferring electrons from succinate to ubiquinone (coenzyme Q)

## Sheet: Cluster 6
	gene_type	gene_ddv6	Preferred_name	Description
h1SMnG0035616	hconf	-	-	-
h1SMcG0012529	hconf	dd_Smed_v6_636_0_1	-	Apolipoprotein
h1SMcG0009632	hconf	-	-	ATP binding
h1SMnG0035608	other	-	-	-
h1SMcG0017047	hconf	dd_Smed_v6_7265_0_1	CHID1	Chitinase activity. It is involved in the biological process described with carbohydrate metabolic process
h1SMcG0000479	hconf	dd_Smed_v6_6577_0_1	DST	Calcium ion binding. It is involved in the biological process described with cell cycle arrest
h1SMcG0000719	hconf	dd_Smed_v6_9420_0_1	SUGCT	CoA-transferase family III
h1SMcG0012533	hconf	dd_Smed_v6_5177_0_1	SLC7A6	L-alpha-amino acid transmembrane transport
h1SMcG0021968	hconf	dd_Smed_v6_4849_0_1	MAP3K15	Domain of unknown function (DUF4071)
h1SMcG0022202	hconf	dd_Smed_v6_9667_0_1	CTNNB1	Catenin (cadherin-associated protein), beta 1
h1SMcG0019693	hconf	dd_Smed_v6_1789_0_2	-	-
h1SMcG0000448	hconf	dd_Smed_v6_7988_0_1	DDR2	ATP binding. It is involved in the biological process described with protein phosphorylation
h1SMcG0008713	hconf	dd_Smed_v6_7063_0_2	PTCH1	Hedgehog receptor activity
h1SMcG0022206	hconf	-	-	structural constituent of cytoskeleton
h1SMcG0007331	hconf	dd_Smed_v6_12174_0_1	DDR2	protein tyrosine kinase collagen receptor activity
h1SMcG0018497	hconf	dd_Smed_v6_8085_0_1	CACTIN	negative regulation of type I interferon-mediated signaling pathway
h1SMcG0000979	hconf	dd_Smed_v6_2858_0_1	PRKAR1A	cAMP-dependent protein kinase regulator activity. It is involved in the biological process described with regulation of protein phosphorylation
h1SMcG0005587	hconf	-	Hsp83	Molecular chaperone that promotes the maturation, structural maintenance and proper regulation of specific target proteins involved for instance in cell cycle control and signal transduction. Undergoes a functional cycle that is linked to its ATPase activity. This cycle probably induces conformational changes in the client proteins, thereby causing their activation. Interacts dynamically with var…
h1SMnG0016501	hconf	-	-	cell division
h1SMcG0009645	hconf	dd_Smed_v6_12579_0_2	DGKI	Diacylglycerol kinase iota
h1SMcG0019688	hconf	dd_Smed_v6_1694_0_1	HNF4G	negative regulation of activation of Janus kinase activity
h1SMcG0023144	hconf	-	-	-
h1SMcG0011199	hconf	dd_Smed_v6_7541_0_1	-	Trypsin-like serine protease
h1SMcG0016299	hconf	dd_Smed_v6_2645_0_1	PTPRH	Receptor-type tyrosine-protein phosphatase
h1SMcG0002275	hconf	dd_Smed_v6_9696_0_1	BCL2	negative regulation of cellular pH reduction
h1SMcG0009269	hconf	dd_Smed_v6_7324_0_1	-	DNA-binding transcription factor activity
h1SMcG0016261	hconf	dd_Smed_v6_9594_0_1	-	Belongs to the peptidase C19 family
h1SMnG0002372	hconf	-	-	-
h1SMcG0013540	hconf	dd_Smed_v6_52_0_1	YBX2	Cold shock protein domain
h1SMcG0013033	hconf	dd_Smed_v6_130_0_1	rpl10	embryonic brain development
h1SMcG0011109	hconf	dd_Smed_v6_2331_0_1	CHD5	H3K27me3 modified histone binding
h1SMcG0005502	hconf	dd_Smed_v6_6230_0_1	msn	Domain found in NIK1-like kinases, mouse citron and yeast ROM1, ROM2
h1SMcG0000549	hconf	dd_Smed_v6_4455_0_1	CDK5RAP3	Protein of unknown function (DUF773)
h1SMcG0007815	hconf	dd_Smed_v6_3329_0_1	CCNG2	regulation of cell cycle
h1SMcG0001198	hconf	dd_Smed_v6_4391_0_1	AASDHPPT	holo-[acyl-carrier-protein] synthase activity
h1SMcG0002117	hconf	dd_Smed_v6_141_0_1	HSPD1	protein import into mitochondrial intermembrane space
h1SMcG0022253	hconf	dd_Smed_v6_1207_0_1	-	Phytanoyl-CoA dioxygenase (PhyH)
h1SMnG0009432	other	-	-	-
h1SMcG0000975	hconf	dd_Smed_v6_8417_0_1	-	-
h1SMcG0018284	hconf	dd_Smed_v6_12312_0_1	-	lung ciliated cell differentiation
h1SMcG0016885	hconf	dd_Smed_v6_5564_0_1	tinc	-
h1SMcG0022515	hconf	dd_Smed_v6_482_0_1	VCP	Belongs to the AAA ATPase family
h1SMcG0013682	hconf	dd_Smed_v6_1660_0_5	AMMECR1	Alport syndrome, mental retardation, midface hypoplasia and elliptocytosis chromosomal region gene 1
h1SMnG0013142	other	-	-	-
h1SMcG0022919	hconf	dd_Smed_v6_3997_0_1	CCAR1	nuclear receptor transcription coactivator activity
h1SMnG0030575	hconf	-	-	-
h1SMcG0001429	hconf	dd_Smed_v6_4715_0_3	NOSTRIN	endocytosis
h1SMcG0006144	hconf	dd_Smed_v6_4415_0_1	MXD1	protein dimerization activity
h1SMcG0013746	hconf	dd_Smed_v6_93_0_1	PABPC4	regulation of nuclear-transcribed mRNA catabolic process, nonsense-mediated decay
h1SMcG0019322	hconf	dd_Smed_v6_435_0_1	CCT3	unfolded protein binding

## Sheet: Cluster 7
	gene_type	gene_ddv6	Preferred_name	Description
h1SMcG0017400	hconf	dd_Smed_v6_652_0_6	-	C-type lectin (CTL) or carbohydrate-recognition domain (CRD)
h1SMcG0008074	hconf	-	A2ML1	endopeptidase inhibitor activity
h1SMcG0003474	hconf	dd_Smed_v6_696_0_1	Clca2	chloride channel
h1SMcG0015598	hconf	dd_Smed_v6_6736_0_1	dp	Calcium ion binding
h1SMcG0019136	other	dd_Smed_v6_10835_0_2	ANK2	ankyrin 3, node of Ranvier (ankyrin G)
h1SMcG0014919	hconf	dd_Smed_v6_1054_0_1	-	calcium ion binding
h1SMcG0003229	hconf	dd_Smed_v6_1581_0_1	-	calcium ion binding
h1SMcG0019693	hconf	dd_Smed_v6_1789_0_2	-	-
h1SMcG0000830	hconf	dd_Smed_v6_1073_0_1	TAT	Aminotransferase class I and II
h1SMcG0010163	hconf	dd_Smed_v6_2272_0_1	FLNB	Filamin C, gamma
h1SMcG0010466	hconf	dd_Smed_v6_5713_0_2	-	neurotransmitter:sodium symporter activity
h1SMcG0013653	hconf	-	-	-
h1SMcG0003478	hconf	dd_Smed_v6_1234_0_1	-	Innexin
h1SMcG0013655	hconf	-	-	-
h1SMcG0019532	hconf	dd_Smed_v6_1789_0_1	-	-
h1SMcG0009632	hconf	-	-	ATP binding
h1SMcG0021000	hconf	dd_Smed_v6_5365_0_2	-	Spectrin repeats
h1SMcG0000747	hconf	dd_Smed_v6_12313_0_1	MDGA1	negative regulation of synapse assembly
h1SMcG0015771	hconf	dd_Smed_v6_4377_0_3	DMGDH	Dimethylglycine dehydrogenase
h1SMcG0003471	hconf	dd_Smed_v6_968_0_1	CLCA1	Calcium-activated chloride channel regulator 1
h1SMcG0005444	hconf	dd_Smed_v6_6436_0_1	FLOT2	positive regulation of establishment of T cell polarity
h1SMcG0005694	hconf	dd_Smed_v6_198_0_1	-	serine-type endopeptidase activity. It is involved in the biological process described with proteolysis
h1SMcG0007791	hconf	dd_Smed_v6_1967_0_1	nas-30	metalloendopeptidase activity
h1SMcG0007639	hconf	dd_Smed_v6_3419_0_1	-	Alanine-glyoxylate amino-transferase
h1SMcG0011716	hconf	dd_Smed_v6_5349_0_1	ZDHHC17	Zinc finger DHHC-type containing 17
h1SMcG0008073	hconf	dd_Smed_v6_568_0_6	A2ML1	endopeptidase inhibitor activity
h1SMcG0020259	hconf	dd_Smed_v6_3948_0_1	ACSS3	acetate-CoA ligase activity
h1SMcG0019700	hconf	-	-	-
h1SMcG0002003	hconf	dd_Smed_v6_8833_0_1	mig-6	serine-type endopeptidase inhibitor activity
h1SMcG0007932	hconf	dd_Smed_v6_1035_1_2	CBLB	E3 ubiquitin-protein ligase
h1SMcG0001776	hconf	dd_Smed_v6_1477_1_1	-	F5/8 type C domain
h1SMcG0013727	hconf	dd_Smed_v6_2960_0_1	TPCN2	two pore calcium channel protein
h1SMcG0018962	hconf	dd_Smed_v6_2414_0_1	bgm	long-chain-fatty-acid--CoA ligase ACSBG2-like
h1SMcG0002895	hconf	dd_Smed_v6_10406_0_1	DDR2	Protein tyrosine kinase
h1SMcG0009633	hconf	dd_Smed_v6_3_0_1	-	ATP binding
h1SMcG0013654	hconf	-	-	-
h1SMcG0019666	hconf	dd_Smed_v6_3620_0_1	-	calcium channel activity
h1SMnG0031309	other	-	-	-
h1SMcG0018407	hconf	dd_Smed_v6_12075_0_1	TDH	coenzyme binding
h1SMcG0021690	hconf	dd_Smed_v6_5082_0_2	GNAI3	Guanine nucleotide binding protein (G protein), alpha
h1SMcG0003115	hconf	dd_Smed_v6_1833_0_1	GLDC	The glycine cleavage system catalyzes the degradation of glycine
h1SMcG0015157	hconf	dd_Smed_v6_2743_0_1	-	positive regulation of Ras protein signal transduction
h1SMcG0001606	hconf	dd_Smed_v6_2228_0_1	RBM47	heterogeneous nuclear ribonucleoprotein
h1SMcG0001608	hconf	dd_Smed_v6_1783_0_1	PTPRJ	Receptor-type tyrosine-protein phosphatase eta
h1SMnG0009387	other	-	-	-
h1SMcG0006430	hconf	dd_Smed_v6_1114_0_1	HPD	4-hydroxyphenylpyruvate dioxygenase
h1SMcG0019692	hconf	-	-	-
h1SMcG0005736	hconf	dd_Smed_v6_4123_0_1	IRS2	Insulin receptor substrate
h1SMnG0024906	other	-	-	-
h1SMcG0007949	hconf	dd_Smed_v6_1170_0_1	CECR5	cat eye syndrome

## Sheet: Cluster 8
	gene_type	gene_ddv6	Preferred_name	Description
h1SMcG0017400	hconf	dd_Smed_v6_652_0_6	-	C-type lectin (CTL) or carbohydrate-recognition domain (CRD)
h1SMcG0003473	hconf	dd_Smed_v6_3663_0_1	-	intracellular chloride channel activity
h1SMcG0013759	hconf	dd_Smed_v6_9564_0_1	MLLT4	Myeloid lymphoid or mixed-lineage leukemia (trithorax homolog, Drosophila)
h1SMcG0016328	hconf	-	PTPRG	Protein tyrosine phosphatase, receptor type, G
h1SMcG0015571	hconf	dd_Smed_v6_8231_0_2	SIDT1	RNA transmembrane transporter activity
h1SMnG0009126	hconf	-	-	-
h1SMcG0005487	hconf	dd_Smed_v6_28921_0_5	-	-
h1SMcG0007170	hconf	dd_Smed_v6_2917_0_4	-	-
h1SMcG0016327	hconf	dd_Smed_v6_768_0_1	-	Protein tyrosine phosphatase, receptor type
h1SMcG0005213	hconf	dd_Smed_v6_3258_0_1	-	-
h1SMcG0007060	hconf	dd_Smed_v6_683_0_1	-	oxidoreductase activity
h1SMnG0002083	other	-	-	-
h1SMnG0014588	hconf	-	-	-
h1SMcG0005502	hconf	dd_Smed_v6_6230_0_1	msn	Domain found in NIK1-like kinases, mouse citron and yeast ROM1, ROM2
h1SMcG0010670	hconf	dd_Smed_v6_7619_0_1	NPR2	guanylate cyclase activity
h1SMcG0013705	hconf	dd_Smed_v6_388_0_1	DNM1L	Belongs to the TRAFAC class dynamin-like GTPase superfamily. Dynamin Fzo YdjA family
h1SMcG0009465	hconf	dd_Smed_v6_3136_0_1	PIKFYVE	1-phosphatidylinositol-3-phosphate 5-kinase activity
h1SMcG0020808	hconf	dd_Smed_v6_6825_0_1	TRPM2	calcium channel activity
h1SMcG0011640	hconf	-	PLXNB2	semaphorin receptor activity
h1SMcG0015118	hconf	dd_Smed_v6_5728_0_1	-	-
h1SMcG0016770	hconf	dd_Smed_v6_5631_0_1	-	-
h1SMcG0017158	hconf	dd_Smed_v6_10656_0_1	-	Major Facilitator Superfamily
h1SMcG0008238	hconf	dd_Smed_v6_13721_0_1	-	calcium channel activity
h1SMcG0003471	hconf	dd_Smed_v6_968_0_1	CLCA1	Calcium-activated chloride channel regulator 1
h1SMcG0015593	hconf	dd_Smed_v6_18786_0_1	SSPO	biological adhesion
h1SMcG0001608	hconf	dd_Smed_v6_1783_0_1	PTPRJ	Receptor-type tyrosine-protein phosphatase eta
h1SMcG0011169	hconf	dd_Smed_v6_3774_0_1	-	MHC class II protein binding, via antigen binding groove
h1SMcG0009086	hconf	-	TRAF4	TNF receptor-associated factor
h1SMcG0006344	hconf	dd_Smed_v6_4836_0_1	SLC2A13	Belongs to the major facilitator superfamily. Sugar transporter (TC 2.A.1.1) family
h1SMcG0006764	hconf	dd_Smed_v6_5751_0_1	RGS12	activity. It is involved in the biological process described with termination of G-protein coupled receptor signaling pathway
h1SMcG0016283	hconf	dd_Smed_v6_7614_0_1	TMEM132E	negative regulation of phosphatase activity
h1SMcG0016133	hconf	dd_Smed_v6_4607_0_2	-	transmembrane transport
h1SMcG0000745	hconf	dd_Smed_v6_7461_0_1	-	-
h1SMcG0009175	hconf	dd_Smed_v6_48_0_1	CTSL	cysteine-type endopeptidase activity
h1SMcG0020223	hconf	dd_Smed_v6_1205_0_5	DST	Calcium ion binding. It is involved in the biological process described with cell cycle arrest
h1SMcG0022521	hconf	dd_Smed_v6_4702_0_1	-	-
h1SMcG0015903	hconf	dd_Smed_v6_13075_0_1	-	-
h1SMcG0014406	hconf	dd_Smed_v6_4031_0_1	CHL1	Cell adhesion molecule
h1SMcG0021003	hconf	dd_Smed_v6_5439_0_1	TENM2	self proteolysis
h1SMcG0007932	hconf	dd_Smed_v6_1035_1_2	CBLB	E3 ubiquitin-protein ligase
h1SMcG0005916	hconf	-	-	Protein tyrosine kinase
h1SMcG0022037	hconf	dd_Smed_v6_7784_0_1	TRPM2	cellular response to temperature stimulus
h1SMnG0026259	hconf	-	-	-
h1SMcG0008069	hconf	dd_Smed_v6_568_0_5	A2ML1	endopeptidase inhibitor activity
h1SMcG0008828	other	-	-	K02A2.6-like
h1SMcG0016144	hconf	dd_Smed_v6_2851_0_1	-	-
h1SMcG0003474	hconf	dd_Smed_v6_696_0_1	Clca2	chloride channel
h1SMcG0022123	hconf	dd_Smed_v6_485_0_1	PLBD2	lipid catabolic process
h1SMnG0002084	other	-	-	-
h1SMcG0013689	hconf	dd_Smed_v6_1074_0_1	DNM1L	Belongs to the TRAFAC class dynamin-like GTPase superfamily. Dynamin Fzo YdjA family

## Sheet: Cluster 9
	gene_type	gene_ddv6	Preferred_name	Description
h1SMcG0002269	hconf	dd_Smed_v6_194_0_1	-	Apolipoprotein
h1SMcG0015757	hconf	dd_Smed_v6_241_0_1	PSAP	Prosaposin
h1SMnG0009123	hconf	-	-	-
h1SMcG0014491	hconf	dd_Smed_v6_540_0_1	-	Domain of unknown function (DUF5054)
h1SMcG0006393	hconf	dd_Smed_v6_7343_0_2	LRRK2	negative regulation of thioredoxin peroxidase activity by peptidyl-threonine phosphorylation
h1SMcG0007332	hconf	dd_Smed_v6_267_0_1	CTSL	cysteine-type endopeptidase activity
h1SMnG0032240	hconf	-	-	-
h1SMcG0009814	hconf	dd_Smed_v6_1171_0_1	SLC13A2	Solute carrier family 13
h1SMcG0009175	hconf	dd_Smed_v6_48_0_1	CTSL	cysteine-type endopeptidase activity
h1SMcG0015836	hconf	dd_Smed_v6_4290_0_1	SLC6A7	Belongs to the sodium neurotransmitter symporter (SNF) (TC 2.A.22) family
h1SMcG0018473	hconf	dd_Smed_v6_2579_0_2	DNAJC13	receptor-mediated endocytosis
h1SMcG0010616	hconf	dd_Smed_v6_417_1_1	-	Protein kinase domain containing protein
h1SMcG0011293	hconf	dd_Smed_v6_219_0_1	CTSC	Cathepsin C exclusion domain
h1SMcG0018987	hconf	dd_Smed_v6_44_0_1	-	Protein of unknown function (DUF3421)
h1SMcG0008890	hconf	-	MIB2	Mindbomb E3 ubiquitin protein ligase 2
h1SMcG0006344	hconf	dd_Smed_v6_4836_0_1	SLC2A13	Belongs to the major facilitator superfamily. Sugar transporter (TC 2.A.1.1) family
h1SMcG0013868	hconf	dd_Smed_v6_4193_0_1	SVIL	supervillin
h1SMcG0009632	hconf	-	-	ATP binding
h1SMcG0012243	hconf	dd_Smed_v6_1371_0_1	-	dual serine threonine and tyrosine protein
h1SMcG0012943	hconf	dd_Smed_v6_4373_0_1	TESK2	cell-substrate adherens junction assembly
h1SMcG0018988	hconf	dd_Smed_v6_75_0_1	-	Protein of unknown function (DUF3421)
h1SMcG0001989	hconf	dd_Smed_v6_9374_0_1	DYRK1A	protein serine/threonine/tyrosine kinase activity
h1SMcG0017158	hconf	dd_Smed_v6_10656_0_1	-	Major Facilitator Superfamily
h1SMcG0004264	hconf	dd_Smed_v6_2361_0_1	SLC47A2	drug:proton antiporter activity
h1SMcG0009086	hconf	-	TRAF4	TNF receptor-associated factor
h1SMcG0004916	hconf	-	CNTNAP5	protein)-like
h1SMcG0019824	hconf	dd_Smed_v6_2226_1_1	EEF2K	Elongation factor-2 kinase
h1SMcG0014306	hconf	dd_Smed_v6_2732_0_1	SNX9	cleavage furrow formation
h1SMcG0013264	hconf	dd_Smed_v6_9208_0_3	ABCC2	ABC transporter
h1SMcG0016340	hconf	dd_Smed_v6_3221_0_2	PLCB4	phosphatidylinositol phospholipase C activity
h1SMcG0008840	hconf	-	MIB2	Mindbomb E3 ubiquitin protein ligase 2
h1SMcG0006346	hconf	dd_Smed_v6_3112_0_1	SLC2A13	hexose transmembrane transport
h1SMcG0011163	hconf	dd_Smed_v6_1626_0_1	MYO1E	Belongs to the TRAFAC class myosin-kinesin ATPase superfamily. Myosin family
h1SMnG0009122	hconf	-	-	-
h1SMcG0003416	hconf	dd_Smed_v6_6928_0_2	PTPN4	phosphatase non-receptor type 4
h1SMcG0022039	hconf	dd_Smed_v6_10485_0_1	TRPM2	calcium channel activity
h1SMcG0000872	hconf	dd_Smed_v6_4399_0_1	MAPKAPK3	kinase-activated protein kinase
h1SMcG0008880	hconf	-	ANKFY1	Ankyrin repeat and FYVE domain containing 1
h1SMcG0012691	hconf	dd_Smed_v6_653_0_1	DUSP6	MAP kinase tyrosine/serine/threonine phosphatase activity
h1SMcG0015143	hconf	dd_Smed_v6_324_0_1	-	-
h1SMcG0000090	hconf	-	-	-
h1SMcG0011059	hconf	dd_Smed_v6_3508_0_1	SLC28A3	nucleoside:sodium symporter activity
h1SMnG0026803	other	-	-	-
h1SMcG0013705	hconf	dd_Smed_v6_388_0_1	DNM1L	Belongs to the TRAFAC class dynamin-like GTPase superfamily. Dynamin Fzo YdjA family
h1SMcG0004836	hconf	dd_Smed_v6_8686_0_1	-	Receptor protein-tyrosine phosphatase 10d
h1SMcG0008788	hconf	-	ANKFY1	Ankyrin repeat and FYVE domain containing 1
h1SMcG0012484	hconf	dd_Smed_v6_3372_0_1	MROH1	signal transduction involved in G2 DNA damage checkpoint
h1SMcG0008883	hconf	-	ANKFY1	Ankyrin repeat and FYVE domain containing 1
h1SMcG0005917	hconf	dd_Smed_v6_2234_0_1	-	Protein tyrosine kinase
h1SMcG0016119	hconf	dd_Smed_v6_12018_0_1	smp-2	semaphorin domain

[truncated: 55 more sheets: Cluster 10, Cluster 11, Cluster 12, Cluster 13, Cluster 14, Cluster 15, Cluster 16, Cluster 17, Cluster 18, Cluster 19, Cluster 20, Cluster 21, Cluster 22, Cluster 23, Cluster 24, Cluster 25, Cluster 26, Cluster 27, Cluster 28, Cluster 29 …]
