# Supplementary material for: Allometry of cell types in planarians by single-cell transcriptomics
Source: Sci Adv. 2025 May 7;11(19):eadm7042. doi: 10.1126/sciadv.adm7042 (PMC12057665; doi:10.1126/sciadv.adm7042)
Supplement: Supplementary file 2 — Data S1 to S9 [file sciadv.adm7042_data_s1_to_s9.zip › Emili et al 2024 Revision Supplementary File 7 vs 1.xlsx]

## Sheet: Chi square All Categories
	Sample size	Degrees of Freedom	Chi-squared statistic	p-value	Star sig.
1	28423	108	848.509	<0.0001	****

## Sheet: Chi square All Categories posth
	Cluster	Size	p-value	Residuals	Significance
1	Neoblasts 1	S	0.184357	-3.25919
2	Neoblasts 1	M	1	2.11654
3	Neoblasts 1	L	1	1.02072
4	Neoblasts 2	S	0.000505	4.66666	***
5	Neoblasts 2	M	0.281721	-2.9277
6	Neoblasts 2	L	1	-1.55331
7	Committed neoblasts	S	0	-6.26243	***
8	Committed neoblasts	M	1	0.00833495
9	Committed neoblasts	L	2e-06	5.58295	***
10	Germ cell progenitors	S	0.101154	-3.42577
11	Germ cell progenitors	M	1	0.0485658
12	Germ cell progenitors	L	0.212148	3.0148
13	Chat+ neurons 1	S	0	12.2608	***
14	Chat+ neurons 1	M	1	-0.0442572
15	Chat+ neurons 1	L	0	-10.9055	***
16	Chat+ neurons 2	S	0	5.87015	***
17	Chat+ neurons 2	M	0.005163	3.9059	**
18	Chat+ neurons 2	L	0	-8.72566	***
19	Th+ neurons	S	0	5.84215	***
20	Th+ neurons	M	1	0.693077
21	Th+ neurons	L	0	-5.83368	***
22	Neuronal progenitors	S	1	0.359611
23	Neuronal progenitors	M	1	0.278616
24	Neuronal progenitors	L	1	-0.569645
25	Celsr-1+ neurons	S	1	0.3055
26	Celsr-1+ neurons	M	1	1.94363
27	Celsr-1+ neurons	L	1	-2.00713
28	Otf+ neurons 1	S	1	2.02806
29	Otf+ neurons 1	M	1	0.0738768
30	Otf+ neurons 1	L	1	-1.87635
31	Trpa-1+ neurons	S	0.542753	2.71744
32	Trpa-1+ neurons	M	1	1.07048
33	Trpa-1+ neurons	L	0.119132	-3.38108
34	Otf+ neurons 2	S	1	0.853045
35	Otf+ neurons 2	M	1	-0.25122
36	Otf+ neurons 2	L	1	-0.537323
37	Pkd-2+ neurons	S	0	6.7349	***
38	Pkd-2+ neurons	M	1	-0.925605
39	Pkd-2+ neurons	L	1.8e-05	-5.18618	***
40	Para+ neurons	S	1	0.866028
41	Para+ neurons	M	1	1.81592
42	Para+ neurons	L	1	-2.39354
43	Tph+ neurons	S	0.699338	2.63246
44	Tph+ neurons	M	1	0.750363
45	Tph+ neurons	L	0.417692	-3.01955
46	Trpm-2-1+ neurons	S	1	0.612616
47	Trpm-2-1+ neurons	M	1	-1.6681
48	Trpm-2-1+ neurons	L	1	0.94167
49	Tinc+ neurons	S	1	-0.218231
50	Tinc+ neurons	M	1	1.27347
51	Tinc+ neurons	L	1	-0.941576
52	Trpm-2-2+ neurons	S	1	0.292833
53	Trpm-2-2+ neurons	M	1	0.506539
54	Trpm-2-2+ neurons	L	1	-0.713423
55	Gabrb-3+ neurons	S	1	-0.783681
56	Gabrb-3+ neurons	M	1	0.682482
57	Gabrb-3+ neurons	L	1	0.0905619
58	Pkd-1+ neurons	S	1	1.40743
59	Pkd-1+ neurons	M	1	0.745768
60	Pkd-1+ neurons	L	1	-1.92189
61	Grik1+ neurons	S	1	1.97455
62	Grik1+ neurons	M	1	-0.763263
63	Grik1+ neurons	L	1	-1.08155
64	Body wall muscle	S	1	2.18448
65	Body wall muscle	M	1	-0.034933
66	Body wall muscle	L	1	-1.91888
67	Intestinal and dv muscle	S	1	-2.18204
68	Intestinal and dv muscle	M	1	2.26413
69	Intestinal and dv muscle	L	1	-0.0725397
70	Muscle pharynx	S	1	0.825415
71	Muscle pharynx	M	1	2.22999
72	Muscle pharynx	L	1	-2.72679
73	Muscle progenitors	S	0.266704	-3.15293
74	Muscle progenitors	M	1	2.20675
75	Muscle progenitors	L	1	0.845367
76	Pgrn+ parenchymal cells 1	S	0	-6.03342	***
77	Pgrn+ parenchymal cells 1	M	1	-0.425311
78	Pgrn+ parenchymal cells 1	L	1e-06	5.76547	***
79	Pgrn+ parenchymal cells 2	S	1	1.01447
80	Pgrn+ parenchymal cells 2	M	1e-06	-5.83906	***
81	Pgrn+ parenchymal cells 2	L	0.001378	4.30494	**
82	Ldlrr+ parenchymal cells	S	0.000321	-4.7588	***
83	Ldlrr+ parenchymal cells	M	1	1.24251
84	Ldlrr+ parenchymal cells	L	0.13969	3.13935
85	Psap+ parenchymal cells	S	1	0.21383
86	Psap+ parenchymal cells	M	1	-2.44409
87	Psap+ parenchymal cells	L	1	1.99012
88	Pigment cells	S	1	2.10357
89	Pigment cells	M	1	-0.174462
90	Pigment cells	L	1	-1.72215
91	Aqp+ parenchymal cells	S	0.446624	2.64702
92	Aqp+ parenchymal cells	M	1e-06	-5.88143	***
93	Aqp+ parenchymal cells	L	0.322519	2.88539
94	Glia	S	1	-0.361639
95	Glia	M	1	0.847126
96	Glia	L	1	-0.43311
97	Early epidermal progenitors	S	0.000269	-4.65348	***
98	Early epidermal progenitors	M	1	-1.25256
99	Early epidermal progenitors	L	2.2e-05	5.27184	***
100	Late epidermal progenitors	S	1	0.426258
101	Late epidermal progenitors	M	1	-0.718457
102	Late epidermal progenitors	L	1	0.260607
103	Epidermis	S	0.101429	-3.23196
104	Epidermis	M	1	-2.19014
105	Epidermis	L	0.000215	4.83952	***
106	Epidermis dvb	S	1	0.454025
107	Epidermis dvb	M	1	-1.45116
108	Epidermis dvb	L	1	0.889655
109	Phagocytes	S	0.130226	-3.35654
110	Phagocytes	M	1	0.772027
111	Phagocytes	L	1	2.30741
112	Phagocyte progenitors 2	S	1	-1.98467
113	Phagocyte progenitors 2	M	1	1.55361
114	Phagocyte progenitors 2	L	1	0.385313
115	Phagocyte progenitors 1	S	0.934814	-2.38678
116	Phagocyte progenitors 1	M	0.816883	-2.57925
117	Phagocyte progenitors 1	L	0.001539	4.43226	**
118	Psd+ cells	S	1	-0.0936674
119	Psd+ cells	M	1	-1.38796
120	Psd+ cells	L	1	1.32217
121	Protonephridia proximal tubule cells	S	1	-1.53207
122	Protonephridia proximal tubule cells	M	1	1.38485
123	Protonephridia proximal tubule cells	L	1	0.131869
124	Pharynx cell type	S	1	0.0525102
125	Pharynx cell type	M	1	-0.301892
126	Pharynx cell type	L	1	0.222521
127	Protonephridia flame cells	S	1	-2.33148
128	Protonephridia flame cells	M	1	-0.00740319
129	Protonephridia flame cells	L	1	2.08788
130	Protonephridia distal tubule cells	S	1	0.977506
131	Protonephridia distal tubule cells	M	1	-0.457239
132	Protonephridia distal tubule cells	L	1	-0.464584
133	Secretory 1	S	1	-1.1198
134	Secretory 1	M	1	-0.609611
135	Secretory 1	L	1	1.54362
136	Secretory 2	S	1	-1.40977
137	Secretory 2	M	1	1.02162
138	Secretory 2	L	1	0.346829
139	Secretory 5	S	1	0.896551
140	Secretory 5	M	1	-0.424002
141	Secretory 5	L	1	-0.421976
142	Secretory 3	S	1	-2.52714
143	Secretory 3	M	1	0.312948
144	Secretory 3	L	1	1.97668
145	Secretory 6	S	1	-0.277127
146	Secretory 6	M	1	-0.509313
147	Secretory 6	L	1	0.701878
148	Secretory 7	S	1	-2.2491
149	Secretory 7	M	1	2.01151
150	Secretory 7	L	1	0.212752
151	Secretory 4	S	0.025091	-3.61175	\*
152	Secretory 4	M	1	-2.21905
153	Secretory 4	L	3.2e-05	5.20435	***
154	Secretory 8	S	1	1.2494
155	Secretory 8	M	1	1.25448
156	Secretory 8	L	1	-2.23477
157	Secretory 9	S	1	2.69999
158	Secretory 9	M	1	-2.45714
159	Secretory 9	L	1	-0.217589
160	Basal cells	S	1e-06	-5.8577	***
161	Basal cells	M	1	1.472
162	Basal cells	L	0.007442	3.91553	**
163	Goblet cells	S	1	-1.12639
164	Goblet cells	M	1	0.400138
165	Goblet cells	L	1	0.64845

## Sheet: Chi square Broad Categories
	Sample size	Degrees of Freedom	Chi-squared statistic	p-value	Star sig.
1	28423	16	441.212	<0.0001	****

## Sheet: Chi square Broad Categories pos
	Cluster	Size	p-value	Residuals	Significance
1	Neoblasts	S	0.014434	-3.38743	\*
2	Neoblasts	M	1	-0.277643
3	Neoblasts	L	0.014434	3.27167	\*
4	Neurons	S	0	15.927	***
5	Neurons	M	0.025033	2.99092	\*
6	Neurons	L	0	-16.8868	***
7	Muscle	S	1	-0.489628
8	Muscle	M	0.051267	3.10563
9	Muscle	L	0.264366	-2.33425
10	Parenchymal	S	0.016867	-3.1095	\*
11	Parenchymal	M	0	-5.62619	***
12	Parenchymal	L	0	7.79639	***
13	Epidermal	S	6.2e-05	-4.58231	***
14	Epidermal	M	0.112307	-2.49831
15	Epidermal	L	0	6.31995	***
16	Phagocytes	S	0.000127	-4.57718	***
17	Phagocytes	M	1	-0.170135
18	Phagocytes	L	0.000305	4.23781	***
19	Protonephridia	S	1	-1.62722
20	Protonephridia	M	1	0.524486
21	Protonephridia	L	1	0.984564
22	Secretory	S	0.247594	-2.42511
23	Secretory	M	1	-0.217191
24	Secretory	L	0.247594	2.35867
25	Goblet/basal cells	S	0	-5.92696	***
26	Goblet/basal cells	M	1	1.52674
27	Goblet/basal cells	L	0.001154	3.92851	**

## Sheet: Chi square Epidermal
	Sample size	Degrees of Freedom	Chi-squared statistic	p-value	Star sig.
1	2703	6	19.6314	<0.01	**

## Sheet: Chi square Epidermal posthoc
	Cluster	Size	p-value	Residuals	Significance
1	Early epidermal progenitors	S	0.424627	-2.10392
2	Early epidermal progenitors	M	1	0.739382
3	Early epidermal progenitors	L	1	1.14145
4	Late epidermal progenitors	S	0.004693	3.35902	**
5	Late epidermal progenitors	M	1	0.656234
6	Late epidermal progenitors	L	0.004693	-3.41549	**
7	Epidermis	S	0.700783	-1.56836
8	Epidermis	M	0.752978	-1.31579
9	Epidermis	L	0.162026	2.47024
10	Epidermis dvb	S	1	1.10925
11	Epidermis dvb	M	1	-1.16625
12	Epidermis dvb	L	1	0.0716437

## Sheet: Chi square Goblet Basal
	Sample size	Degrees of Freedom	Chi-squared statistic	p-value	Star sig.
1	797	2	0.800698	>0.05	ns

## Sheet: Chi square Goblet Basal posthoc
	Cluster	Size	p-value	Residuals	Significance
1	Basal cells	S	1	-0.872901
2	Basal cells	M	1	0.0763251
3	Basal cells	L	1	0.601065
4	Goblet cells	S	1	0.872901
5	Goblet cells	M	1	-0.0763251
6	Goblet cells	L	1	-0.601065

## Sheet: Chi square Muscle
	Sample size	Degrees of Freedom	Chi-squared statistic	p-value	Star sig.
1	4625	6	22.3516	<0.001	**

## Sheet: Chi square Muscle posthoc
	Cluster	Size	p-value	Residuals	Significance
1	Body wall muscle	S	0.025867	3.06792	\*
2	Body wall muscle	M	0.144352	-2.25619
3	Body wall muscle	L	1	-0.677037
4	Intestinal and dv muscle	S	0.257462	-2.29988
5	Intestinal and dv muscle	M	1	0.64794
6	Intestinal and dv muscle	L	0.864575	1.46071
7	Muscle pharynx	S	1	1.12527
8	Muscle pharynx	M	1	1.03738
9	Muscle pharynx	L	0.61136	-1.95193
10	Muscle progenitors	S	0.02004	-3.14339	\*
11	Muscle progenitors	M	0.615916	1.42562
12	Muscle progenitors	L	0.615916	1.50312

[truncated: 12 more sheets: Chi square Neoblast, Chi square Neoblast posthoc, Chi square Neuron, Chi square Neuron posthoc, Chi square Parenchymal, Chi square Parenchymal posthoc, Chi square Phagocytes, Chi square Phagocytes posthoc, Chi square Protonephridia, Chi square Protonephridia posth, Chi square Secretory, Chi square Secretory posthoc]
