# Supplementary material for: Allometry of cell types in planarians by single-cell transcriptomics
Source: Sci Adv. 2025 May 7;11(19):eadm7042. doi: 10.1126/sciadv.adm7042 (PMC12057665; doi:10.1126/sciadv.adm7042)
Supplement: Supplementary file 2 — Data S1 to S9 [file sciadv.adm7042_data_s1_to_s9.zip › Emili et al 2024 Revision Supplementary File 8 vs 1.xlsx]

## Sheet: Sheet1
Transcript ID	Gene ID	Primer Forward (5'-3')	Primer Reverse (5'-3')	Cluster
dd_Smed_v6_17348_0_3	h1SMcG0006542	ACATTGGGTACTCGGGTGATCT	CCGCCGATTGTGGGAAATTCAA	32
dd_Smed_v6_15525_0_2	h1SMcG0019281	TGCGGGATTTGTCTACGTTCA	ACGCTACGTATGCGAAATTCAGA	32
dd_Smed_v6_4176_0_1	h1SMcG0018055	AGGATGGGCATTGGATGCTGTT	ACCGTGGACATAAACTCCTTCACT	43
dd_Smed_v6_16808_0_1	h1SMcG0014114	TCTTCAAAGCCTCCTCCCTTCT	TTGGGTCCATTTCAACTCGGCT	43
dd_Smed_v6_3670_0_1	h1SMcG0005747	TCCTGGGTGATTATGCGTTGGT	TTGTCACCTCAGTGATCTTGGC	32
dd_Smed_v6_43_0_1	h1SMcG0005326	GAGGCAAGGGAGGATTGCTAAA	TTCCAAGTGGTACTACACCTTCC	44
dd_Smed_v6_750_0_1	h1SMcG0017679	ATCCAGCGAGAAAGGACGAA	CATCGAGATTCAGATCAGGCAAAT	55
dd_Smed_v6_2169_0_1	h1SMcG0017560	TCGGAGATAATGATGTTCCTGGGT	ACGGTTTGGAAATCTTCTGGTGA	55
dd_Smed_v6_21541_0_1	h1SMcG0010053	TCTGAAGTTGAATCGCAAGAATGGA	CCGTTGCATTTGTGGTCCGA	42
dd_Smed_v6_240_0_1	h1SMcG0017123	ACAATCAGAACGGGCTTATCAGA	ACTTCTTTGCTTACACCTAACCCA	54
dd_Smed_v6_3455_0_1	h1SMcG0004953	CCGATTGACATGCTGGATTGGT	AAGTGACTATGACGGCCCACAA	13
dd_Smed_v6_10_1_1	h1SMcG0000695	ACCTCGGTAGATATTGGATGGACG	TCCTTGATGCCAATTTGTGTAGGT	13
dd_Smed_v6_1140_0_1	h1SMcG0018192	ACAGCTTGTGTGCCGATTCT	TCCGGTGAGTTGTTTGCCTT	Housekeeping
